# Supplementary material for: Kaptive 2.0: updated capsule and lipopolysaccharide locus typing for the Klebsiella pneumoniae species complex
Source: Microb Genom. 2022 Mar 21;8(3):000800. doi: 10.1099/mgen.0.000800 (PMC9176290; doi:10.1099/mgen.0.000800)
Supplement: Supplementary material 3 [file mgen-8-0800-s003.xlsx]

## Sheet: Data
Genome	Dataset	Original_data_source	Country	Year	Source	Sample	Classification	Biosample	species	species_match	contig_count	N50	largest_contig	total_size	ambiguous_bases	QC_warnings	ST	Best match locus	Best match type	Match confidence	Problems	Coverage	Identity	Length discrepancy	Expected genes in locus	Expected genes in locus, details	Missing expected genes	Other genes in locus	Other genes in locus, details	Expected genes outside locus	Expected genes outside locus, details	Other genes outside locus	Other genes outside locus, details
GCF_011045775.1	Lam et al 2021	NCBI_refseq	China	2019	chicken	faecal	bird	SAMN13737869	Klebsiella pneumoniae	strong	4	5369757	5369757	5802212	no	-	ST395	O1/O2v2	O2afg	Very high	NA	1	0.9852	0 bp	10 / 10 (100%)	O1/O2v2_01_wzm,99.609%;O1/O2v2_02_wzt,99.19%;O1/O2v2_03_wbbM,98.734%;O1/O2v2_04_glf,99.221%;O1/O2v2_05_wbbN,98.658%;O1/O2v2_06_wbbO,99.735%;O1/O2v2_07_kfoC,99.007%;O1/O2v2_08_gmlC,97.947%;O1/O2v2_09_gmlB,99.083%;O1/O2v2_10_gmlA,100.0%	NA	0	NA	0 / 10 (0%)	NA	0	NA
GCF_002941095.1	Lam et al 2021	NCBI_refseq	China	2016	chicken	unknown	bird	SAMN08534311	Klebsiella pneumoniae	strong	120	159798	371099	5644628	yes (20)	ambiguous_bases	ST3037	O1/O2v2	O2afg	Very high	NA	1	0.9853	0 bp	10 / 10 (100%)	O1/O2v2_01_wzm,100.0%;O1/O2v2_02_wzt,99.19%;O1/O2v2_03_wbbM,98.734%;O1/O2v2_04_glf,99.74%;O1/O2v2_05_wbbN,98.322%;O1/O2v2_06_wbbO,99.204%;O1/O2v2_07_kfoC,99.007%;O1/O2v2_08_gmlC,97.741%;O1/O2v2_09_gmlB,99.388%;O1/O2v2_10_gmlA,100.0%	NA	0	NA	0 / 10 (0%)	NA	0	NA
GCF_004127595.1	Lam et al 2021	NCBI_refseq	China	2015	chicken	cloaca swabs from commercial farm	bird	SAMN08998642	Klebsiella pneumoniae	strong	142	64375	272692	5460093	yes (296)	ambiguous_bases	ST13	O1/O2v1	O1	Very high	NA	1	0.9852	0 bp	7 / 7 (100%)	O1/O2v1_01_wzm,100.0%;O1/O2v1_02_wzt,99.595%;O1/O2v1_03_wbbM,99.367%;O1/O2v1_04_glf,99.221%;O1/O2v1_05_wbbN,98.322%;O1/O2v1_06_wbbO,99.206%;O1/O2v1_07_kfoC,98.633%	NA	0	NA	0 / 7 (0%)	NA	3	Extra_genes_wbbY_01_wbbY,99.865%;O3b_01_manC,100.0%;O3/O3a_02_manB,98.904%
GCF_004127835.1	Lam et al 2021	NCBI_refseq	China	2014	chicken	cloaca swabs from commercial farm	bird	SAMN08998644	Klebsiella pneumoniae	strong	443	21686	182662	5544173	yes (4820)	ambiguous_bases	ST15-1LV	O1/O2v1	O1	Very high	NA	1	0.9852	0 bp	7 / 7 (100%)	O1/O2v1_01_wzm,100.0%;O1/O2v1_02_wzt,99.595%;O1/O2v1_03_wbbM,99.367%;O1/O2v1_04_glf,99.221%;O1/O2v1_05_wbbN,98.322%;O1/O2v1_06_wbbO,99.206%;O1/O2v1_07_kfoC,98.633%	NA	0	NA	0 / 7 (0%)	NA	3	Extra_genes_wbbY_01_wbbY,100.0%;O3b_01_manC,100.0%;O3/O3a_02_manB,98.904%
GCF_004127845.1	Lam et al 2021	NCBI_refseq	China	2014	chicken	cloaca swabs from commercial farm	bird	SAMN08998643	Klebsiella pneumoniae	strong	499	26188	119782	5515441	no	-	ST13	O1/O2v1	O1	Very high	NA	1	0.9852	0 bp	7 / 7 (100%)	O1/O2v1_01_wzm,100.0%;O1/O2v1_02_wzt,99.595%;O1/O2v1_03_wbbM,99.367%;O1/O2v1_04_glf,99.221%;O1/O2v1_05_wbbN,98.322%;O1/O2v1_06_wbbO,99.206%;O1/O2v1_07_kfoC,98.633%	NA	0	NA	0 / 7 (0%)	NA	3	Extra_genes_wbbY_01_wbbY,99.865%;O3b_01_manC,100.0%;O3/O3a_02_manB,98.904%
GCF_009821765.1	Lam et al 2021	NCBI_refseq	unknown	unknown	chicken	unknown	bird	SAMN11928063	Klebsiella pneumoniae	strong	83	185380	467124	5490304	yes (685)	ambiguous_bases	ST15	O1/O2v1	O1	Very high	NA	1	0.9852	0 bp	7 / 7 (100%)	O1/O2v1_01_wzm,100.0%;O1/O2v1_02_wzt,99.595%;O1/O2v1_03_wbbM,99.367%;O1/O2v1_04_glf,99.221%;O1/O2v1_05_wbbN,98.322%;O1/O2v1_06_wbbO,99.206%;O1/O2v1_07_kfoC,98.633%	NA	0	NA	0 / 7 (0%)	NA	3	Extra_genes_wbbY_01_wbbY,100.0%;O3b_01_manC,100.0%;O3/O3a_02_manB,98.904%
GCF_009821875.1	Lam et al 2021	NCBI_refseq	unknown	unknown	chicken	unknown	bird	SAMN11928057	Klebsiella pneumoniae	strong	65	222951	429662	5471210	yes (790)	ambiguous_bases	ST15	O1/O2v1	O1	Very high	NA	1	0.9852	0 bp	7 / 7 (100%)	O1/O2v1_01_wzm,100.0%;O1/O2v1_02_wzt,99.595%;O1/O2v1_03_wbbM,99.367%;O1/O2v1_04_glf,99.221%;O1/O2v1_05_wbbN,98.322%;O1/O2v1_06_wbbO,99.206%;O1/O2v1_07_kfoC,98.633%	NA	0	NA	0 / 7 (0%)	NA	3	Extra_genes_wbbY_01_wbbY,100.0%;O3b_01_manC,100.0%;O3/O3a_02_manB,98.904%
GCF_003063165.1	Lam et al 2021	NCBI_refseq	Germany	2014	chicken	fecal sample	bird	SAMN08644580	Klebsiella pneumoniae	strong	87	230706	554054	5672020	yes (1086)	ambiguous_bases	ST3128	O1/O2v1	O1	Very high	NA	1	0.9811	-2 bp	7 / 7 (100%)	O1/O2v1_01_wzm,99.609%;O1/O2v1_02_wzt,99.595%;O1/O2v1_03_wbbM,99.525%;O1/O2v1_04_glf,98.961%;O1/O2v1_05_wbbN,97.987%;O1/O2v1_06_wbbO,97.884%;O1/O2v1_07_kfoC,99.544%	NA	0	NA	0 / 7 (0%)	NA	3	Extra_genes_wbbY_01_wbbY,100.0%;O3b_01_manC,100.0%;O3/O3a_02_manB,99.123%
GCF_003062845.1	Lam et al 2021	NCBI_refseq	Germany	2014	chicken	cloacal swab	bird	SAMN08644261	Klebsiella pneumoniae	strong	86	248112	783887	5506872	yes (995)	ambiguous_bases	ST3128	O1/O2v1	O1	Very high	NA	1	0.9811	-2 bp	7 / 7 (100%)	O1/O2v1_01_wzm,99.609%;O1/O2v1_02_wzt,99.595%;O1/O2v1_03_wbbM,99.525%;O1/O2v1_04_glf,98.961%;O1/O2v1_05_wbbN,97.987%;O1/O2v1_06_wbbO,97.884%;O1/O2v1_07_kfoC,99.544%	NA	0	NA	0 / 7 (0%)	NA	3	Extra_genes_wbbY_01_wbbY,100.0%;O3b_01_manC,100.0%;O3/O3a_02_manB,99.123%
GCF_003062465.1	Lam et al 2021	NCBI_refseq	Germany	2014	chicken	cloacal swab	bird	SAMN08644264	Klebsiella pneumoniae	strong	90	225015	547762	5672935	yes (995)	ambiguous_bases	ST3128	O1/O2v1	O1	Very high	NA	1	0.9811	-2 bp	7 / 7 (100%)	O1/O2v1_01_wzm,99.609%;O1/O2v1_02_wzt,99.595%;O1/O2v1_03_wbbM,99.525%;O1/O2v1_04_glf,98.961%;O1/O2v1_05_wbbN,97.987%;O1/O2v1_06_wbbO,97.884%;O1/O2v1_07_kfoC,99.544%	NA	0	NA	0 / 7 (0%)	NA	3	Extra_genes_wbbY_01_wbbY,100.0%;O3b_01_manC,100.0%;O3/O3a_02_manB,99.123%
GCF_003062625.1	Lam et al 2021	NCBI_refseq	Germany	2014	chicken	cloacal swab	bird	SAMN08644472	Klebsiella pneumoniae	strong	85	229960	547762	5668541	yes (659)	ambiguous_bases	ST3128	O1/O2v1	O1	Very high	NA	1	0.9811	-2 bp	7 / 7 (100%)	O1/O2v1_01_wzm,99.609%;O1/O2v1_02_wzt,99.595%;O1/O2v1_03_wbbM,99.525%;O1/O2v1_04_glf,98.961%;O1/O2v1_05_wbbN,97.987%;O1/O2v1_06_wbbO,97.884%;O1/O2v1_07_kfoC,99.544%	NA	0	NA	0 / 7 (0%)	NA	3	Extra_genes_wbbY_01_wbbY,100.0%;O3b_01_manC,100.0%;O3/O3a_02_manB,99.123%
GCF_003062945.1	Lam et al 2021	NCBI_refseq	Germany	2014	chicken	fecal sample	bird	SAMN08644476	Klebsiella pneumoniae	strong	88	230706	547762	5668530	yes (995)	ambiguous_bases	ST3128	O1/O2v1	O1	Very high	NA	1	0.9811	-2 bp	7 / 7 (100%)	O1/O2v1_01_wzm,99.609%;O1/O2v1_02_wzt,99.595%;O1/O2v1_03_wbbM,99.525%;O1/O2v1_04_glf,98.961%;O1/O2v1_05_wbbN,97.987%;O1/O2v1_06_wbbO,97.884%;O1/O2v1_07_kfoC,99.544%	NA	0	NA	0 / 7 (0%)	NA	3	Extra_genes_wbbY_01_wbbY,100.0%;O3b_01_manC,100.0%;O3/O3a_02_manB,99.123%
GCF_009821475.1	Lam et al 2021	NCBI_refseq	unknown	unknown	chicken	unknown	bird	SAMN11928077	Klebsiella pneumoniae	strong	54	296607	871234	5378086	yes (14)	ambiguous_bases	ST15	O1/O2v1	O1	Very high	NA	1	0.9852	0 bp	7 / 7 (100%)	O1/O2v1_01_wzm,100.0%;O1/O2v1_02_wzt,99.595%;O1/O2v1_03_wbbM,99.367%;O1/O2v1_04_glf,99.221%;O1/O2v1_05_wbbN,98.322%;O1/O2v1_06_wbbO,99.206%;O1/O2v1_07_kfoC,98.633%	NA	0	NA	0 / 7 (0%)	NA	3	Extra_genes_wbbY_01_wbbY,100.0%;O3b_01_manC,100.0%;O3/O3a_02_manB,98.904%
GCF_009821435.1	Lam et al 2021	NCBI_refseq	unknown	unknown	chicken	unknown	bird	SAMN11928079	Klebsiella pneumoniae	strong	148	285154	383133	5858217	yes (25)	ambiguous_bases	ST15	O1/O2v1	O1	Very high	NA	1	0.9852	0 bp	7 / 7 (100%)	O1/O2v1_01_wzm,100.0%;O1/O2v1_02_wzt,99.595%;O1/O2v1_03_wbbM,99.367%;O1/O2v1_04_glf,99.221%;O1/O2v1_05_wbbN,98.322%;O1/O2v1_06_wbbO,99.206%;O1/O2v1_07_kfoC,98.633%	NA	0	NA	0 / 7 (0%)	NA	3	Extra_genes_wbbY_01_wbbY,100.0%;O3b_01_manC,100.0%;O3/O3a_02_manB,98.904%
GCF_009822025.1	Lam et al 2021	NCBI_refseq	unknown	unknown	chicken	unknown	bird	SAMN11928050	Klebsiella pneumoniae	strong	97	166119	370946	5542874	no	-	ST15	O1/O2v1	O1	Very high	NA	1	0.9852	0 bp	7 / 7 (100%)	O1/O2v1_01_wzm,100.0%;O1/O2v1_02_wzt,99.595%;O1/O2v1_03_wbbM,99.367%;O1/O2v1_04_glf,99.221%;O1/O2v1_05_wbbN,98.322%;O1/O2v1_06_wbbO,99.206%;O1/O2v1_07_kfoC,98.633%	NA	0	NA	0 / 7 (0%)	NA	3	Extra_genes_wbbY_01_wbbY,100.0%;O3b_01_manC,100.0%;O3/O3a_02_manB,98.904%
GCF_009821975.1	Lam et al 2021	NCBI_refseq	unknown	unknown	chicken	unknown	bird	SAMN11928052	Klebsiella pneumoniae	strong	344	139647	407896	5957810	no	-	ST15	O1/O2v1	O1	Very high	NA	1	0.9852	0 bp	7 / 7 (100%)	O1/O2v1_01_wzm,100.0%;O1/O2v1_02_wzt,99.595%;O1/O2v1_03_wbbM,99.367%;O1/O2v1_04_glf,99.221%;O1/O2v1_05_wbbN,98.322%;O1/O2v1_06_wbbO,99.206%;O1/O2v1_07_kfoC,98.633%	NA	0	NA	0 / 7 (0%)	NA	5	Extra_genes_wbbY_01_wbbY,100.0%;O3b_01_manC,100.0%;O3/O3a_02_manB,98.904%;O12_01_rfbB,94.085%;O12_01_rfbB,93.413%
GCF_009821935.1	Lam et al 2021	NCBI_refseq	unknown	unknown	chicken	unknown	bird	SAMN11928054	Klebsiella pneumoniae	strong	93	185199	463293	5683861	yes (685)	ambiguous_bases	ST15	O1/O2v1	O1	Very high	NA	1	0.9852	0 bp	7 / 7 (100%)	O1/O2v1_01_wzm,100.0%;O1/O2v1_02_wzt,99.595%;O1/O2v1_03_wbbM,99.367%;O1/O2v1_04_glf,99.221%;O1/O2v1_05_wbbN,98.322%;O1/O2v1_06_wbbO,99.206%;O1/O2v1_07_kfoC,98.633%	NA	0	NA	0 / 7 (0%)	NA	3	Extra_genes_wbbY_01_wbbY,100.0%;O3b_01_manC,100.0%;O3/O3a_02_manB,98.904%
GCF_009821915.1	Lam et al 2021	NCBI_refseq	unknown	unknown	chicken	unknown	bird	SAMN11928055	Klebsiella pneumoniae	strong	92	185101	463387	5689896	yes (787)	ambiguous_bases	ST15	O1/O2v1	O1	Very high	NA	1	0.9852	0 bp	7 / 7 (100%)	O1/O2v1_01_wzm,100.0%;O1/O2v1_02_wzt,99.595%;O1/O2v1_03_wbbM,99.367%;O1/O2v1_04_glf,99.221%;O1/O2v1_05_wbbN,98.322%;O1/O2v1_06_wbbO,99.206%;O1/O2v1_07_kfoC,98.633%	NA	0	NA	0 / 7 (0%)	NA	3	Extra_genes_wbbY_01_wbbY,100.0%;O3b_01_manC,100.0%;O3/O3a_02_manB,98.904%
GCF_004127495.1	Lam et al 2021	NCBI_refseq	China	2014	chicken	cloaca swabs from commercial farm	bird	SAMN08998655	Klebsiella pneumoniae	strong	425	21564	120218	5455393	yes (2383)	ambiguous_bases	ST256	O1/O2v1	O2a	Very high	NA	1	0.9885	0 bp	7 / 7 (100%)	O1/O2v1_01_wzm,99.609%;O1/O2v1_02_wzt,100.0%;O1/O2v1_03_wbbM,99.525%;O1/O2v1_04_glf,98.442%;O1/O2v1_05_wbbN,100.0%;O1/O2v1_06_wbbO,99.206%;O1/O2v1_07_kfoC,98.861%	NA	0	NA	0 / 7 (0%)	NA	2	O3b_01_manC,99.788%;O3/O3a_02_manB,99.123%
GCF_004127695.1	Lam et al 2021	NCBI_refseq	China	2014	chicken	cloaca swabs from commercial farm	bird	SAMN08998657	Klebsiella pneumoniae	strong	565	12830	100112	5042733	yes (2714)	ambiguous_bases	ST256	O1/O2v1	O2a	Very high	NA	1	0.9885	0 bp	7 / 7 (100%)	O1/O2v1_01_wzm,99.609%;O1/O2v1_02_wzt,100.0%;O1/O2v1_03_wbbM,99.525%;O1/O2v1_04_glf,98.442%;O1/O2v1_05_wbbN,100.0%;O1/O2v1_06_wbbO,99.206%;O1/O2v1_07_kfoC,98.861%	NA	0	NA	0 / 7 (0%)	NA	1	O3/O3a_02_manB,99.123%
GCF_004127375.1	Lam et al 2021	NCBI_refseq	China	2015	chicken	cloaca swabs from commercial farm	bird	SAMN08998659	Klebsiella pneumoniae	strong	193	62845	192509	5617639	no	-	ST485	O1/O2v2	O2afg	Very high	NA	1	0.9841	0 bp	10 / 10 (100%)	O1/O2v2_01_wzm,100.0%;O1/O2v2_02_wzt,99.19%;O1/O2v2_03_wbbM,98.576%;O1/O2v2_04_glf,98.961%;O1/O2v2_05_wbbN,97.315%;O1/O2v2_06_wbbO,99.469%;O1/O2v2_07_kfoC,99.256%;O1/O2v2_08_gmlC,97.947%;O1/O2v2_09_gmlB,98.777%;O1/O2v2_10_gmlA,100.0%	NA	0	NA	0 / 10 (0%)	NA	0	NA
GCF_011078055.1	Lam et al 2021	NCBI_refseq	China	2018	Chicken	unknown	bird	SAMN14134908	Klebsiella pneumoniae	strong	83	328995	1320307	5557159	no	-	ST11	O3b	O3b	Very high	NA	1	0.9876	0 bp	8 / 8 (100%)	O3b_01_manC,99.364%;O3b_02_manB,99.783%;O3b_03_wzm,98.473%;O3b_04_wzt,99.306%;O3b_05_wbdD,99.708%;O3b_06_wbdA,99.643%;O3b_07_wbdB,99.738%;O3b_08_wbdC,100.0%	NA	0	NA	0 / 8 (0%)	NA	0	NA
GCF_011077425.1	Lam et al 2021	NCBI_refseq	China	2018	Chicken	unknown	bird	SAMN14134945	Klebsiella pneumoniae	strong	89	328995	1320614	5606701	no	-	ST11	O3b	O3b	Very high	NA	1	0.9876	0 bp	8 / 8 (100%)	O3b_01_manC,99.364%;O3b_02_manB,99.783%;O3b_03_wzm,98.473%;O3b_04_wzt,99.306%;O3b_05_wbdD,99.708%;O3b_06_wbdA,99.643%;O3b_07_wbdB,99.738%;O3b_08_wbdC,100.0%	NA	0	NA	0 / 8 (0%)	NA	0	NA
GCF_011078065.1	Lam et al 2021	NCBI_refseq	China	2018	Chicken	unknown	bird	SAMN14134910	Klebsiella pneumoniae	strong	110	328995	813569	5615343	no	-	ST11	O3b	O3b	Very high	NA	1	0.9876	0 bp	8 / 8 (100%)	O3b_01_manC,99.364%;O3b_02_manB,99.783%;O3b_03_wzm,98.473%;O3b_04_wzt,99.306%;O3b_05_wbdD,99.708%;O3b_06_wbdA,99.643%;O3b_07_wbdB,99.738%;O3b_08_wbdC,100.0%	NA	0	NA	0 / 8 (0%)	NA	0	NA
GCF_011077375.1	Lam et al 2021	NCBI_refseq	China	2018	Chicken	unknown	bird	SAMN14134947	Klebsiella pneumoniae	strong	150	280899	813746	5673958	yes (833)	ambiguous_bases	ST11	O3b	O3b	Very high	NA	1	0.9876	0 bp	8 / 8 (100%)	O3b_01_manC,99.364%;O3b_02_manB,99.783%;O3b_03_wzm,98.473%;O3b_04_wzt,99.306%;O3b_05_wbdD,99.708%;O3b_06_wbdA,99.643%;O3b_07_wbdB,99.738%;O3b_08_wbdC,100.0%	NA	0	NA	0 / 8 (0%)	NA	0	NA
GCF_011078265.1	Lam et al 2021	NCBI_refseq	China	2019	chicken	faecal	bird	SAMN14134899	Klebsiella pneumoniae	strong	175	367615	1320415	5636677	yes (1267)	ambiguous_bases	ST11	O3b	O3b	Very high	NA	1	0.9876	0 bp	8 / 8 (100%)	O3b_01_manC,99.364%;O3b_02_manB,99.783%;O3b_03_wzm,98.473%;O3b_04_wzt,99.306%;O3b_05_wbdD,99.708%;O3b_06_wbdA,99.643%;O3b_07_wbdB,99.738%;O3b_08_wbdC,100.0%	NA	0	NA	0 / 8 (0%)	NA	0	NA
GCF_011077505.1	Lam et al 2021	NCBI_refseq	China	2019	Chicken	faecal	bird	SAMN14134941	Klebsiella pneumoniae	strong	167	367615	1320614	5679071	yes (1267)	ambiguous_bases	ST11	O3b	O3b	Very high	NA	1	0.9876	0 bp	8 / 8 (100%)	O3b_01_manC,99.364%;O3b_02_manB,99.783%;O3b_03_wzm,98.473%;O3b_04_wzt,99.306%;O3b_05_wbdD,99.708%;O3b_06_wbdA,99.643%;O3b_07_wbdB,99.738%;O3b_08_wbdC,100.0%	NA	0	NA	0 / 8 (0%)	NA	0	NA
GCF_004127435.1	Lam et al 2021	NCBI_refseq	China	2015	chicken	cloaca swabs from commercial chicken farm	bird	SAMN08998636	Klebsiella pneumoniae	strong	478	333835	1158447	6074240	yes (294)	ambiguous_bases	ST11	O4	O4	Good	?	1	0.9968	n/a	6 / 6 (100%)	O4_01_hydrolase,99.666%;O4_02_hypothetical,99.748%;O4_03_hypothetical,99.575%;O4_04_wzt,100.0%;O4_05_wzm,98.77%;O4_06_glycosyltransferase,98.421%	NA	0	NA	0 / 6 (0%)	NA	0	NA
GCF_004127875.1	Lam et al 2021	NCBI_refseq	China	2014	chicken	cloaca swabs from commercial chicken farm	bird	SAMN08998637	Klebsiella pneumoniae	strong	408	20299	111281	5233769	yes (5778)	ambiguous_bases	ST11	O4	O4	Very high	NA	1	0.9968	0 bp	6 / 6 (100%)	O4_01_hydrolase,99.666%;O4_02_hypothetical,99.748%;O4_03_hypothetical,99.575%;O4_04_wzt,100.0%;O4_05_wzm,98.77%;O4_06_glycosyltransferase,99.476%	NA	0	NA	0 / 6 (0%)	NA	0	NA
GCF_011078045.1	Lam et al 2021	NCBI_refseq	China	2018	Chicken	unknown	bird	SAMN14134909	Klebsiella pneumoniae	strong	114	225498	631528	5584795	no	-	ST395	O4	O4	Good	?-	1	0.9972	n/a	5 / 6 (83.3%)	O4_01_hydrolase,99.666%;O4_02_hypothetical,99.748%;O4_03_hypothetical,99.717%;O4_04_wzt,99.787%;O4_05_wzm,98.77%	O4_06_glycosyltransferase	0	NA	0 / 6 (0%)	NA	1	Extra_genes_wbbY_01_wbbY,99.73%
GCF_011077405.1	Lam et al 2021	NCBI_refseq	China	2018	Chicken	unknown	bird	SAMN14134946	Klebsiella pneumoniae	strong	112	275563	631528	5633907	no	-	ST395	O4	O4	Good	?-	1	0.9972	n/a	5 / 6 (83.3%)	O4_01_hydrolase,99.666%;O4_02_hypothetical,99.748%;O4_03_hypothetical,99.717%;O4_04_wzt,99.787%;O4_05_wzm,98.77%	O4_06_glycosyltransferase	0	NA	0 / 6 (0%)	NA	1	Extra_genes_wbbY_01_wbbY,99.73%
GCF_008632415.1	Lam et al 2021	NCBI_refseq	China	2018	chicken	unknown	bird	SAMN12741260	Klebsiella pneumoniae	strong	5	5278199	5278199	5960649	no	-	ST3410	O5	O5	High	*	1	0.9439	0 bp	8 / 8 (100%)	O5_01_manC,99.576%;O5_02_manB,99.564%;O5_03_wzm,99.245%;O5_04_wzt,98.765%;O5_05_wbdD,94.366%;O5_06_wbdA,95.305%;O5_07_wbdB,99.741%;O5_08_wbdC,100.0%	NA	0	NA	0 / 8 (0%)	NA	1	Extra_genes_wbbY_01_wbbY,99.73%
GCF_004127345.1	Lam et al 2021	NCBI_refseq	China	2015	chicken	cloaca swabs from commercial farm	bird	SAMN08998650	Klebsiella pneumoniae	strong	62	255374	583670	5861838	no	-	ST147	OL101	unknown	None	?-+*	0.897	0.9141	n/a	5 / 9 (55.6%)	OL101_05_wbbL,98.917%;OL101_06_wzm,98.561%;OL101_07_wzt,99.324%;OL101_08_wbbB,95.627%;OL101_09_glycosylhydrolase,92.021%	OL101_01_rfbB;OL101_02_rfbA;OL101_03_rfbD;OL101_04_rfbC	1	OL103_01_rmlC,96.61%	0 / 9 (0%)	NA	1	OL103_01_rmlC,96.61%
GCF_009821995.1	Lam et al 2021	NCBI_refseq	unknown	unknown	chicken	unknown	bird	SAMN11928051	Klebsiella pneumoniae	strong	166	138140	614860	5973398	yes (677)	ambiguous_bases	ST11	OL101	unknown	None	?-	0.8779	0.9508	n/a	8 / 9 (88.9%)	OL101_01_rfbB,98.31%;OL101_02_rfbA,97.917%;OL101_03_rfbD,98.529%;OL101_04_rfbC,97.159%;OL101_05_wbbL,98.917%;OL101_06_wzm,98.561%;OL101_07_wzt,99.324%;OL101_08_wbbB,95.542%	OL101_09_glycosylhydrolase	0	NA	0 / 9 (0%)	NA	4	O3b_01_manC,99.788%;O3/O3a_02_manB,98.465%;O12_01_rfbB,98.592%;OL101_02_rfbA,98.264%
GCF_009822035.1	Lam et al 2021	NCBI_refseq	unknown	unknown	chicken	unknown	bird	SAMN11928049	Klebsiella pneumoniae	strong	73	298914	846582	5725925	yes (390)	ambiguous_bases	ST534	OL102	unknown	Good	?-*	0.9661	0.7889	n/a	6 / 8 (75%)	OL102_01_rfbB,94.857%;OL102_02_rfbA,94.828%;OL102_03_rfbD,93.939%;OL102_04_rfbC,89.189%;OL102_07_wzm,89.513%;OL102_08_wzt,91.2%	OL102_05_wbbL;OL102_06_rhamnan	0	NA	0 / 8 (0%)	NA	4	O12_01_rfbB,93.521%;OL101_02_rfbA,95.833%;OL102_03_rfbD,92.929%;O12_04_rfbC,84.865%
GCF_009821955.1	Lam et al 2021	NCBI_refseq	unknown	unknown	chicken	unknown	bird	SAMN11928053	Klebsiella pneumoniae	strong	79	299027	636284	5697118	yes (295)	ambiguous_bases	ST534	OL102	unknown	Good	?-*	0.9661	0.7889	n/a	6 / 8 (75%)	OL102_01_rfbB,94.857%;OL102_02_rfbA,94.828%;OL102_03_rfbD,93.939%;OL102_04_rfbC,89.189%;OL102_07_wzm,89.513%;OL102_08_wzt,91.2%	OL102_05_wbbL;OL102_06_rhamnan	0	NA	0 / 8 (0%)	NA	4	O12_01_rfbB,93.521%;OL101_02_rfbA,95.833%;OL102_03_rfbD,92.929%;O12_04_rfbC,84.865%
GCF_004127625.1	Lam et al 2021	NCBI_refseq	China	2014	chicken	cloaca swabs from commercial farm	bird	SAMN08998645	Klebsiella pneumoniae	strong	54	296966	978313	5604329	yes (505)	ambiguous_bases	ST37	OL103	unknown	Good	?*	1	0.9451	n/a	6 / 6 (100%)	OL103_01_rmlC,96.774%;OL103_02_wzm,99.62%;OL103_03_wzt,98.018%;OL103_04_hydrolase,94.279%;OL103_05_spsA,97.72%;OL103_06_wbbL,98.162%	NA	0	NA	0 / 6 (0%)	NA	3	OL101_03_rfbD,98.653%;OL101_02_rfbA,98.264%;OL102_01_rfbB,94.857%
GCF_004127795.1	Lam et al 2021	NCBI_refseq	China	2014	chicken	cloaca swabs from commercial farm	bird	SAMN08998646	Klebsiella pneumoniae	strong	457	32503	97106	5534686	yes (395)	ambiguous_bases	ST37	OL103	unknown	None	+*	1	0.9453	+7804 bp	6 / 6 (100%)	OL103_01_rmlC,96.774%;OL103_02_wzm,99.62%;OL103_03_wzt,98.018%;OL103_04_hydrolase,94.279%;OL103_05_spsA,97.72%;OL103_06_wbbL,98.162%	NA	4	O12_01_rfbB,98.31%;OL101_03_rfbD,98.653%;OL101_02_rfbA,98.264%;O12_04_rfbC,97.714%	0 / 6 (0%)	NA	3	O12_01_rfbB,98.31%;OL101_03_rfbD,98.653%;OL101_02_rfbA,98.264%
GCF_004127615.1	Lam et al 2021	NCBI_refseq	China	2014	chicken	cloaca swabs from commercial farm	bird	SAMN08998647	Klebsiella pneumoniae	strong	487	103789	319639	5684554	no	-	ST37	OL103	unknown	Good	?-+*	1	0.9457	n/a	5 / 6 (83.3%)	OL103_02_wzm,99.62%;OL103_03_wzt,98.018%;OL103_04_hydrolase,94.279%;OL103_05_spsA,97.72%;OL103_06_wbbL,98.162%	OL103_01_rmlC	1	O12_04_rfbC,97.701%	0 / 6 (0%)	NA	3	OL101_03_rfbD,98.653%;OL101_02_rfbA,98.233%;OL102_01_rfbB,94.857%
GCF_004127775.1	Lam et al 2021	NCBI_refseq	China	2014	chicken	cloaca swabs from commercial farm	bird	SAMN08998648	Klebsiella pneumoniae	strong	343	28143	100072	5413786	yes (3613)	ambiguous_bases	ST37	OL103	unknown	Good	?*	1	0.9451	n/a	6 / 6 (100%)	OL103_01_rmlC,96.774%;OL103_02_wzm,99.62%;OL103_03_wzt,98.018%;OL103_04_hydrolase,94.279%;OL103_05_spsA,97.72%;OL103_06_wbbL,98.162%	NA	0	NA	0 / 6 (0%)	NA	4	O12_01_rfbB,97.941%;OL101_03_rfbD,98.653%;OL101_02_rfbA,98.264%;O12_04_rfbC,97.126%
GCF_004127485.1	Lam et al 2021	NCBI_refseq	China	2014	chicken	cloaca swabs from commercial farm	bird	SAMN08998656	Klebsiella pneumoniae	strong	795	34228	122203	5862350	no	-	ST37	OL103	unknown	High	*	1	0.9457	0 bp	6 / 6 (100%)	OL103_01_rmlC,98.438%;OL103_02_wzm,99.62%;OL103_03_wzt,98.018%;OL103_04_hydrolase,94.279%;OL103_05_spsA,97.72%;OL103_06_wbbL,98.162%	NA	0	NA	0 / 6 (0%)	NA	7	O12_01_rfbB,98.31%;O12_01_rfbB,98.31%;OL101_03_rfbD,98.653%;OL101_03_rfbD,98.653%;OL101_02_rfbA,98.264%;OL101_02_rfbA,98.264%;O12_04_rfbC,96.757%
GCF_004127585.1	Lam et al 2021	NCBI_refseq	China	2014	chicken	cloaca swabs from commercial farm	bird	SAMN08998649	Klebsiella pneumoniae	strong	57	225167	726043	5602144	yes (497)	ambiguous_bases	ST37	OL103	unknown	Good	?-*	1	0.9457	n/a	5 / 6 (83.3%)	OL103_02_wzm,99.62%;OL103_03_wzt,98.018%;OL103_04_hydrolase,94.279%;OL103_05_spsA,97.72%;OL103_06_wbbL,98.162%	OL103_01_rmlC	0	NA	0 / 6 (0%)	NA	3	OL101_03_rfbD,98.653%;OL101_02_rfbA,98.264%;OL102_01_rfbB,94.857%
GCF_002967105.1	Lam et al 2021	NCBI_refseq	China	2016	chicken	unknown	bird	SAMN08534312	Klebsiella quasipneumoniae subsp. quasipneumoniae	strong	144	481403	1167862	5580376	no	-	ST3036	O3/O3a	O3/O3a	Very high	NA	1	0.9612	+1 bp	8 / 8 (100%)	O3/O3a_01_manC,99.788%;O3/O3a_02_manB,99.783%;O3/O3a_03_wzm,98.855%;O3/O3a_04_wzt,98.843%;O3/O3a_05_wbdD,96.051%;O3/O3a_06_wbdA,97.86%;O3/O3a_07_wbdB,100.0%;O3/O3a_08_wbdC,100.0%	NA	0	NA	0 / 8 (0%)	NA	4	O12_01_rfbB,97.465%;OL101_03_rfbD,98.653%;OL101_02_rfbA,99.655%;O12_04_rfbC,97.297%
GCF_011784425.1	Lam et al 2021	NCBI_refseq	China	2019	chicken	Chicken embryo	bird	SAMN13716639	Klebsiella variicola subsp. variicola	strong	1	5505304	5505304	5505304	no	-	ST347-2LV	O3/O3a	O3/O3a	Very high	NA	1	0.9932	+1 bp	8 / 8 (100%)	O3/O3a_01_manC,99.788%;O3/O3a_02_manB,100.0%;O3/O3a_03_wzm,100.0%;O3/O3a_04_wzt,100.0%;O3/O3a_05_wbdD,99.577%;O3/O3a_06_wbdA,99.881%;O3/O3a_07_wbdB,100.0%;O3/O3a_08_wbdC,100.0%	NA	0	NA	0 / 8 (0%)	NA	2	O3/O3a_01_manC,99.576%;O3/O3a_02_manB,98.904%
GCF_900171715.1	Lam et al 2021	NCBI_refseq	UK	2015	turkey	faecal	bird	SAMEA3753139	Klebsiella pneumoniae	strong	29	580667	1210453	5403454	yes (63)	ambiguous_bases	ST3010	O1/O2v1	O1	Very high	NA	0.9999	0.9814	-2 bp	7 / 7 (100%)	O1/O2v1_01_wzm,100.0%;O1/O2v1_02_wzt,99.19%;O1/O2v1_03_wbbM,99.367%;O1/O2v1_04_glf,98.701%;O1/O2v1_05_wbbN,99.664%;O1/O2v1_06_wbbO,98.942%;O1/O2v1_07_kfoC,96.811%	NA	0	NA	0 / 7 (0%)	NA	5	Extra_genes_wbbY_01_wbbY,99.73%;O12_01_rfbB,93.521%;O12_03_rfbD,98.99%;OL101_02_rfbA,98.276%;O12_04_rfbC,97.297%
GCF_900171745.1	Lam et al 2021	NCBI_refseq	UK	2015	turkey	faecal	bird	SAMEA3753388	Klebsiella pneumoniae	strong	34	696455	1336209	5399746	yes (150)	ambiguous_bases	ST2585	O1/O2v1	O1	Very high	NA	0.9999	0.9814	-2 bp	7 / 7 (100%)	O1/O2v1_01_wzm,100.0%;O1/O2v1_02_wzt,99.19%;O1/O2v1_03_wbbM,99.367%;O1/O2v1_04_glf,98.701%;O1/O2v1_05_wbbN,99.664%;O1/O2v1_06_wbbO,98.942%;O1/O2v1_07_kfoC,96.811%	NA	0	NA	0 / 7 (0%)	NA	5	Extra_genes_wbbY_01_wbbY,99.73%;O12_01_rfbB,93.521%;O12_03_rfbD,98.99%;OL101_02_rfbA,98.276%;O12_04_rfbC,97.297%
GCF_900171755.1	Lam et al 2021	NCBI_refseq	UK	2015	turkey	faecal	bird	SAMEA3752607	Klebsiella pneumoniae	strong	57	565809	1336214	5559196	yes (1785)	ambiguous_bases	ST3010	O1/O2v1	O1	Very high	NA	0.9999	0.9814	-2 bp	7 / 7 (100%)	O1/O2v1_01_wzm,100.0%;O1/O2v1_02_wzt,99.19%;O1/O2v1_03_wbbM,99.367%;O1/O2v1_04_glf,98.701%;O1/O2v1_05_wbbN,99.664%;O1/O2v1_06_wbbO,98.942%;O1/O2v1_07_kfoC,96.811%	NA	0	NA	0 / 7 (0%)	NA	5	Extra_genes_wbbY_01_wbbY,99.73%;O12_01_rfbB,93.521%;O12_03_rfbD,98.99%;OL101_02_rfbA,98.276%;O12_04_rfbC,97.297%
GCF_900172055.1	Lam et al 2021	NCBI_refseq	UK	2015	turkey	faecal	bird	SAMEA3753389	Klebsiella pneumoniae	strong	33	579475	1336209	5347941	yes (70)	ambiguous_bases	ST3010	O1/O2v1	O1	Very high	NA	0.9999	0.9814	-2 bp	7 / 7 (100%)	O1/O2v1_01_wzm,100.0%;O1/O2v1_02_wzt,99.19%;O1/O2v1_03_wbbM,99.367%;O1/O2v1_04_glf,98.701%;O1/O2v1_05_wbbN,99.664%;O1/O2v1_06_wbbO,98.942%;O1/O2v1_07_kfoC,96.811%	NA	0	NA	0 / 7 (0%)	NA	5	Extra_genes_wbbY_01_wbbY,99.73%;O12_01_rfbB,93.521%;O12_03_rfbD,98.99%;OL101_02_rfbA,98.276%;O12_04_rfbC,97.297%
GCF_900171855.1	Lam et al 2021	NCBI_refseq	UK	2015	turkey	faecal	bird	SAMEA3753143	Klebsiella pneumoniae	strong	29	913567	1336209	5399648	yes (108)	ambiguous_bases	ST3010	O1/O2v1	O1	Very high	NA	0.9999	0.9814	-2 bp	7 / 7 (100%)	O1/O2v1_01_wzm,100.0%;O1/O2v1_02_wzt,99.19%;O1/O2v1_03_wbbM,99.367%;O1/O2v1_04_glf,98.701%;O1/O2v1_05_wbbN,99.664%;O1/O2v1_06_wbbO,98.942%;O1/O2v1_07_kfoC,96.811%	NA	0	NA	0 / 7 (0%)	NA	5	Extra_genes_wbbY_01_wbbY,99.73%;O12_01_rfbB,93.521%;O12_03_rfbD,98.99%;OL101_02_rfbA,98.276%;O12_04_rfbC,97.297%
GCF_000826795.1	Lam et al 2021	NCBI_refseq	USA	2012	turkey	caecum	bird	SAMN03075675	Klebsiella pneumoniae	strong	62	281506	905860	5759509	no	-	ST45	O1/O2v1	O2a	Very high	NA	1	0.9876	0 bp	7 / 7 (100%)	O1/O2v1_01_wzm,100.0%;O1/O2v1_02_wzt,100.0%;O1/O2v1_03_wbbM,99.367%;O1/O2v1_04_glf,98.182%;O1/O2v1_05_wbbN,100.0%;O1/O2v1_06_wbbO,98.942%;O1/O2v1_07_kfoC,99.089%	NA	0	NA	0 / 7 (0%)	NA	2	O3b_01_manC,100.0%;O3/O3a_02_manB,99.123%
5151_6_9	Lam et al 2021	Holt	USA	2005	environmental	environmental	environmental	SAMEA882224	Klebsiella pneumoniae	strong	118	157149	383387	5682783	no	-	ST237	O3b	O3b	Very high	NA	1	0.9915	0 bp	8 / 8 (100%)	O3b_01_manC,99.576%;O3b_02_manB,99.783%;O3b_03_wzm,99.237%;O3b_04_wzt,99.769%;O3b_05_wbdD,99.854%;O3b_06_wbdA,99.762%;O3b_07_wbdB,99.738%;O3b_08_wbdC,100.0%	NA	0	NA	0 / 8 (0%)	NA	0	NA
5235_2_11	Lam et al 2021	Holt	USA	2005	environmental	environmental	environmental	SAMEA882162	Klebsiella pneumoniae	strong	412	32738	118466	5489866	yes (1)	ambiguous_bases	ST230-1LV	OL101	unknown	High	*	1	0.9495	-15 bp	9 / 9 (100%)	OL101_01_rfbB,97.465%;OL101_02_rfbA,97.917%;OL101_03_rfbD,98.653%;OL101_04_rfbC,96.757%;OL101_05_wbbL,98.917%;OL101_06_wzm,98.561%;OL101_07_wzt,99.324%;OL101_08_wbbB,95.627%;OL101_09_glycosylhydrolase,92.513%	NA	0	NA	0 / 9 (0%)	NA	0	NA
5151_6_10	Lam et al 2021	Holt	USA	2005	environmental	environmental	environmental	SAMEA882135	Klebsiella pneumoniae	strong	186	162043	683419	5461079	no	-	ST221	OL101	unknown	High	*	1	0.9495	-15 bp	9 / 9 (100%)	OL101_01_rfbB,97.465%;OL101_02_rfbA,97.917%;OL101_03_rfbD,98.653%;OL101_04_rfbC,96.757%;OL101_05_wbbL,98.917%;OL101_06_wzm,98.561%;OL101_07_wzt,99.324%;OL101_08_wbbB,95.627%;OL101_09_glycosylhydrolase,92.513%	NA	0	NA	0 / 9 (0%)	NA	0	NA
5151_6_11	Lam et al 2021	Holt	USA	2005	environmental	environmental	environmental	SAMEA882023	Klebsiella pneumoniae	strong	122	150926	667071	5417126	no	-	ST221	OL101	unknown	High	*	1	0.9495	-15 bp	9 / 9 (100%)	OL101_01_rfbB,97.465%;OL101_02_rfbA,97.917%;OL101_03_rfbD,98.653%;OL101_04_rfbC,96.757%;OL101_05_wbbL,98.917%;OL101_06_wzm,98.561%;OL101_07_wzt,99.324%;OL101_08_wbbB,95.627%;OL101_09_glycosylhydrolase,92.513%	NA	0	NA	0 / 9 (0%)	NA	0	NA
5151_2_9	Lam et al 2021	Holt	Singapore	2008	environmental	environmental	environmental	SAMEA882184	Klebsiella quasipneumoniae subsp. similipneumoniae	strong	50	243604	422226	5280512	no	-	ST734	O12	O12	Very high	NA	1	0.9897	+1 bp	8 / 8 (100%)	O12_01_rfbB,99.437%;O12_02_rfbA,99.655%;O12_03_rfbD,99.327%;O12_04_rfbC,100.0%;O12_05_wbbL,100.0%;O12_06_wzm,98.921%;O12_07_wzt,99.773%;O12_08_wbbB,99.263%	NA	0	NA	0 / 8 (0%)	NA	2	O3/O3a_01_manC,99.788%;O3/O3a_02_manB,98.684%
GCF_008452795.1	Lam et al 2021	NCBI_refseq	Mexico	2010	environmental	groundwater contaminated with Cr(VI)	environmental	SAMN05730075	Klebsiella pneumoniae	strong	55	3750327	3750327	5627880	yes (1386)	ambiguous_bases	ST20	O1/O2v1	O1	Very high	NA	1	0.9806	-2 bp	7 / 7 (100%)	O1/O2v1_01_wzm,100.0%;O1/O2v1_02_wzt,99.595%;O1/O2v1_03_wbbM,99.367%;O1/O2v1_04_glf,97.662%;O1/O2v1_05_wbbN,98.322%;O1/O2v1_06_wbbO,99.206%;O1/O2v1_07_kfoC,97.039%	NA	0	NA	0 / 7 (0%)	NA	3	Extra_genes_wbbY_01_wbbY,99.73%;O3b_01_manC,100.0%;O3/O3a_02_manB,99.123%
GCF_001597175.1	Lam et al 2021	NCBI_refseq	Netherlands	2012	environmental	environmental	environmental	SAMN03281081	Klebsiella pneumoniae	strong	96	146435	584879	5519002	yes (289)	ambiguous_bases	ST15	O1/O2v1	O1	Very high	NA	1	0.9852	0 bp	7 / 7 (100%)	O1/O2v1_01_wzm,100.0%;O1/O2v1_02_wzt,99.595%;O1/O2v1_03_wbbM,99.367%;O1/O2v1_04_glf,99.221%;O1/O2v1_05_wbbN,98.322%;O1/O2v1_06_wbbO,99.206%;O1/O2v1_07_kfoC,98.633%	NA	0	NA	0 / 7 (0%)	NA	3	Extra_genes_wbbY_01_wbbY,100.0%;O3b_01_manC,100.0%;O3/O3a_02_manB,98.904%
GCF_001597225.1	Lam et al 2021	NCBI_refseq	Netherlands	2013	environmental	environmental	environmental	SAMN03281109	Klebsiella pneumoniae	strong	98	198535	478560	5517236	yes (31)	ambiguous_bases	ST15	O1/O2v1	O1	Very high	NA	1	0.9852	0 bp	7 / 7 (100%)	O1/O2v1_01_wzm,100.0%;O1/O2v1_02_wzt,99.595%;O1/O2v1_03_wbbM,99.367%;O1/O2v1_04_glf,99.221%;O1/O2v1_05_wbbN,98.322%;O1/O2v1_06_wbbO,99.206%;O1/O2v1_07_kfoC,98.633%	NA	0	NA	0 / 7 (0%)	NA	3	Extra_genes_wbbY_01_wbbY,100.0%;O3b_01_manC,100.0%;O3/O3a_02_manB,98.904%
GCF_009710765.1	Lam et al 2021	NCBI_refseq	Romania	unknown	environmental	environmental	environmental	SAMN13229279	Klebsiella pneumoniae	strong	157	224504	1061738	5665265	no	-	ST101	O1/O2v1	O1	Very high	NA	1	0.9803	-2 bp	7 / 7 (100%)	O1/O2v1_01_wzm,100.0%;O1/O2v1_02_wzt,99.19%;O1/O2v1_03_wbbM,99.367%;O1/O2v1_04_glf,98.961%;O1/O2v1_05_wbbN,98.658%;O1/O2v1_06_wbbO,99.471%;O1/O2v1_07_kfoC,96.811%	NA	0	NA	0 / 7 (0%)	NA	5	Extra_genes_wbbY_01_wbbY,99.865%;O12_01_rfbB,98.028%;OL101_03_rfbD,98.653%;OL101_02_rfbA,97.917%;O12_04_rfbC,97.297%
GCF_009710445.1	Lam et al 2021	NCBI_refseq	Romania	unknown	environmental	environmental	environmental	SAMN13229293	Klebsiella pneumoniae	strong	195	181370	394189	5865974	no	-	ST219	O1/O2v1	O1	Very high	NA	1	0.9854	0 bp	7 / 7 (100%)	O1/O2v1_01_wzm,100.0%;O1/O2v1_02_wzt,98.785%;O1/O2v1_03_wbbM,99.525%;O1/O2v1_04_glf,98.701%;O1/O2v1_05_wbbN,100.0%;O1/O2v1_06_wbbO,99.206%;O1/O2v1_07_kfoC,98.633%	NA	0	NA	0 / 7 (0%)	NA	3	Extra_genes_wbbY_01_wbbY,100.0%;O3/O3a_01_manC,99.788%;O3/O3a_02_manB,98.904%
GCF_009710655.1	Lam et al 2021	NCBI_refseq	Romania	unknown	environmental	environmental	environmental	SAMN13229283	Klebsiella pneumoniae	strong	165	324050	630966	5799683	yes (197)	ambiguous_bases	ST219	O1/O2v1	O1	Very high	NA	1	0.9854	0 bp	7 / 7 (100%)	O1/O2v1_01_wzm,100.0%;O1/O2v1_02_wzt,98.785%;O1/O2v1_03_wbbM,99.525%;O1/O2v1_04_glf,98.701%;O1/O2v1_05_wbbN,100.0%;O1/O2v1_06_wbbO,99.206%;O1/O2v1_07_kfoC,98.633%	NA	0	NA	0 / 7 (0%)	NA	3	Extra_genes_wbbY_01_wbbY,100.0%;O3/O3a_01_manC,99.788%;O3/O3a_02_manB,98.904%
GCF_009710605.1	Lam et al 2021	NCBI_refseq	Romania	unknown	environmental	environmental	environmental	SAMN13229285	Klebsiella pneumoniae	strong	139	312331	395176	5735814	yes (98)	ambiguous_bases	ST101	O1/O2v1	O1	Good	?-	1	0.9802	n/a	6 / 7 (85.7%)	O1/O2v1_01_wzm,100.0%;O1/O2v1_02_wzt,99.19%;O1/O2v1_03_wbbM,99.367%;O1/O2v1_04_glf,98.961%;O1/O2v1_05_wbbN,98.658%;O1/O2v1_06_wbbO,99.471%	O1/O2v1_07_kfoC	0	NA	0 / 7 (0%)	NA	5	Extra_genes_wbbY_01_wbbY,99.865%;O12_01_rfbB,98.028%;OL101_03_rfbD,98.653%;OL101_02_rfbA,97.917%;O12_04_rfbC,97.297%
GCF_009710515.1	Lam et al 2021	NCBI_refseq	Romania	unknown	environmental	environmental	environmental	SAMN13229288	Klebsiella pneumoniae	strong	125	276086	511728	5537938	yes (495)	ambiguous_bases	ST395	O1/O2v1	O1	Very high	NA	1	0.9997	0 bp	7 / 7 (100%)	O1/O2v1_01_wzm,100.0%;O1/O2v1_02_wzt,100.0%;O1/O2v1_03_wbbM,100.0%;O1/O2v1_04_glf,100.0%;O1/O2v1_05_wbbN,100.0%;O1/O2v1_06_wbbO,100.0%;O1/O2v1_07_kfoC,100.0%	NA	0	NA	0 / 7 (0%)	NA	3	Extra_genes_wbbY_01_wbbY,99.73%;O3b_01_manC,100.0%;O3/O3a_02_manB,98.904%
GCF_009710345.1	Lam et al 2021	NCBI_refseq	Romania	unknown	environmental	environmental	environmental	SAMN13229302	Klebsiella pneumoniae	strong	178	289511	631905	5689732	no	-	ST101	O1/O2v1	O1	Very high	NA	1	0.9803	-2 bp	7 / 7 (100%)	O1/O2v1_01_wzm,100.0%;O1/O2v1_02_wzt,99.19%;O1/O2v1_03_wbbM,99.367%;O1/O2v1_04_glf,98.961%;O1/O2v1_05_wbbN,98.658%;O1/O2v1_06_wbbO,99.471%;O1/O2v1_07_kfoC,96.811%	NA	0	NA	0 / 7 (0%)	NA	5	Extra_genes_wbbY_01_wbbY,99.865%;O12_01_rfbB,98.028%;OL101_03_rfbD,98.653%;OL101_02_rfbA,97.917%;O12_04_rfbC,97.297%
GCF_004522415.1	Lam et al 2021	NCBI_refseq	Lebanon	2018	environmental	Environment	environmental	SAMN10819965	Klebsiella pneumoniae	strong	125	225883	506532	5634954	no	-	ST395	O1/O2v2	O1	Very high	NA	1	0.9897	-2 bp	10 / 10 (100%)	O1/O2v2_01_wzm,100.0%;O1/O2v2_02_wzt,99.595%;O1/O2v2_03_wbbM,100.0%;O1/O2v2_04_glf,98.961%;O1/O2v2_05_wbbN,97.651%;O1/O2v2_06_wbbO,99.735%;O1/O2v2_07_kfoC,99.256%;O1/O2v2_08_gmlC,98.768%;O1/O2v2_09_gmlB,99.388%;O1/O2v2_10_gmlA,100.0%	NA	0	NA	0 / 10 (0%)	NA	3	Extra_genes_wbbY_01_wbbY,99.73%;O3b_01_manC,99.153%;O3/O3a_02_manB,98.246%
GCF_000465975.2	Lam et al 2021	NCBI_refseq	Australia	unknown	environmental	environment	environmental	SAMN02470575	Klebsiella pneumoniae	strong	2	5180925	5180925	5375667	no	-	ST29	O1/O2v2	O1	Very high	NA	1	0.9915	-2 bp	10 / 10 (100%)	O1/O2v2_01_wzm,100.0%;O1/O2v2_02_wzt,99.595%;O1/O2v2_03_wbbM,99.842%;O1/O2v2_04_glf,99.221%;O1/O2v2_05_wbbN,98.993%;O1/O2v2_06_wbbO,100.0%;O1/O2v2_07_kfoC,98.263%;O1/O2v2_08_gmlC,97.947%;O1/O2v2_09_gmlB,99.694%;O1/O2v2_10_gmlA,100.0%	NA	0	NA	0 / 10 (0%)	NA	3	Extra_genes_wbbY_01_wbbY,99.73%;O3/O3a_01_manC,99.364%;O3/O3a_02_manB,98.684%
GCF_009710415.1	Lam et al 2021	NCBI_refseq	Romania	unknown	environmental	environmental	environmental	SAMN13229296	Klebsiella pneumoniae	strong	212	206985	595356	5800200	no	-	ST364	O1/O2v2	O1	Very high	NA	1	0.9909	0 bp	10 / 10 (100%)	O1/O2v2_01_wzm,100.0%;O1/O2v2_02_wzt,100.0%;O1/O2v2_03_wbbM,99.367%;O1/O2v2_04_glf,99.481%;O1/O2v2_05_wbbN,98.993%;O1/O2v2_06_wbbO,99.735%;O1/O2v2_07_kfoC,99.504%;O1/O2v2_08_gmlC,98.152%;O1/O2v2_09_gmlB,99.083%;O1/O2v2_10_gmlA,100.0%	NA	0	NA	0 / 10 (0%)	NA	7	Extra_genes_wbbY_01_wbbY,100.0%;OL104_01_manC,90.042%;O3/O3a_02_manB,93.626%;O12_01_rfbB,93.803%;OL101_03_rfbD,98.653%;OL101_02_rfbA,97.917%;O12_04_rfbC,97.838%
GCF_009710645.1	Lam et al 2021	NCBI_refseq	Romania	unknown	environmental	environmental	environmental	SAMN13229284	Klebsiella pneumoniae	strong	301	216943	745033	5943681	yes (392)	ambiguous_bases	ST17	O1/O2v2	O1	Very high	NA	1	0.9947	0 bp	10 / 10 (100%)	O1/O2v2_01_wzm,100.0%;O1/O2v2_02_wzt,99.595%;O1/O2v2_03_wbbM,99.525%;O1/O2v2_04_glf,98.961%;O1/O2v2_05_wbbN,98.993%;O1/O2v2_06_wbbO,100.0%;O1/O2v2_07_kfoC,99.752%;O1/O2v2_08_gmlC,100.0%;O1/O2v2_09_gmlB,100.0%;O1/O2v2_10_gmlA,99.206%	NA	0	NA	0 / 10 (0%)	NA	3	Extra_genes_wbbY_01_wbbY,99.73%;O3/O3a_01_manC,99.788%;O3/O3a_02_manB,99.123%
GCF_900174045.1	Lam et al 2021	NCBI_refseq	UK	2015	environmental	environmental	environmental	SAMEA4362679	Klebsiella pneumoniae	strong	47	327233	775245	5628478	yes (6774)	ambiguous_bases	ST23	O1/O2v2	O1	Very high	NA	1	0.9913	-2 bp	10 / 10 (100%)	O1/O2v2_01_wzm,100.0%;O1/O2v2_02_wzt,99.595%;O1/O2v2_03_wbbM,99.367%;O1/O2v2_04_glf,98.442%;O1/O2v2_05_wbbN,98.658%;O1/O2v2_06_wbbO,100.0%;O1/O2v2_07_kfoC,99.007%;O1/O2v2_08_gmlC,98.563%;O1/O2v2_09_gmlB,99.694%;O1/O2v2_10_gmlA,100.0%	NA	0	NA	0 / 10 (0%)	NA	3	Extra_genes_wbbY_01_wbbY,100.0%;O3b_01_manC,99.576%;O3/O3a_02_manB,99.123%
GCF_900174085.1	Lam et al 2021	NCBI_refseq	UK	2015	environmental	environmental	environmental	SAMEA4362683	Klebsiella pneumoniae	strong	52	288283	1291361	5850227	yes (2330)	ambiguous_bases	ST23	O1/O2v2	O1	Very high	NA	1	0.9913	-2 bp	10 / 10 (100%)	O1/O2v2_01_wzm,100.0%;O1/O2v2_02_wzt,99.595%;O1/O2v2_03_wbbM,99.367%;O1/O2v2_04_glf,98.442%;O1/O2v2_05_wbbN,98.658%;O1/O2v2_06_wbbO,100.0%;O1/O2v2_07_kfoC,99.007%;O1/O2v2_08_gmlC,98.563%;O1/O2v2_09_gmlB,99.694%;O1/O2v2_10_gmlA,100.0%	NA	0	NA	0 / 10 (0%)	NA	3	Extra_genes_wbbY_01_wbbY,100.0%;O3b_01_manC,99.576%;O3/O3a_02_manB,99.123%
GCF_900174135.1	Lam et al 2021	NCBI_refseq	UK	2015	environmental	environmental	environmental	SAMEA4362688	Klebsiella pneumoniae	strong	47	289230	777686	5624524	yes (14016)	ambiguous_bases	ST23	O1/O2v2	O1	Very high	NA	1	0.9913	-2 bp	10 / 10 (100%)	O1/O2v2_01_wzm,100.0%;O1/O2v2_02_wzt,99.595%;O1/O2v2_03_wbbM,99.367%;O1/O2v2_04_glf,98.442%;O1/O2v2_05_wbbN,98.658%;O1/O2v2_06_wbbO,100.0%;O1/O2v2_07_kfoC,99.007%;O1/O2v2_08_gmlC,98.563%;O1/O2v2_09_gmlB,99.694%;O1/O2v2_10_gmlA,100.0%	NA	0	NA	0 / 10 (0%)	NA	3	Extra_genes_wbbY_01_wbbY,100.0%;O3b_01_manC,99.576%;O3/O3a_02_manB,99.123%
GCF_003345475.1	Lam et al 2021	NCBI_refseq	China	2016	environmental	unknown	environmental	SAMN09711534	Klebsiella pneumoniae	strong	59	225859	490078	5469561	no	-	ST442	O1/O2v3	O2a	High	-*	1	0.9328	+1069 bp	7 / 8 (87.5%)	O1/O2v3_01_wzm,96.875%;O1/O2v3_02_wzt,97.976%;O1/O2v3_03_wbbM,97.623%;O1/O2v3_04_glf,98.701%;O1/O2v3_05_wbbN,96.633%;O1/O2v3_06_wbbO,98.413%;O1/O2v3_07,94.023%	O1/O2v3_08	0	NA	0 / 8 (0%)	NA	4	O12_01_rfbB,92.958%;OL101_02_rfbA,94.483%;OL102_03_rfbD,90.909%;O12_04_rfbC,90.27%
GCF_900172895.1	Lam et al 2021	NCBI_refseq	UK	2015	environmental	environmental	environmental	SAMEA4370549	Klebsiella pneumoniae	strong	54	368503	1065846	5436098	yes (6583)	ambiguous_bases	ST268	O1/O2v1	O2a	Very high	NA	1	0.9897	-1 bp	7 / 7 (100%)	O1/O2v1_01_wzm,99.609%;O1/O2v1_02_wzt,100.0%;O1/O2v1_03_wbbM,99.842%;O1/O2v1_04_glf,99.481%;O1/O2v1_05_wbbN,100.0%;O1/O2v1_06_wbbO,98.942%;O1/O2v1_07_kfoC,98.405%	NA	0	NA	0 / 7 (0%)	NA	2	O3b_01_manC,99.788%;O3/O3a_02_manB,98.684%
GCF_900172935.1	Lam et al 2021	NCBI_refseq	UK	2015	environmental	environmental	environmental	SAMEA4370550	Klebsiella pneumoniae	strong	51	368509	1068359	5435189	yes (4944)	ambiguous_bases	ST268	O1/O2v1	O2a	Very high	NA	1	0.9897	-1 bp	7 / 7 (100%)	O1/O2v1_01_wzm,99.609%;O1/O2v1_02_wzt,100.0%;O1/O2v1_03_wbbM,99.842%;O1/O2v1_04_glf,99.481%;O1/O2v1_05_wbbN,100.0%;O1/O2v1_06_wbbO,98.942%;O1/O2v1_07_kfoC,98.405%	NA	0	NA	0 / 7 (0%)	NA	2	O3b_01_manC,99.788%;O3/O3a_02_manB,98.684%
GCF_900173165.1	Lam et al 2021	NCBI_refseq	UK	2015	environmental	environmental	environmental	SAMEA4370570	Klebsiella pneumoniae	strong	47	361627	1068297	5433655	yes (292)	ambiguous_bases	ST268	O1/O2v1	O2a	Good	?-	1	0.9897	n/a	6 / 7 (85.7%)	O1/O2v1_01_wzm,99.609%;O1/O2v1_02_wzt,100.0%;O1/O2v1_03_wbbM,99.842%;O1/O2v1_05_wbbN,100.0%;O1/O2v1_06_wbbO,98.942%;O1/O2v1_07_kfoC,98.405%	O1/O2v1_04_glf	0	NA	0 / 7 (0%)	NA	2	O3b_01_manC,99.788%;O3/O3a_02_manB,98.684%
GCF_900172955.1	Lam et al 2021	NCBI_refseq	UK	2015	environmental	environmental	environmental	SAMEA4370551	Klebsiella pneumoniae	strong	49	368700	1068104	5435665	yes (2133)	ambiguous_bases	ST268	O1/O2v1	O2a	Very high	NA	1	0.9897	-1 bp	7 / 7 (100%)	O1/O2v1_01_wzm,99.609%;O1/O2v1_02_wzt,100.0%;O1/O2v1_03_wbbM,99.842%;O1/O2v1_04_glf,99.481%;O1/O2v1_05_wbbN,100.0%;O1/O2v1_06_wbbO,98.942%;O1/O2v1_07_kfoC,98.405%	NA	0	NA	0 / 7 (0%)	NA	2	O3b_01_manC,99.788%;O3/O3a_02_manB,98.684%
GCF_011602595.1	Lam et al 2021	NCBI_refseq	Switzerland	2020	environmental	home of pet owner	environmental	SAMN14279104	Klebsiella pneumoniae	strong	72	224895	414994	5693512	no	-	ST307	O1/O2v2	O2afg	Very high	NA	1	0.9845	0 bp	10 / 10 (100%)	O1/O2v2_01_wzm,100.0%;O1/O2v2_02_wzt,99.19%;O1/O2v2_03_wbbM,98.576%;O1/O2v2_04_glf,98.961%;O1/O2v2_05_wbbN,98.993%;O1/O2v2_06_wbbO,99.469%;O1/O2v2_07_kfoC,98.759%;O1/O2v2_08_gmlC,97.331%;O1/O2v2_09_gmlB,99.388%;O1/O2v2_10_gmlA,100.0%	NA	0	NA	0 / 10 (0%)	NA	0	NA
GCF_001517715.1	Lam et al 2021	NCBI_refseq	Netherlands	2013	environmental	environmental	environmental	SAMN03178258	Klebsiella pneumoniae	strong	120	220554	474829	5588361	yes (2)	ambiguous_bases	ST258	O1/O2v2	O2afg	Very high	NA	1	0.9848	0 bp	10 / 10 (100%)	O1/O2v2_01_wzm,100.0%;O1/O2v2_02_wzt,99.19%;O1/O2v2_03_wbbM,98.734%;O1/O2v2_04_glf,99.74%;O1/O2v2_05_wbbN,98.322%;O1/O2v2_06_wbbO,99.204%;O1/O2v2_07_kfoC,99.007%;O1/O2v2_08_gmlC,97.331%;O1/O2v2_09_gmlB,99.388%;O1/O2v2_10_gmlA,100.0%	NA	0	NA	0 / 10 (0%)	NA	0	NA
GCF_001517955.1	Lam et al 2021	NCBI_refseq	Netherlands	2013	environmental	environmental	environmental	SAMN03178259	Klebsiella pneumoniae	strong	123	248060	474829	5589951	yes (156)	ambiguous_bases	ST258	O1/O2v2	O2afg	Very high	NA	1	0.9848	0 bp	10 / 10 (100%)	O1/O2v2_01_wzm,100.0%;O1/O2v2_02_wzt,99.19%;O1/O2v2_03_wbbM,98.734%;O1/O2v2_04_glf,99.74%;O1/O2v2_05_wbbN,98.322%;O1/O2v2_06_wbbO,99.204%;O1/O2v2_07_kfoC,99.007%;O1/O2v2_08_gmlC,97.331%;O1/O2v2_09_gmlB,99.388%;O1/O2v2_10_gmlA,100.0%	NA	0	NA	0 / 10 (0%)	NA	0	NA
GCF_009710545.1	Lam et al 2021	NCBI_refseq	Romania	unknown	environmental	environmental	environmental	SAMN13229290	Klebsiella pneumoniae	strong	307	209184	541122	5679272	yes (96)	ambiguous_bases	ST258	O1/O2v2	O2afg	Very high	NA	1	0.9848	0 bp	10 / 10 (100%)	O1/O2v2_01_wzm,100.0%;O1/O2v2_02_wzt,99.19%;O1/O2v2_03_wbbM,98.734%;O1/O2v2_04_glf,99.74%;O1/O2v2_05_wbbN,98.322%;O1/O2v2_06_wbbO,99.204%;O1/O2v2_07_kfoC,99.007%;O1/O2v2_08_gmlC,97.331%;O1/O2v2_09_gmlB,99.388%;O1/O2v2_10_gmlA,100.0%	NA	0	NA	0 / 10 (0%)	NA	0	NA
GCF_009710505.1	Lam et al 2021	NCBI_refseq	Romania	unknown	environmental	environmental	environmental	SAMN13229291	Klebsiella pneumoniae	strong	430	188218	501734	5747737	yes (200)	ambiguous_bases	ST258	O1/O2v2	O2afg	Very high	NA	1	0.9848	0 bp	10 / 10 (100%)	O1/O2v2_01_wzm,100.0%;O1/O2v2_02_wzt,99.19%;O1/O2v2_03_wbbM,98.734%;O1/O2v2_04_glf,99.74%;O1/O2v2_05_wbbN,98.322%;O1/O2v2_06_wbbO,99.204%;O1/O2v2_07_kfoC,99.007%;O1/O2v2_08_gmlC,97.331%;O1/O2v2_09_gmlB,99.388%;O1/O2v2_10_gmlA,100.0%	NA	0	NA	0 / 10 (0%)	NA	0	NA
GCF_009710485.1	Lam et al 2021	NCBI_refseq	Romania	unknown	environmental	environmental	environmental	SAMN13229292	Klebsiella pneumoniae	strong	148	211340	543432	5595016	yes (94)	ambiguous_bases	ST258	O1/O2v2	O2afg	Very high	NA	1	0.9848	0 bp	10 / 10 (100%)	O1/O2v2_01_wzm,100.0%;O1/O2v2_02_wzt,99.19%;O1/O2v2_03_wbbM,98.734%;O1/O2v2_04_glf,99.74%;O1/O2v2_05_wbbN,98.322%;O1/O2v2_06_wbbO,99.204%;O1/O2v2_07_kfoC,99.007%;O1/O2v2_08_gmlC,97.331%;O1/O2v2_09_gmlB,99.388%;O1/O2v2_10_gmlA,100.0%	NA	0	NA	0 / 10 (0%)	NA	0	NA
GCF_009710215.1	Lam et al 2021	NCBI_refseq	Romania	unknown	environmental	environmental	environmental	SAMN13229304	Klebsiella pneumoniae	strong	124	211340	541122	5591186	yes (299)	ambiguous_bases	ST258	O1/O2v2	O2afg	Very high	NA	1	0.9848	0 bp	10 / 10 (100%)	O1/O2v2_01_wzm,100.0%;O1/O2v2_02_wzt,99.19%;O1/O2v2_03_wbbM,98.734%;O1/O2v2_04_glf,99.74%;O1/O2v2_05_wbbN,98.322%;O1/O2v2_06_wbbO,99.204%;O1/O2v2_07_kfoC,99.007%;O1/O2v2_08_gmlC,97.331%;O1/O2v2_09_gmlB,99.388%;O1/O2v2_10_gmlA,100.0%	NA	0	NA	0 / 10 (0%)	NA	0	NA
GCF_009710185.1	Lam et al 2021	NCBI_refseq	Romania	unknown	environmental	environmental	environmental	SAMN13229305	Klebsiella pneumoniae	strong	279	203922	541122	5669865	yes (198)	ambiguous_bases	ST258	O1/O2v2	O2afg	Very high	NA	1	0.9848	0 bp	10 / 10 (100%)	O1/O2v2_01_wzm,100.0%;O1/O2v2_02_wzt,99.19%;O1/O2v2_03_wbbM,98.734%;O1/O2v2_04_glf,99.74%;O1/O2v2_05_wbbN,98.322%;O1/O2v2_06_wbbO,99.204%;O1/O2v2_07_kfoC,99.007%;O1/O2v2_08_gmlC,97.331%;O1/O2v2_09_gmlB,99.388%;O1/O2v2_10_gmlA,100.0%	NA	0	NA	0 / 10 (0%)	NA	0	NA
GCF_009710425.1	Lam et al 2021	NCBI_refseq	Romania	unknown	environmental	environmental	environmental	SAMN13229294	Klebsiella pneumoniae	strong	205	233921	941730	5693279	yes (198)	ambiguous_bases	ST11	O1/O2v2	O2afg	Very high	NA	1	0.9845	0 bp	10 / 10 (100%)	O1/O2v2_01_wzm,100.0%;O1/O2v2_02_wzt,99.19%;O1/O2v2_03_wbbM,98.892%;O1/O2v2_04_glf,98.701%;O1/O2v2_05_wbbN,98.322%;O1/O2v2_06_wbbO,99.735%;O1/O2v2_07_kfoC,99.007%;O1/O2v2_08_gmlC,97.125%;O1/O2v2_09_gmlB,99.083%;O1/O2v2_10_gmlA,99.206%	NA	0	NA	0 / 10 (0%)	NA	4	O12_01_rfbB,98.028%;OL101_03_rfbD,98.316%;OL101_02_rfbA,97.917%;O12_04_rfbC,95.676%
GCF_009710555.1	Lam et al 2021	NCBI_refseq	Romania	unknown	environmental	environmental	environmental	SAMN13229289	Klebsiella pneumoniae	strong	189	209184	541121	5678823	yes (198)	ambiguous_bases	ST258	O1/O2v2	O2afg	Very high	NA	1	0.9848	0 bp	10 / 10 (100%)	O1/O2v2_01_wzm,100.0%;O1/O2v2_02_wzt,99.19%;O1/O2v2_03_wbbM,98.734%;O1/O2v2_04_glf,99.74%;O1/O2v2_05_wbbN,98.322%;O1/O2v2_06_wbbO,99.204%;O1/O2v2_07_kfoC,99.007%;O1/O2v2_08_gmlC,97.331%;O1/O2v2_09_gmlB,99.388%;O1/O2v2_10_gmlA,100.0%	NA	0	NA	0 / 10 (0%)	NA	0	NA
GCF_009710405.1	Lam et al 2021	NCBI_refseq	Romania	unknown	environmental	environmental	environmental	SAMN13229297	Klebsiella pneumoniae	strong	164	209184	541121	5671936	no	-	ST258	O1/O2v2	O2afg	Very high	NA	1	0.9848	0 bp	10 / 10 (100%)	O1/O2v2_01_wzm,100.0%;O1/O2v2_02_wzt,99.19%;O1/O2v2_03_wbbM,98.734%;O1/O2v2_04_glf,99.74%;O1/O2v2_05_wbbN,98.322%;O1/O2v2_06_wbbO,99.204%;O1/O2v2_07_kfoC,99.007%;O1/O2v2_08_gmlC,97.331%;O1/O2v2_09_gmlB,99.388%;O1/O2v2_10_gmlA,100.0%	NA	0	NA	0 / 10 (0%)	NA	0	NA
GCF_011603065.1	Lam et al 2021	NCBI_refseq	Switzerland	2020	environmental	home of pet owner	environmental	SAMN14279102	Klebsiella pneumoniae	strong	71	214850	729093	5477542	no	-	ST307	O1/O2v2	O2afg	Very high	NA	1	0.9845	0 bp	10 / 10 (100%)	O1/O2v2_01_wzm,100.0%;O1/O2v2_02_wzt,99.19%;O1/O2v2_03_wbbM,98.576%;O1/O2v2_04_glf,98.961%;O1/O2v2_05_wbbN,98.993%;O1/O2v2_06_wbbO,99.469%;O1/O2v2_07_kfoC,98.759%;O1/O2v2_08_gmlC,97.331%;O1/O2v2_09_gmlB,99.388%;O1/O2v2_10_gmlA,100.0%	NA	0	NA	0 / 10 (0%)	NA	0	NA
GCF_900172905.1	Lam et al 2021	NCBI_refseq	UK	2015	environmental	environmental	environmental	SAMEA4370546	Klebsiella pneumoniae	strong	53	463164	1186841	5408395	yes (17650)	ambiguous_bases	ST307	O1/O2v2	O2afg	Very high	NA	1	0.9845	0 bp	10 / 10 (100%)	O1/O2v2_01_wzm,100.0%;O1/O2v2_02_wzt,99.19%;O1/O2v2_03_wbbM,98.576%;O1/O2v2_04_glf,98.961%;O1/O2v2_05_wbbN,98.993%;O1/O2v2_06_wbbO,99.469%;O1/O2v2_07_kfoC,98.759%;O1/O2v2_08_gmlC,97.331%;O1/O2v2_09_gmlB,99.388%;O1/O2v2_10_gmlA,100.0%	NA	0	NA	0 / 10 (0%)	NA	0	NA
GCF_900172875.1	Lam et al 2021	NCBI_refseq	UK	2015	environmental	environmental	environmental	SAMEA4370545	Klebsiella pneumoniae	strong	68	476092	885674	5384446	yes (29778)	ambiguous_bases	ST307	O1/O2v2	O2afg	Very high	NA	1	0.9845	0 bp	10 / 10 (100%)	O1/O2v2_01_wzm,100.0%;O1/O2v2_02_wzt,99.19%;O1/O2v2_03_wbbM,98.576%;O1/O2v2_04_glf,98.961%;O1/O2v2_05_wbbN,98.993%;O1/O2v2_06_wbbO,99.469%;O1/O2v2_07_kfoC,98.759%;O1/O2v2_08_gmlC,97.331%;O1/O2v2_09_gmlB,99.388%;O1/O2v2_10_gmlA,100.0%	NA	0	NA	0 / 10 (0%)	NA	0	NA
GCF_900173105.1	Lam et al 2021	NCBI_refseq	UK	2015	environmental	environmental	environmental	SAMEA4370567	Klebsiella pneumoniae	strong	36	512017	771138	5411854	yes (1861)	ambiguous_bases	ST307	O1/O2v2	O2afg	Very high	NA	1	0.9845	0 bp	10 / 10 (100%)	O1/O2v2_01_wzm,100.0%;O1/O2v2_02_wzt,99.19%;O1/O2v2_03_wbbM,98.576%;O1/O2v2_04_glf,98.961%;O1/O2v2_05_wbbN,98.993%;O1/O2v2_06_wbbO,99.469%;O1/O2v2_07_kfoC,98.759%;O1/O2v2_08_gmlC,97.331%;O1/O2v2_09_gmlB,99.388%;O1/O2v2_10_gmlA,100.0%	NA	0	NA	0 / 10 (0%)	NA	0	NA
GCF_900172885.1	Lam et al 2021	NCBI_refseq	UK	2015	environmental	environmental	environmental	SAMEA4370544	Klebsiella pneumoniae	strong	56	463226	1285756	5402498	yes (19498)	ambiguous_bases	ST307	O1/O2v2	O2afg	Very high	NA	1	0.9845	0 bp	10 / 10 (100%)	O1/O2v2_01_wzm,100.0%;O1/O2v2_02_wzt,99.19%;O1/O2v2_03_wbbM,98.576%;O1/O2v2_04_glf,98.961%;O1/O2v2_05_wbbN,98.993%;O1/O2v2_06_wbbO,99.469%;O1/O2v2_07_kfoC,98.759%;O1/O2v2_08_gmlC,97.331%;O1/O2v2_09_gmlB,99.388%;O1/O2v2_10_gmlA,100.0%	NA	0	NA	0 / 10 (0%)	NA	0	NA
GCF_900172975.1	Lam et al 2021	NCBI_refseq	UK	2015	environmental	environmental	environmental	SAMEA4370547	Klebsiella pneumoniae	strong	61	518129	1706799	5400013	yes (25991)	ambiguous_bases	ST307	O1/O2v2	O2afg	Very high	NA	1	0.9845	0 bp	10 / 10 (100%)	O1/O2v2_01_wzm,100.0%;O1/O2v2_02_wzt,99.19%;O1/O2v2_03_wbbM,98.576%;O1/O2v2_04_glf,98.961%;O1/O2v2_05_wbbN,98.993%;O1/O2v2_06_wbbO,99.469%;O1/O2v2_07_kfoC,98.759%;O1/O2v2_08_gmlC,97.331%;O1/O2v2_09_gmlB,99.388%;O1/O2v2_10_gmlA,100.0%	NA	0	NA	0 / 10 (0%)	NA	0	NA
GCF_900172925.1	Lam et al 2021	NCBI_refseq	UK	2015	environmental	environmental	environmental	SAMEA4370548	Klebsiella pneumoniae	strong	74	463524	593955	5399674	yes (22841)	ambiguous_bases	ST307	O1/O2v2	O2afg	Very high	NA	1	0.9845	0 bp	10 / 10 (100%)	O1/O2v2_01_wzm,100.0%;O1/O2v2_02_wzt,99.19%;O1/O2v2_03_wbbM,98.576%;O1/O2v2_04_glf,98.961%;O1/O2v2_05_wbbN,98.993%;O1/O2v2_06_wbbO,99.469%;O1/O2v2_07_kfoC,98.759%;O1/O2v2_08_gmlC,97.331%;O1/O2v2_09_gmlB,99.388%;O1/O2v2_10_gmlA,100.0%	NA	0	NA	0 / 10 (0%)	NA	0	NA
GCF_009710355.1	Lam et al 2021	NCBI_refseq	Romania	unknown	environmental	environmental	environmental	SAMN13229298	Klebsiella pneumoniae	strong	72	864833	1161484	5542784	yes (298)	ambiguous_bases	ST1878	O5	O5	High	*	1	0.944	0 bp	8 / 8 (100%)	O5_01_manC,99.576%;O5_02_manB,99.564%;O5_03_wzm,99.245%;O5_04_wzt,98.765%;O5_05_wbdD,94.366%;O5_06_wbdA,95.387%;O5_07_wbdB,99.741%;O5_08_wbdC,100.0%	NA	0	NA	0 / 8 (0%)	NA	0	NA
GCF_002991945.1	Lam et al 2021	NCBI_refseq	China	2016	environmental	unknown	environmental	SAMN08446277	Klebsiella pneumoniae	strong	97	279310	921866	5585260	no	-	ST37	O5	O5	High	*	1	0.9421	0 bp	8 / 8 (100%)	O5_01_manC,99.364%;O5_02_manB,99.564%;O5_03_wzm,99.245%;O5_04_wzt,98.765%;O5_05_wbdD,94.366%;O5_06_wbdA,95.387%;O5_07_wbdB,99.482%;O5_08_wbdC,99.731%	NA	0	NA	0 / 8 (0%)	NA	0	NA
GCF_002991725.1	Lam et al 2021	NCBI_refseq	China	2017	environmental	unknown	environmental	SAMN08446291	Klebsiella pneumoniae	strong	106	495987	981581	5699399	no	-	ST37	O5	O5	High	*	1	0.9421	0 bp	8 / 8 (100%)	O5_01_manC,99.364%;O5_02_manB,99.564%;O5_03_wzm,99.245%;O5_04_wzt,98.765%;O5_05_wbdD,94.366%;O5_06_wbdA,95.387%;O5_07_wbdB,99.482%;O5_08_wbdC,99.731%	NA	0	NA	0 / 8 (0%)	NA	0	NA
GCF_002992025.1	Lam et al 2021	NCBI_refseq	China	2017	environmental	unknown	environmental	SAMN08446296	Klebsiella pneumoniae	strong	122	348891	716867	5703950	no	-	ST37	O5	O5	High	*	1	0.9421	0 bp	8 / 8 (100%)	O5_01_manC,99.364%;O5_02_manB,99.564%;O5_03_wzm,99.245%;O5_04_wzt,98.765%;O5_05_wbdD,94.366%;O5_06_wbdA,95.387%;O5_07_wbdB,99.482%;O5_08_wbdC,99.731%	NA	0	NA	0 / 8 (0%)	NA	0	NA
GCF_009600615.1	Lam et al 2021	NCBI_refseq	South Korea	2015	environmental	environmental	environmental	SAMN12885510	Klebsiella pneumoniae	strong	4	5359914	5359914	5763217	no	-	ST147	OL101	unknown	High	*	1	0.949	-15 bp	9 / 9 (100%)	OL101_01_rfbB,96.901%;OL101_02_rfbA,97.222%;OL101_03_rfbD,98.316%;OL101_04_rfbC,97.297%;OL101_05_wbbL,98.917%;OL101_06_wzm,98.561%;OL101_07_wzt,99.324%;OL101_08_wbbB,95.627%;OL101_09_glycosylhydrolase,92.021%	NA	0	NA	0 / 9 (0%)	NA	4	O12_01_rfbB,97.746%;OL101_03_rfbD,98.653%;OL101_02_rfbA,99.31%;O12_04_rfbC,97.297%
GCF_900978005.1	Lam et al 2021	NCBI_refseq	Germany	1990	environmental	Environment	environmental	SAMEA4425272	Klebsiella quasipneumoniae subsp. quasipneumoniae	strong	176	97611	395954	5840959	no	-	ST526	O1/O2v3	O2a	High	*	1	0.9323	+3 bp	8 / 8 (100%)	O1/O2v3_01_wzm,96.094%;O1/O2v3_02_wzt,97.976%;O1/O2v3_03_wbbM,97.464%;O1/O2v3_04_glf,98.701%;O1/O2v3_05_wbbN,95.96%;O1/O2v3_06_wbbO,98.148%;O1/O2v3_07,94.483%;O1/O2v3_08,98.529%	NA	0	NA	0 / 8 (0%)	NA	4	O12_01_rfbB,92.958%;OL101_02_rfbA,94.138%;OL102_03_rfbD,90.236%;O12_04_rfbC,92.896%
GCF_900978495.1	Lam et al 2021	NCBI_refseq	unknown	unknown	environmental	Environment	environmental	SAMEA4425273	Klebsiella quasipneumoniae subsp. quasipneumoniae	strong	91	211910	563147	5877041	no	-	ST622	O3/O3a	O3/O3a	Very high	*	0.992	0.9605	-98 bp	8 / 8 (100%)	O3/O3a_01_manC,99.576%;O3/O3a_02_manB,99.783%;O3/O3a_03_wzm,98.473%;O3/O3a_04_wzt,99.074%;O3/O3a_05_wbdD,95.91%;O3/O3a_06_wbdA,94.411%;O3/O3a_07_wbdB,99.738%;O3/O3a_08_wbdC,99.731%	NA	0	NA	0 / 8 (0%)	NA	0	NA
GCF_900174015.1	Lam et al 2021	NCBI_refseq	UK	2015	environmental	environmental	environmental	SAMEA4362680	Klebsiella quasivariicola	strong	146	150315	695885	5986494	yes (25170)	ambiguous_bases	ST3021	O4	O4	None	?-*	0.8642	0.7686	n/a	4 / 6 (66.7%)	O4_01_hydrolase,80.067%;O4_02_hypothetical,89.924%;O4_04_wzt,90.851%;O4_05_wzm,91.393%	O4_03_hypothetical;O4_06_glycosyltransferase	0	NA	0 / 6 (0%)	NA	0	NA
GCF_010365565.1	Lam et al 2021	NCBI_refseq	Switzerland	2019	environmental	environment	environmental	SAMN13951914	Klebsiella variicola subsp. tropica	strong	3	5601806	5601806	6010850	no	-	ST3323-2LV	OL103	unknown	Very high	NA	1	0.9666	0 bp	6 / 6 (100%)	OL103_01_rmlC,96.875%;OL103_02_wzm,100.0%;OL103_03_wzt,99.78%;OL103_04_hydrolase,95.455%;OL103_05_spsA,99.023%;OL103_06_wbbL,99.265%	NA	0	NA	0 / 6 (0%)	NA	9	O3/O3a_01_manC,100.0%;O3/O3a_02_manB,98.462%;O12_01_rfbB,98.31%;O12_01_rfbB,98.028%;OL101_03_rfbD,98.653%;OL101_03_rfbD,98.653%;OL101_02_rfbA,98.966%;OL101_02_rfbA,98.966%;O12_04_rfbC,95.676%
GCF_900978435.1	Lam et al 2021	NCBI_refseq	unknown	unknown	environmental	environment	environmental	SAMEA4968494	Klebsiella variicola subsp. tropica	strong	57	160754	521438	5495631	yes (1)	ambiguous_bases	ST1216	OL103	unknown	Very high	NA	1	0.9924	0 bp	6 / 6 (100%)	OL103_01_rmlC,100.0%;OL103_02_wzm,100.0%;OL103_03_wzt,100.0%;OL103_04_hydrolase,99.295%;OL103_05_spsA,98.046%;OL103_06_wbbL,99.632%	NA	0	NA	0 / 6 (0%)	NA	3	O12_01_rfbB,98.31%;OL101_03_rfbD,99.327%;OL101_02_rfbA,98.621%
GCF_004803565.2	Lam et al 2021	NCBI_refseq	China	2019	environmental	soil	environmental	SAMN11265031	Klebsiella pneumoniae	strong	42	441209	1295832	5582894	no	-	ST23	O1/O2v2	O2afg	Very high	NA	1	0.9913	-2 bp	10 / 10 (100%)	O1/O2v2_01_wzm,100.0%;O1/O2v2_02_wzt,99.595%;O1/O2v2_03_wbbM,99.367%;O1/O2v2_04_glf,98.442%;O1/O2v2_05_wbbN,98.658%;O1/O2v2_06_wbbO,100.0%;O1/O2v2_07_kfoC,99.007%;O1/O2v2_08_gmlC,98.563%;O1/O2v2_09_gmlB,99.694%;O1/O2v2_10_gmlA,100.0%	NA	0	NA	0 / 10 (0%)	NA	2	O3b_01_manC,99.576%;O3/O3a_02_manB,99.123%
GCF_011174735.1	Lam et al 2021	NCBI_refseq	Denmark	2018	environmental	soil	environmental	SAMN14218540	Klebsiella pneumoniae	strong	35	376171	709839	5202185	yes (295)	ambiguous_bases	ST3445	O1/O2v1	O1	Very high	NA	1	0.9989	0 bp	7 / 7 (100%)	O1/O2v1_01_wzm,100.0%;O1/O2v1_02_wzt,100.0%;O1/O2v1_03_wbbM,100.0%;O1/O2v1_04_glf,100.0%;O1/O2v1_05_wbbN,99.664%;O1/O2v1_06_wbbO,99.735%;O1/O2v1_07_kfoC,99.544%	NA	0	NA	0 / 7 (0%)	NA	3	Extra_genes_wbbY_01_wbbY,100.0%;O3b_01_manC,99.788%;O3/O3a_02_manB,99.123%
GCF_002850275.3	Lam et al 2021	NCBI_refseq	China	2009	environmental	soil	environmental	SAMN08222601	Klebsiella pneumoniae	strong	1	5319547	5319547	5319547	no	-	ST111	O1/O2v2	O1	Very high	NA	1	0.9929	-2 bp	10 / 10 (100%)	O1/O2v2_01_wzm,100.0%;O1/O2v2_02_wzt,99.595%;O1/O2v2_03_wbbM,100.0%;O1/O2v2_04_glf,99.221%;O1/O2v2_05_wbbN,98.993%;O1/O2v2_06_wbbO,100.0%;O1/O2v2_07_kfoC,98.759%;O1/O2v2_08_gmlC,98.973%;O1/O2v2_09_gmlB,99.694%;O1/O2v2_10_gmlA,100.0%	NA	0	NA	0 / 10 (0%)	NA	3	Extra_genes_wbbY_01_wbbY,99.73%;O3b_01_manC,99.788%;O3/O3a_02_manB,98.684%
GCF_000409735.1	Lam et al 2021	NCBI_refseq	China	unknown	environmental	soil	environmental	SAMN02470962	Klebsiella pneumoniae	strong	107	153688	260084	5292693	no	-	ST1271	O1/O2v2	O1	Very high	NA	1	0.9939	0 bp	10 / 10 (100%)	O1/O2v2_01_wzm,100.0%;O1/O2v2_02_wzt,99.595%;O1/O2v2_03_wbbM,99.525%;O1/O2v2_04_glf,98.961%;O1/O2v2_05_wbbN,98.993%;O1/O2v2_06_wbbO,99.735%;O1/O2v2_07_kfoC,99.504%;O1/O2v2_08_gmlC,99.795%;O1/O2v2_09_gmlB,100.0%;O1/O2v2_10_gmlA,100.0%	NA	0	NA	0 / 10 (0%)	NA	3	Extra_genes_wbbY_01_wbbY,99.73%;O3b_01_manC,100.0%;O3/O3a_02_manB,98.904%
GCF_001653695.1	Lam et al 2021	NCBI_refseq	Portugal	2013	environmental	vegetable	environmental	SAMN04497998	Klebsiella pneumoniae	strong	88	177301	429033	5566409	yes (115)	ambiguous_bases	ST15	O1/O2v2	O1	Perfect	NA	1	1	0 bp	10 / 10 (100%)	O1/O2v2_01_wzm,100.0%;O1/O2v2_02_wzt,100.0%;O1/O2v2_03_wbbM,100.0%;O1/O2v2_04_glf,100.0%;O1/O2v2_05_wbbN,100.0%;O1/O2v2_06_wbbO,100.0%;O1/O2v2_07_kfoC,100.0%;O1/O2v2_08_gmlC,100.0%;O1/O2v2_09_gmlB,100.0%;O1/O2v2_10_gmlA,100.0%	NA	0	NA	0 / 10 (0%)	NA	5	Extra_genes_wbbY_01_wbbY,100.0%;O12_01_rfbB,98.31%;OL101_03_rfbD,98.316%;OL101_02_rfbA,97.917%;O12_04_rfbC,97.838%
GCF_000263095.1	Lam et al 2021	NCBI_refseq	China	2010	environmental	soil	environmental	SAMN02470950	Klebsiella pneumoniae	strong	196	118550	297874	5431750	no	-	ST1222	O1/O2v1	O2a	Very high	NA	1	0.9882	-2 bp	7 / 7 (100%)	O1/O2v1_01_wzm,100.0%;O1/O2v1_02_wzt,99.595%;O1/O2v1_03_wbbM,99.842%;O1/O2v1_04_glf,99.481%;O1/O2v1_05_wbbN,98.658%;O1/O2v1_06_wbbO,98.942%;O1/O2v1_07_kfoC,98.405%	NA	0	NA	0 / 7 (0%)	NA	4	O12_01_rfbB,92.958%;OL102_02_rfbA,95.172%;OL102_03_rfbD,91.919%;O12_04_rfbC,91.351%
GCF_013029545.1	Lam et al 2021	NCBI_refseq	India	2018	environmental	agricultural field soil	environmental	SAMN13523692	Klebsiella pneumoniae	strong	54	293194	1278046	5038127	no	-	ST22	O1/O2v2	O2afg	Very high	NA	1	0.9844	0 bp	10 / 10 (100%)	O1/O2v2_01_wzm,100.0%;O1/O2v2_02_wzt,99.19%;O1/O2v2_03_wbbM,98.576%;O1/O2v2_04_glf,98.961%;O1/O2v2_05_wbbN,98.658%;O1/O2v2_06_wbbO,99.204%;O1/O2v2_07_kfoC,98.759%;O1/O2v2_08_gmlC,97.331%;O1/O2v2_09_gmlB,99.388%;O1/O2v2_10_gmlA,100.0%	NA	0	NA	0 / 10 (0%)	NA	4	O12_01_rfbB,98.028%;OL101_03_rfbD,98.653%;OL101_02_rfbA,97.917%;OL101_04_rfbC,97.297%
GCF_001876675.1	Lam et al 2021	NCBI_refseq	India	2015	environmental	rhizosphere soil	environmental	SAMN05272522	Klebsiella pneumoniae	strong	137	75700	320923	4807409	yes (345)	total_size,ambiguous_bases	ST200	O3b	O3b	None	?-	0.6742	0.9878	n/a	2 / 8 (25%)	O3b_06_wbdA,99.643%;O3b_07_wbdB,99.738%	O3b_01_manC;O3b_02_manB;O3b_03_wzm;O3b_04_wzt;O3b_05_wbdD;O3b_08_wbdC	0	NA	0 / 8 (0%)	NA	0	NA
GCF_900087895.1	Lam et al 2021	NCBI_refseq	Mexico	2015	environmental	sugar cane	environmental	SAMEA3993664	Klebsiella pneumoniae	strong	50	377295	1387680	5366702	no	-	ST17	O3b	O3b	Good	?-	1	0.9931	n/a	6 / 8 (75%)	O3b_03_wzm,99.237%;O3b_04_wzt,99.769%;O3b_05_wbdD,99.563%;O3b_06_wbdA,99.762%;O3b_07_wbdB,99.738%;O3b_08_wbdC,100.0%	O3b_01_manC;O3b_02_manB	0	NA	0 / 8 (0%)	NA	4	O12_01_rfbB,98.31%;O12_03_rfbD,98.99%;OL101_02_rfbA,97.222%;O12_04_rfbC,96.757%
GCF_003664955.1	Lam et al 2021	NCBI_refseq	China	2015	environmental	soil	environmental	SAMN10036128	Klebsiella pneumoniae	strong	82	160804	456657	5538313	no	-	ST1738	O3b	O3b	Very high	NA	1	0.9914	0 bp	8 / 8 (100%)	O3b_01_manC,99.788%;O3b_02_manB,99.783%;O3b_03_wzm,99.237%;O3b_04_wzt,99.537%;O3b_05_wbdD,99.563%;O3b_06_wbdA,99.881%;O3b_07_wbdB,99.215%;O3b_08_wbdC,100.0%	NA	0	NA	0 / 8 (0%)	NA	0	NA
GCF_003664965.1	Lam et al 2021	NCBI_refseq	China	2015	environmental	soil	environmental	SAMN10036127	Klebsiella pneumoniae	strong	84	164569	462338	5345184	no	-	ST999	OL101	unknown	Good	?-*	0.9697	0.9174	n/a	6 / 9 (66.7%)	OL101_03_rfbD,98.621%;OL101_05_wbbL,98.917%;OL101_06_wzm,98.921%;OL101_07_wzt,99.324%;OL101_08_wbbB,95.711%;OL101_09_glycosylhydrolase,92.553%	OL101_01_rfbB;OL101_02_rfbA;OL101_04_rfbC	0	NA	0 / 9 (0%)	NA	0	NA
GCF_003298585.1	Lam et al 2021	NCBI_refseq	India	2016	environmental	root nodules	environmental	SAMN09532160	Klebsiella pneumoniae	strong	17	309639	667849	4639759	no	total_size	ST2701-3LV	OL104	unknown	Good	-*	0.8671	0.8528	+4 bp	6 / 8 (75%)	OL104_03_wzm,94.275%;OL104_04_wzt,90.278%;OL104_05_wbdD,91.108%;OL104_06_wbdA,90.613%;OL104_07_wbdB,90.314%;OL104_08_wbdC,88.172%	OL104_01_manC;OL104_02_manB	0	NA	0 / 8 (0%)	NA	0	NA
GCF_900187335.1	Lam et al 2021	NCBI_refseq	India	2013	environmental	soil	environmental	SAMEA104124995	Klebsiella quasipneumoniae subsp. quasipneumoniae	strong	1	5186362	5186362	5186362	yes (976)	ambiguous_bases	ST4324-3LV	O3/O3a	O3/O3a	Very high	NA	1	0.9599	+1 bp	8 / 8 (100%)	O3/O3a_01_manC,99.364%;O3/O3a_02_manB,100.0%;O3/O3a_03_wzm,98.473%;O3/O3a_04_wzt,99.074%;O3/O3a_05_wbdD,95.91%;O3/O3a_06_wbdA,97.979%;O3/O3a_07_wbdB,100.0%;O3/O3a_08_wbdC,99.731%	NA	0	NA	0 / 8 (0%)	NA	0	NA
GCF_000827665.1	Lam et al 2021	NCBI_refseq	Malaysia	2012	environmental	soil	environmental	SAMN03274866	Klebsiella quasipneumoniae subsp. similipneumoniae	strong	52	286307	615991	5177610	no	-	ST2045	O12	O12	Good	?-+	1	0.9948	n/a	7 / 8 (87.5%)	O12_01_rfbB,100.0%;O12_02_rfbA,100.0%;O12_03_rfbD,100.0%;O12_05_wbbL,100.0%;O12_06_wzm,100.0%;O12_07_wzt,100.0%;O12_08_wbbB,98.987%	O12_04_rfbC	1	OL103_01_rmlC,91.379%	0 / 8 (0%)	NA	4	O12_01_rfbB,97.746%;OL101_03_rfbD,98.99%;OL101_02_rfbA,98.276%;OL103_01_rmlC,91.379%
GCF_002810545.1	Lam et al 2021	NCBI_refseq	Colombia	2014	environmental	sugar cane	environmental	SAMN08025861	Klebsiella variicola subsp. tropica	strong	293	117689	429285	5912824	yes (84)	ambiguous_bases	ST3900	OL101	unknown	Good	?*	1	0.9498	n/a	9 / 9 (100%)	OL101_01_rfbB,96.581%;OL101_02_rfbA,99.655%;OL101_03_rfbD,98.316%;OL101_04_rfbC,97.727%;OL101_05_wbbL,98.556%;OL101_06_wzm,99.281%;OL101_07_wzt,97.297%;OL101_08_wbbB,96.131%;OL101_09_glycosylhydrolase,94.64%	NA	0	NA	0 / 9 (0%)	NA	1	O12_01_rfbB,97.384%
GCF_002810475.1	Lam et al 2021	NCBI_refseq	Colombia	2014	environmental	sugar cane	environmental	SAMN08025823	Klebsiella variicola subsp. tropica	strong	77	282996	628215	5697038	no	-	ST3900	OL101	unknown	Good	?-+*	1	0.9477	n/a	7 / 9 (77.8%)	OL101_03_rfbD,98.653%;OL101_04_rfbC,97.727%;OL101_05_wbbL,98.556%;OL101_06_wzm,99.281%;OL101_07_wzt,97.297%;OL101_08_wbbB,96.131%;OL101_09_glycosylhydrolase,94.64%	OL101_01_rfbB;OL101_02_rfbA	1	OL102_01_rfbB,94.737%	0 / 9 (0%)	NA	0	NA
GCF_002810495.1	Lam et al 2021	NCBI_refseq	Colombia	2014	environmental	sugar cane	environmental	SAMN08025816	Klebsiella variicola subsp. tropica	strong	58	311650	822973	5579741	no	-	ST3902	OL103	unknown	Very high	NA	1	0.9672	0 bp	6 / 6 (100%)	OL103_01_rmlC,98.438%;OL103_02_wzm,100.0%;OL103_03_wzt,99.559%;OL103_04_hydrolase,95.69%;OL103_05_spsA,99.023%;OL103_06_wbbL,99.632%	NA	0	NA	0 / 6 (0%)	NA	5	O3/O3a_01_manC,100.0%;O3/O3a_02_manB,98.681%;O12_01_rfbB,98.276%;OL101_03_rfbD,99.301%;OL101_02_rfbA,98.276%
GCF_002806645.1	Lam et al 2021	NCBI_refseq	Colombia	2014	environmental	sugar cane	environmental	SAMN08025791	Klebsiella variicola subsp. tropica	strong	57	330579	1327429	5562927	no	-	ST3907	OL103	unknown	Very high	NA	1	0.9667	+5 bp	6 / 6 (100%)	OL103_01_rmlC,98.438%;OL103_02_wzm,100.0%;OL103_03_wzt,99.78%;OL103_04_hydrolase,95.376%;OL103_05_spsA,99.023%;OL103_06_wbbL,99.632%	NA	0	NA	0 / 6 (0%)	NA	1	O12_04_rfbC,95.676%
GCF_002806695.1	Lam et al 2021	NCBI_refseq	Colombia	2014	environmental	sugar cane	environmental	SAMN08025346	Klebsiella variicola subsp. tropica	strong	41	358490	1601566	5472879	no	-	ST3905	OL103	unknown	Very high	NA	1	0.9691	0 bp	6 / 6 (100%)	OL103_01_rmlC,98.438%;OL103_02_wzm,100.0%;OL103_03_wzt,99.559%;OL103_04_hydrolase,95.533%;OL103_05_spsA,99.349%;OL103_06_wbbL,100.0%	NA	0	NA	0 / 6 (0%)	NA	5	O3/O3a_01_manC,100.0%;O3/O3a_02_manB,98.904%;O12_01_rfbB,98.592%;OL101_03_rfbD,99.327%;O12_02_rfbA,98.276%
GCF_002806655.1	Lam et al 2021	NCBI_refseq	Colombia	2014	environmental	sugar cane	environmental	SAMN08025337	Klebsiella variicola subsp. tropica	strong	79	270585	859990	5680226	no	-	ST3908	OL103	unknown	High	-	1	0.9894	0 bp	5 / 6 (83.3%)	OL103_02_wzm,99.62%;OL103_03_wzt,99.78%;OL103_04_hydrolase,99.216%;OL103_05_spsA,99.674%;OL103_06_wbbL,99.265%	OL103_01_rmlC	0	NA	0 / 6 (0%)	NA	3	O12_01_rfbB,98.142%;OL101_03_rfbD,99.327%;O12_02_rfbA,98.276%
GCF_900087855.1	Lam et al 2021	NCBI_refseq	Mexico	unknown	environmental	sugar cane	environmental	SAMEA3993663	Klebsiella variicola subsp. tropica	strong	37	397617	1380113	5524701	no	-	ST3944	OL103	unknown	Very high	NA	1	0.9687	0 bp	6 / 6 (100%)	OL103_01_rmlC,98.438%;OL103_02_wzm,99.62%;OL103_03_wzt,99.78%;OL103_04_hydrolase,95.768%;OL103_05_spsA,99.674%;OL103_06_wbbL,100.0%	NA	0	NA	0 / 6 (0%)	NA	6	O3b_01_manC,100.0%;O3/O3a_02_manB,98.462%;O12_01_rfbB,98.494%;OL101_02_rfbA,98.621%;OL101_02_rfbA,98.252%;OL103_01_rmlC,96.774%
GCF_000019565.1	Lam et al 2021	NCBI_refseq	unknown	unknown	environmental	maize stem tissue	environmental	SAMN02603449	Klebsiella variicola subsp. variicola	strong	3	5641239	5641239	5920257	no	-	ST146	O3/O3a	O3/O3a	Very high	NA	1	0.9872	0 bp	8 / 8 (100%)	O3/O3a_01_manC,99.788%;O3/O3a_02_manB,99.783%;O3/O3a_03_wzm,100.0%;O3/O3a_04_wzt,100.0%;O3/O3a_05_wbdD,99.013%;O3/O3a_06_wbdA,97.741%;O3/O3a_07_wbdB,99.738%;O3/O3a_08_wbdC,100.0%	NA	0	NA	0 / 8 (0%)	NA	2	O3b_01_manC,99.576%;O3/O3a_02_manB,99.123%
GCF_000025465.1	Lam et al 2021	NCBI_refseq	unknown	unknown	environmental	leaf cutter ant fungus garden	environmental	SAMN02598515	Klebsiella variicola subsp. variicola	strong	1	5458505	5458505	5458505	no	-	ST1220	O3/O3a	O3/O3a	Very high	NA	1	0.9924	0 bp	8 / 8 (100%)	O3/O3a_01_manC,100.0%;O3/O3a_02_manB,100.0%;O3/O3a_03_wzm,100.0%;O3/O3a_04_wzt,100.0%;O3/O3a_05_wbdD,99.154%;O3/O3a_06_wbdA,99.881%;O3/O3a_07_wbdB,100.0%;O3/O3a_08_wbdC,100.0%	NA	0	NA	0 / 8 (0%)	NA	0	NA
GCF_000828055.2	Lam et al 2021	NCBI_refseq	Mexico	unknown	environmental	banana root	environmental	SAMN01174581	Klebsiella variicola subsp. variicola	strong	1	5521203	5521203	5521203	no	-	ST2263	O3/O3a	O3/O3a	Very high	NA	1	0.9936	0 bp	8 / 8 (100%)	O3/O3a_01_manC,100.0%;O3/O3a_02_manB,100.0%;O3/O3a_03_wzm,100.0%;O3/O3a_04_wzt,100.0%;O3/O3a_05_wbdD,99.013%;O3/O3a_06_wbdA,99.762%;O3/O3a_07_wbdB,100.0%;O3/O3a_08_wbdC,100.0%	NA	0	NA	0 / 8 (0%)	NA	2	O3/O3a_01_manC,99.788%;O3/O3a_02_manB,99.123%
GCF_000812205.2	Lam et al 2021	NCBI_refseq	China	2008	environmental	sugarcane root	environmental	SAMN03018135	Klebsiella variicola subsp. variicola	strong	3	5501013	5501013	5718434	no	-	ST3926	O3/O3a	O3/O3a	Very high	NA	1	0.9924	+1 bp	8 / 8 (100%)	O3/O3a_01_manC,99.788%;O3/O3a_02_manB,100.0%;O3/O3a_03_wzm,100.0%;O3/O3a_04_wzt,100.0%;O3/O3a_05_wbdD,99.013%;O3/O3a_06_wbdA,99.881%;O3/O3a_07_wbdB,99.738%;O3/O3a_08_wbdC,100.0%	NA	0	NA	0 / 8 (0%)	NA	4	O12_01_rfbB,98.028%;OL101_03_rfbD,99.663%;OL101_02_rfbA,99.31%;O12_04_rfbC,97.838%
GCF_002810575.1	Lam et al 2021	NCBI_refseq	Colombia	2014	environmental	sugar cane	environmental	SAMN08025808	Klebsiella variicola subsp. variicola	strong	365	382597	1424866	5733642	no	-	ST3903	O3/O3a	O3/O3a	Very high	NA	1	0.9933	0 bp	8 / 8 (100%)	O3/O3a_01_manC,99.576%;O3/O3a_02_manB,100.0%;O3/O3a_03_wzm,100.0%;O3/O3a_04_wzt,100.0%;O3/O3a_05_wbdD,99.154%;O3/O3a_06_wbdA,99.881%;O3/O3a_07_wbdB,99.738%;O3/O3a_08_wbdC,100.0%	NA	0	NA	0 / 8 (0%)	NA	2	O3/O3a_01_manC,99.788%;O3/O3a_02_manB,99.123%
GCF_013305245.1	Lam et al 2021	NCBI_refseq	China	2016	environmental	soil	environmental	SAMN14853914	Klebsiella variicola subsp. variicola	strong	2	5542270	5542270	5652418	no	-	ST1747	O3/O3a	O3/O3a	Very high	NA	1	0.994	+1 bp	8 / 8 (100%)	O3/O3a_01_manC,100.0%;O3/O3a_02_manB,100.0%;O3/O3a_03_wzm,99.618%;O3/O3a_04_wzt,100.0%;O3/O3a_05_wbdD,99.577%;O3/O3a_06_wbdA,100.0%;O3/O3a_07_wbdB,100.0%;O3/O3a_08_wbdC,100.0%	NA	0	NA	0 / 8 (0%)	NA	2	O3/O3a_01_manC,100.0%;O3/O3a_02_manB,99.123%
GCF_001617965.1	Lam et al 2021	NCBI_refseq	China	2012	environmental	mycorrhiza of Pisolithus tinctorius from soil of Eucalyptus forest	environmental	SAMN04378133	Klebsiella variicola subsp. variicola	strong	49	376066	773337	5646923	yes (694)	ambiguous_bases	ST2820	O3/O3a	O3/O3a	Very high	NA	1	0.9929	0 bp	8 / 8 (100%)	O3/O3a_01_manC,100.0%;O3/O3a_02_manB,100.0%;O3/O3a_03_wzm,100.0%;O3/O3a_04_wzt,100.0%;O3/O3a_05_wbdD,99.154%;O3/O3a_06_wbdA,100.0%;O3/O3a_07_wbdB,100.0%;O3/O3a_08_wbdC,100.0%	NA	0	NA	0 / 8 (0%)	NA	0	NA
GCF_002837625.1	Lam et al 2021	NCBI_refseq	Colombia	2014	environmental	sugar cane	environmental	SAMN08115734	Klebsiella variicola subsp. variicola	strong	187	82111	307795	5503498	no	-	ST581	O3/O3a	O3/O3a	Very high	NA	1	0.9929	+1 bp	8 / 8 (100%)	O3/O3a_01_manC,99.788%;O3/O3a_02_manB,99.783%;O3/O3a_03_wzm,100.0%;O3/O3a_04_wzt,100.0%;O3/O3a_05_wbdD,99.436%;O3/O3a_06_wbdA,100.0%;O3/O3a_07_wbdB,100.0%;O3/O3a_08_wbdC,100.0%	NA	0	NA	0 / 8 (0%)	NA	2	O3/O3a_01_manC,100.0%;O3/O3a_02_manB,98.904%
GCF_001261815.1	Lam et al 2021	NCBI_refseq	unknown	unknown	environmental	maize shoots	environmental	SAMEA3487663	Klebsiella variicola subsp. variicola	strong	24	502119	1304786	5510558	no	-	ST357	O5	O5	Very high	NA	1	0.9977	0 bp	8 / 8 (100%)	O5_01_manC,99.576%;O5_02_manB,100.0%;O5_03_wzm,100.0%;O5_04_wzt,100.0%;O5_05_wbdD,100.0%;O5_06_wbdA,99.918%;O5_07_wbdB,99.741%;O5_08_wbdC,100.0%	NA	0	NA	0 / 8 (0%)	NA	4	O12_01_rfbB,98.028%;OL101_03_rfbD,98.99%;O12_02_rfbA,97.241%;O12_04_rfbC,97.297%
GCF_001261835.1	Lam et al 2021	NCBI_refseq	Mexico	2003	environmental	banana leaves	environmental	SAMEA3488477	Klebsiella variicola subsp. variicola	strong	206	49243	167094	5905414	yes (36)	ambiguous_bases	ST357	O5	O5	Very high	NA	1	0.9977	0 bp	8 / 8 (100%)	O5_01_manC,99.576%;O5_02_manB,100.0%;O5_03_wzm,100.0%;O5_04_wzt,100.0%;O5_05_wbdD,100.0%;O5_06_wbdA,99.918%;O5_07_wbdB,99.741%;O5_08_wbdC,100.0%	NA	0	NA	0 / 8 (0%)	NA	4	O12_01_rfbB,98.028%;OL101_03_rfbD,98.99%;O12_02_rfbA,97.241%;O12_04_rfbC,97.297%
GCF_001620885.1	Lam et al 2021	NCBI_refseq	China	2011	environmental	soil Shengli oilfield	environmental	SAMN04263894	Klebsiella variicola subsp. variicola	strong	57	335615	724338	5540009	yes (34)	ambiguous_bases	ST355	O5	O5	Very high	NA	1	0.9959	0 bp	8 / 8 (100%)	O5_01_manC,99.576%;O5_02_manB,99.782%;O5_03_wzm,99.623%;O5_04_wzt,100.0%;O5_05_wbdD,100.0%;O5_06_wbdA,99.835%;O5_07_wbdB,99.741%;O5_08_wbdC,100.0%	NA	0	NA	0 / 8 (0%)	NA	4	O12_01_rfbB,98.028%;OL101_03_rfbD,99.663%;OL101_02_rfbA,99.31%;O12_04_rfbC,97.838%
GCF_003290425.1	Lam et al 2021	NCBI_refseq	China	1991	environmental	maize roots	environmental	SAMN05341158	Klebsiella variicola subsp. variicola	strong	1	5439582	5439582	5439582	no	-	ST697	O5	O5	Very high	NA	1	0.994	-1 bp	8 / 8 (100%)	O5_01_manC,99.576%;O5_02_manB,99.782%;O5_03_wzm,99.623%;O5_04_wzt,100.0%;O5_05_wbdD,100.0%;O5_06_wbdA,99.588%;O5_07_wbdB,99.223%;O5_08_wbdC,100.0%	NA	0	NA	0 / 8 (0%)	NA	4	O12_01_rfbB,98.028%;OL101_03_rfbD,99.663%;OL101_02_rfbA,99.31%;OL101_04_rfbC,97.838%
GCF_002810595.1	Lam et al 2021	NCBI_refseq	Colombia	2014	environmental	sugar cane	environmental	SAMN08025807	Klebsiella variicola subsp. variicola	strong	103	176655	509130	5819130	no	-	ST3904	O5	O5	Very high	NA	1	0.9943	-1 bp	8 / 8 (100%)	O5_01_manC,99.576%;O5_02_manB,99.782%;O5_03_wzm,99.623%;O5_04_wzt,100.0%;O5_05_wbdD,100.0%;O5_06_wbdA,99.588%;O5_07_wbdB,99.223%;O5_08_wbdC,100.0%	NA	0	NA	0 / 8 (0%)	NA	2	O3b_01_manC,100.0%;O3/O3a_02_manB,98.904%
GCF_001261795.1	Lam et al 2021	NCBI_refseq	Mexico	2003	environmental	sugar cane stem	environmental	SAMEA3488478	Klebsiella variicola subsp. variicola	strong	126	97031	220006	5853168	yes (31)	ambiguous_bases	ST1688	OL103	unknown	Very high	NA	1	0.9871	0 bp	6 / 6 (100%)	OL103_01_rmlC,96.875%;OL103_02_wzm,98.859%;OL103_03_wzt,99.558%;OL103_04_hydrolase,99.373%;OL103_05_spsA,99.349%;OL103_06_wbbL,99.632%	NA	0	NA	0 / 6 (0%)	NA	6	O3b_01_manC,99.788%;O3/O3a_02_manB,98.681%;O12_01_rfbB,98.31%;OL101_03_rfbD,98.99%;OL101_02_rfbA,98.966%;O12_02_rfbA,97.931%
GCF_003573715.1	Lam et al 2021	NCBI_refseq	New Zealand	2015	environmental	water	environmental	SAMN09833184	Klebsiella pneumoniae	strong	85	174152	517299	5315716	no	-	ST86	O1/O2v1	O2a	Very high	NA	1	0.9846	-2 bp	7 / 7 (100%)	O1/O2v1_01_wzm,100.0%;O1/O2v1_02_wzt,99.595%;O1/O2v1_03_wbbM,99.525%;O1/O2v1_04_glf,99.481%;O1/O2v1_05_wbbN,98.658%;O1/O2v1_06_wbbO,99.206%;O1/O2v1_07_kfoC,98.633%	NA	0	NA	0 / 7 (0%)	NA	2	O3b_01_manC,100.0%;O3/O3a_02_manB,98.904%
GCF_003573725.1	Lam et al 2021	NCBI_refseq	New Zealand	2014	environmental	water	environmental	SAMN09833183	Klebsiella pneumoniae	strong	74	183874	388167	5325630	no	-	ST86	O1/O2v1	O2a	Very high	NA	1	0.9846	-2 bp	7 / 7 (100%)	O1/O2v1_01_wzm,100.0%;O1/O2v1_02_wzt,99.595%;O1/O2v1_03_wbbM,99.525%;O1/O2v1_04_glf,99.481%;O1/O2v1_05_wbbN,98.658%;O1/O2v1_06_wbbO,99.206%;O1/O2v1_07_kfoC,98.633%	NA	0	NA	0 / 7 (0%)	NA	2	O3b_01_manC,100.0%;O3/O3a_02_manB,98.904%
GCF_004296395.1	Lam et al 2021	NCBI_refseq	India	2018	environmental	river surface water	environmental	SAMN10411878	Klebsiella pneumoniae	strong	321	55412	153304	5472625	no	-	ST557	O1/O2v1	O2a	Good	?	1	0.9773	n/a	7 / 7 (100%)	O1/O2v1_01_wzm,100.0%;O1/O2v1_02_wzt,99.19%;O1/O2v1_03_wbbM,99.209%;O1/O2v1_04_glf,98.701%;O1/O2v1_05_wbbN,97.651%;O1/O2v1_06_wbbO,98.677%;O1/O2v1_07_kfoC,96.811%	NA	0	NA	0 / 7 (0%)	NA	2	O3b_01_manC,99.788%;O3/O3a_02_manB,98.904%
GCF_003583095.1	Lam et al 2021	NCBI_refseq	Austria	2016	environmental	river water	environmental	SAMN09926232	Klebsiella pneumoniae	strong	436	357940	915484	5696674	no	-	ST985	O1/O2v1	O1	Very high	NA	1	0.9876	-2 bp	7 / 7 (100%)	O1/O2v1_01_wzm,100.0%;O1/O2v1_02_wzt,100.0%;O1/O2v1_03_wbbM,99.367%;O1/O2v1_04_glf,98.182%;O1/O2v1_05_wbbN,99.664%;O1/O2v1_06_wbbO,98.677%;O1/O2v1_07_kfoC,98.861%	NA	0	NA	0 / 7 (0%)	NA	3	Extra_genes_wbbY_01_wbbY,99.73%;O3b_01_manC,99.788%;O3/O3a_02_manB,98.904%
GCF_900978345.1	Lam et al 2021	NCBI_refseq	Netherlands	2000	environmental	water	environmental	SAMEA4968481	Klebsiella pneumoniae	strong	408	36875	145634	5738117	no	-	ST133	O1/O2v1	O1	Very high	NA	1	0.9861	-2 bp	7 / 7 (100%)	O1/O2v1_01_wzm,99.609%;O1/O2v1_02_wzt,100.0%;O1/O2v1_03_wbbM,100.0%;O1/O2v1_04_glf,99.481%;O1/O2v1_05_wbbN,99.329%;O1/O2v1_06_wbbO,98.413%;O1/O2v1_07_kfoC,97.267%	NA	0	NA	0 / 7 (0%)	NA	3	Extra_genes_wbbY_01_wbbY,100.0%;O3b_01_manC,99.788%;O3/O3a_02_manB,99.123%
GCF_001720645.1	Lam et al 2021	NCBI_refseq	Russia	2011	environmental	freshwater	environmental	SAMN05413554	Klebsiella pneumoniae	strong	54	314393	812622	5427926	no	-	ST1544	O1/O2v1	O1	Very high	NA	1	0.986	0 bp	7 / 7 (100%)	O1/O2v1_01_wzm,100.0%;O1/O2v1_02_wzt,99.595%;O1/O2v1_03_wbbM,99.367%;O1/O2v1_04_glf,98.961%;O1/O2v1_05_wbbN,99.664%;O1/O2v1_06_wbbO,99.206%;O1/O2v1_07_kfoC,97.494%	NA	0	NA	0 / 7 (0%)	NA	3	Extra_genes_wbbY_01_wbbY,100.0%;O3b_01_manC,99.788%;O3/O3a_02_manB,98.684%
GCF_003963495.1	Lam et al 2021	NCBI_refseq	Lebanon	2018	environmental	sewage contaminated river water	environmental	SAMN10584374	Klebsiella pneumoniae	strong	1	5385944	5385944	5385944	yes (100)	ambiguous_bases	ST3483	O1/O2v1	O1	Very high	NA	1	0.9781	-2 bp	7 / 7 (100%)	O1/O2v1_01_wzm,100.0%;O1/O2v1_02_wzt,99.19%;O1/O2v1_03_wbbM,99.209%;O1/O2v1_04_glf,98.701%;O1/O2v1_05_wbbN,97.651%;O1/O2v1_06_wbbO,98.677%;O1/O2v1_07_kfoC,97.95%	NA	0	NA	0 / 7 (0%)	NA	5	Extra_genes_wbbY_01_wbbY,99.865%;O12_01_rfbB,98.31%;OL101_03_rfbD,98.653%;OL101_02_rfbA,97.917%;O12_04_rfbC,97.838%
GCF_013401705.1	Lam et al 2021	NCBI_refseq	South Africa	2017	environmental	Irrigation Water	environmental	SAMN15421726	Klebsiella pneumoniae	strong	50	361868	759884	5347823	no	-	ST15	O1/O2v1	O1	Very high	NA	1	0.9852	0 bp	7 / 7 (100%)	O1/O2v1_01_wzm,100.0%;O1/O2v1_02_wzt,99.595%;O1/O2v1_03_wbbM,99.367%;O1/O2v1_04_glf,99.221%;O1/O2v1_05_wbbN,98.322%;O1/O2v1_06_wbbO,99.206%;O1/O2v1_07_kfoC,98.633%	NA	0	NA	0 / 7 (0%)	NA	3	Extra_genes_wbbY_01_wbbY,100.0%;O3b_01_manC,100.0%;O3/O3a_02_manB,98.904%
GCF_900093275.1	Lam et al 2021	NCBI_refseq	Thailand	2015	environmental	canal	environmental	SAMEA3531878	Klebsiella pneumoniae	strong	35	745793	1076504	5386643	yes (482)	ambiguous_bases	ST15	O1/O2v1	O1	Very high	NA	1	0.9851	0 bp	7 / 7 (100%)	O1/O2v1_01_wzm,100.0%;O1/O2v1_02_wzt,99.595%;O1/O2v1_03_wbbM,99.367%;O1/O2v1_04_glf,99.221%;O1/O2v1_05_wbbN,98.322%;O1/O2v1_06_wbbO,99.206%;O1/O2v1_07_kfoC,98.633%	NA	0	NA	0 / 7 (0%)	NA	3	Extra_genes_wbbY_01_wbbY,99.865%;O3b_01_manC,100.0%;O3/O3a_02_manB,98.904%
GCF_900093325.1	Lam et al 2021	NCBI_refseq	Thailand	2015	environmental	canal	environmental	SAMEA3531887	Klebsiella pneumoniae	strong	29	614097	1642937	5267569	yes (376)	ambiguous_bases	ST3839	O1/O2v1	O1	Very high	NA	1	0.988	0 bp	7 / 7 (100%)	O1/O2v1_01_wzm,100.0%;O1/O2v1_02_wzt,100.0%;O1/O2v1_03_wbbM,99.367%;O1/O2v1_04_glf,98.182%;O1/O2v1_05_wbbN,100.0%;O1/O2v1_06_wbbO,98.942%;O1/O2v1_07_kfoC,98.405%	NA	0	NA	0 / 7 (0%)	NA	1	Extra_genes_wbbY_01_wbbY,99.73%
GCF_001308905.1	Lam et al 2021	NCBI_refseq	China	2012	environmental	Kunminghu Lake	environmental	SAMN04094116	Klebsiella pneumoniae	strong	96	260724	633167	5473542	yes (638)	ambiguous_bases	ST375	O1/O2v2	O1	Very high	NA	1	0.9898	0 bp	10 / 10 (100%)	O1/O2v2_01_wzm,100.0%;O1/O2v2_02_wzt,99.595%;O1/O2v2_03_wbbM,100.0%;O1/O2v2_04_glf,98.961%;O1/O2v2_05_wbbN,97.651%;O1/O2v2_06_wbbO,99.469%;O1/O2v2_07_kfoC,99.256%;O1/O2v2_08_gmlC,98.768%;O1/O2v2_09_gmlB,98.777%;O1/O2v2_10_gmlA,99.206%	NA	0	NA	0 / 10 (0%)	NA	3	Extra_genes_wbbY_01_wbbY,99.73%;O3/O3a_01_manC,99.576%;O3/O3a_02_manB,99.123%
GCF_003121425.1	Lam et al 2021	NCBI_refseq	Malaysia	2016	environmental	tropical peat swamp	environmental	SAMN08706769	Klebsiella pneumoniae	strong	41	306003	1073051	5265977	yes (498)	ambiguous_bases	ST3901	O1/O2v2	O1	Very high	NA	1	0.9946	0 bp	10 / 10 (100%)	O1/O2v2_01_wzm,100.0%;O1/O2v2_02_wzt,99.595%;O1/O2v2_03_wbbM,99.525%;O1/O2v2_04_glf,98.961%;O1/O2v2_05_wbbN,98.658%;O1/O2v2_06_wbbO,100.0%;O1/O2v2_07_kfoC,99.752%;O1/O2v2_08_gmlC,99.795%;O1/O2v2_09_gmlB,100.0%;O1/O2v2_10_gmlA,99.206%	NA	0	NA	0 / 10 (0%)	NA	3	Extra_genes_wbbY_01_wbbY,99.46%;O3b_01_manC,99.788%;O3/O3a_02_manB,99.123%
GCF_009982975.1	Lam et al 2021	NCBI_refseq	Portugal	2018	environmental	river water	environmental	SAMN10170795	Klebsiella pneumoniae	strong	95	260555	583942	5670039	no	-	ST231	O1/O2v2	O1	Very high	NA	1	0.9844	0 bp	10 / 10 (100%)	O1/O2v2_01_wzm,100.0%;O1/O2v2_02_wzt,99.19%;O1/O2v2_03_wbbM,98.734%;O1/O2v2_04_glf,98.961%;O1/O2v2_05_wbbN,98.322%;O1/O2v2_06_wbbO,99.735%;O1/O2v2_07_kfoC,99.256%;O1/O2v2_08_gmlC,96.92%;O1/O2v2_09_gmlB,99.388%;O1/O2v2_10_gmlA,99.206%	NA	0	NA	0 / 10 (0%)	NA	1	Extra_genes_wbbY_01_wbbY,99.865%
GCF_003664865.1	Lam et al 2021	NCBI_refseq	China	2015	environmental	river water	environmental	SAMN10036119	Klebsiella pneumoniae	strong	74	210523	428186	5393526	no	-	ST967	O1/O2v2	O1	Very high	NA	1	0.9876	0 bp	10 / 10 (100%)	O1/O2v2_01_wzm,100.0%;O1/O2v2_02_wzt,99.595%;O1/O2v2_03_wbbM,99.367%;O1/O2v2_04_glf,98.961%;O1/O2v2_05_wbbN,98.993%;O1/O2v2_06_wbbO,99.735%;O1/O2v2_07_kfoC,99.504%;O1/O2v2_08_gmlC,97.536%;O1/O2v2_09_gmlB,99.083%;O1/O2v2_10_gmlA,100.0%	NA	0	NA	0 / 10 (0%)	NA	5	Extra_genes_wbbY_01_wbbY,99.73%;O12_01_rfbB,98.31%;OL101_03_rfbD,98.653%;OL101_02_rfbA,97.917%;O12_04_rfbC,97.838%
GCF_003664815.1	Lam et al 2021	NCBI_refseq	China	2015	environmental	river water	environmental	SAMN10036121	Klebsiella pneumoniae	strong	83	211123	410816	5516459	no	-	ST101	O1/O2v2	O1	Very high	NA	1	0.9852	0 bp	10 / 10 (100%)	O1/O2v2_01_wzm,100.0%;O1/O2v2_02_wzt,99.19%;O1/O2v2_03_wbbM,98.734%;O1/O2v2_04_glf,99.74%;O1/O2v2_05_wbbN,98.322%;O1/O2v2_06_wbbO,98.939%;O1/O2v2_07_kfoC,99.007%;O1/O2v2_08_gmlC,97.741%;O1/O2v2_09_gmlB,99.388%;O1/O2v2_10_gmlA,100.0%	NA	0	NA	0 / 10 (0%)	NA	1	Extra_genes_wbbY_01_wbbY,99.865%
GCF_900093255.1	Lam et al 2021	NCBI_refseq	Thailand	2015	environmental	canal	environmental	SAMEA3531872	Klebsiella pneumoniae	strong	62	447985	925098	5632086	yes (488)	ambiguous_bases	ST35	O1/O2v2	O1	Very high	NA	1	0.9849	0 bp	10 / 10 (100%)	O1/O2v2_01_wzm,100.0%;O1/O2v2_02_wzt,99.19%;O1/O2v2_03_wbbM,98.734%;O1/O2v2_04_glf,98.961%;O1/O2v2_05_wbbN,97.651%;O1/O2v2_06_wbbO,99.735%;O1/O2v2_07_kfoC,99.007%;O1/O2v2_08_gmlC,97.331%;O1/O2v2_09_gmlB,99.083%;O1/O2v2_10_gmlA,100.0%	NA	0	NA	0 / 10 (0%)	NA	3	Extra_genes_wbbY_01_wbbY,100.0%;O3/O3a_01_manC,100.0%;O3/O3a_02_manB,99.123%
GCF_900093095.1	Lam et al 2021	NCBI_refseq	Thailand	2015	environmental	canal	environmental	SAMEA3531873	Klebsiella pneumoniae	strong	47	419503	1263120	5532082	yes (823)	ambiguous_bases	ST39	O1/O2v2	O1	Very high	NA	1	0.9849	0 bp	10 / 10 (100%)	O1/O2v2_01_wzm,100.0%;O1/O2v2_02_wzt,99.19%;O1/O2v2_03_wbbM,98.418%;O1/O2v2_04_glf,98.701%;O1/O2v2_05_wbbN,97.987%;O1/O2v2_06_wbbO,99.735%;O1/O2v2_07_kfoC,98.511%;O1/O2v2_08_gmlC,97.536%;O1/O2v2_09_gmlB,99.083%;O1/O2v2_10_gmlA,100.0%	NA	0	NA	0 / 10 (0%)	NA	5	Extra_genes_wbbY_01_wbbY,99.73%;O12_01_rfbB,97.746%;OL101_03_rfbD,98.316%;OL101_02_rfbA,96.875%;O12_04_rfbC,95.676%
GCF_900093175.1	Lam et al 2021	NCBI_refseq	Thailand	2015	environmental	canal	environmental	SAMEA3531880	Klebsiella pneumoniae	strong	52	448083	924588	5636370	yes (2232)	ambiguous_bases	ST35	O1/O2v2	O1	Very high	NA	1	0.9849	0 bp	10 / 10 (100%)	O1/O2v2_01_wzm,100.0%;O1/O2v2_02_wzt,99.19%;O1/O2v2_03_wbbM,98.734%;O1/O2v2_04_glf,98.961%;O1/O2v2_05_wbbN,97.651%;O1/O2v2_06_wbbO,99.735%;O1/O2v2_07_kfoC,99.007%;O1/O2v2_08_gmlC,97.331%;O1/O2v2_09_gmlB,99.083%;O1/O2v2_10_gmlA,100.0%	NA	0	NA	0 / 10 (0%)	NA	3	Extra_genes_wbbY_01_wbbY,100.0%;O3/O3a_01_manC,100.0%;O3/O3a_02_manB,99.123%
GCF_900093815.1	Lam et al 2021	NCBI_refseq	Thailand	2015	environmental	canal	environmental	SAMEA3531881	Klebsiella pneumoniae	strong	35	482110	924344	5411866	yes (412)	ambiguous_bases	ST35	O1/O2v2	O1	Very high	NA	1	0.9849	0 bp	10 / 10 (100%)	O1/O2v2_01_wzm,100.0%;O1/O2v2_02_wzt,99.19%;O1/O2v2_03_wbbM,98.734%;O1/O2v2_04_glf,98.961%;O1/O2v2_05_wbbN,97.651%;O1/O2v2_06_wbbO,99.735%;O1/O2v2_07_kfoC,99.007%;O1/O2v2_08_gmlC,97.331%;O1/O2v2_09_gmlB,99.083%;O1/O2v2_10_gmlA,100.0%	NA	0	NA	0 / 10 (0%)	NA	3	Extra_genes_wbbY_01_wbbY,100.0%;O3/O3a_01_manC,100.0%;O3/O3a_02_manB,99.123%
GCF_900093295.1	Lam et al 2021	NCBI_refseq	Thailand	2015	environmental	canal	environmental	SAMEA3531883	Klebsiella pneumoniae	strong	38	501655	714898	5411669	yes (1161)	ambiguous_bases	ST35	O1/O2v2	O1	Very high	NA	1	0.9849	0 bp	10 / 10 (100%)	O1/O2v2_01_wzm,100.0%;O1/O2v2_02_wzt,99.19%;O1/O2v2_03_wbbM,98.734%;O1/O2v2_04_glf,98.961%;O1/O2v2_05_wbbN,97.651%;O1/O2v2_06_wbbO,99.735%;O1/O2v2_07_kfoC,99.007%;O1/O2v2_08_gmlC,97.331%;O1/O2v2_09_gmlB,99.083%;O1/O2v2_10_gmlA,100.0%	NA	0	NA	0 / 10 (0%)	NA	3	Extra_genes_wbbY_01_wbbY,100.0%;O3/O3a_01_manC,100.0%;O3/O3a_02_manB,99.123%
GCF_009983005.1	Lam et al 2021	NCBI_refseq	Portugal	2018	environmental	river water	environmental	SAMN10171025	Klebsiella pneumoniae	strong	69	342138	743295	5624524	no	-	ST147	O1/O2v1	O2a	Very high	NA	1	0.9864	0 bp	7 / 7 (100%)	O1/O2v1_01_wzm,100.0%;O1/O2v1_02_wzt,100.0%;O1/O2v1_03_wbbM,99.209%;O1/O2v1_04_glf,97.922%;O1/O2v1_05_wbbN,97.315%;O1/O2v1_06_wbbO,99.206%;O1/O2v1_07_kfoC,99.544%	NA	0	NA	0 / 7 (0%)	NA	6	O3b_01_manC,100.0%;O3/O3a_02_manB,98.681%;O12_01_rfbB,97.746%;OL101_03_rfbD,98.653%;OL101_02_rfbA,96.875%;O12_04_rfbC,96.757%
GCF_009184445.1	Lam et al 2021	NCBI_refseq	Brazil	2018	environmental	water	environmental	SAMN12667806	Klebsiella pneumoniae	strong	26	604973	754798	5248219	no	-	ST661	O1/O2v1	O2a	Very high	NA	1	0.9881	-1 bp	7 / 7 (100%)	O1/O2v1_01_wzm,100.0%;O1/O2v1_02_wzt,100.0%;O1/O2v1_03_wbbM,99.842%;O1/O2v1_04_glf,99.481%;O1/O2v1_05_wbbN,98.993%;O1/O2v1_06_wbbO,97.884%;O1/O2v1_07_kfoC,99.544%	NA	0	NA	0 / 7 (0%)	NA	0	NA
GCF_009184435.1	Lam et al 2021	NCBI_refseq	Brazil	2018	environmental	water	environmental	SAMN12667808	Klebsiella pneumoniae	strong	71	250129	718821	5558678	no	-	ST4416	O1/O2v1	O2a	Very high	NA	1	0.9877	0 bp	7 / 7 (100%)	O1/O2v1_01_wzm,100.0%;O1/O2v1_02_wzt,100.0%;O1/O2v1_03_wbbM,99.367%;O1/O2v1_04_glf,97.922%;O1/O2v1_05_wbbN,100.0%;O1/O2v1_06_wbbO,98.942%;O1/O2v1_07_kfoC,98.405%	NA	0	NA	0 / 7 (0%)	NA	4	O12_01_rfbB,98.592%;OL101_03_rfbD,98.653%;OL101_02_rfbA,97.917%;O12_04_rfbC,96.757%
GCF_002529065.1	Lam et al 2021	NCBI_refseq	Brazil	2013	environmental	urban lake	environmental	SAMN07596546	Klebsiella pneumoniae	strong	503	24919	98309	5785947	no	-	ST11	O1/O2v1	O2a	Very high	NA	1	0.9864	0 bp	7 / 7 (100%)	O1/O2v1_01_wzm,100.0%;O1/O2v1_02_wzt,100.0%;O1/O2v1_03_wbbM,99.209%;O1/O2v1_04_glf,97.922%;O1/O2v1_05_wbbN,97.315%;O1/O2v1_06_wbbO,99.206%;O1/O2v1_07_kfoC,99.544%	NA	0	NA	0 / 7 (0%)	NA	6	O3b_01_manC,100.0%;O3/O3a_02_manB,98.681%;O12_01_rfbB,97.746%;OL101_03_rfbD,98.653%;OL101_02_rfbA,96.875%;O12_04_rfbC,96.757%
GCF_900092865.1	Lam et al 2021	NCBI_refseq	Thailand	2015	environmental	canal	environmental	SAMEA3531874	Klebsiella pneumoniae	strong	33	998134	1939267	5351360	yes (127)	ambiguous_bases	ST1966	O1/O2v1	O2a	Very high	NA	1	0.9841	0 bp	7 / 7 (100%)	O1/O2v1_01_wzm,99.609%;O1/O2v1_02_wzt,100.0%;O1/O2v1_03_wbbM,99.684%;O1/O2v1_04_glf,98.442%;O1/O2v1_05_wbbN,98.993%;O1/O2v1_06_wbbO,97.09%;O1/O2v1_07_kfoC,99.317%	NA	0	NA	0 / 7 (0%)	NA	2	O3b_01_manC,100.0%;O3/O3a_02_manB,99.123%
GCF_900092955.1	Lam et al 2021	NCBI_refseq	Thailand	2015	environmental	canal	environmental	SAMEA3531877	Klebsiella pneumoniae	strong	35	997865	1938217	5346649	yes (8272)	ambiguous_bases	ST1966	O1/O2v1	O2a	Very high	NA	1	0.9841	0 bp	7 / 7 (100%)	O1/O2v1_01_wzm,99.609%;O1/O2v1_02_wzt,100.0%;O1/O2v1_03_wbbM,99.684%;O1/O2v1_04_glf,98.442%;O1/O2v1_05_wbbN,98.993%;O1/O2v1_06_wbbO,97.09%;O1/O2v1_07_kfoC,99.317%	NA	0	NA	0 / 7 (0%)	NA	2	O3b_01_manC,100.0%;O3/O3a_02_manB,99.123%
GCF_013282295.1	Lam et al 2021	NCBI_refseq	Norway	2018	environmental	surface water	environmental	SAMN12565093	Klebsiella pneumoniae	strong	3	5314939	5314939	5511347	no	-	ST659	O1/O2v2	O2afg	Very high	NA	1	0.9835	0 bp	10 / 10 (100%)	O1/O2v2_01_wzm,100.0%;O1/O2v2_02_wzt,99.19%;O1/O2v2_03_wbbM,98.734%;O1/O2v2_04_glf,98.961%;O1/O2v2_05_wbbN,98.993%;O1/O2v2_06_wbbO,99.204%;O1/O2v2_07_kfoC,99.007%;O1/O2v2_08_gmlC,97.125%;O1/O2v2_09_gmlB,99.388%;O1/O2v2_10_gmlA,100.0%	NA	0	NA	0 / 10 (0%)	NA	4	O12_01_rfbB,98.31%;OL101_03_rfbD,98.99%;OL101_02_rfbA,98.276%;OL101_04_rfbC,97.838%
GCF_003664795.1	Lam et al 2021	NCBI_refseq	China	2015	environmental	river water	environmental	SAMN10036123	Klebsiella pneumoniae	strong	249	42958	145636	5195956	no	-	ST659-1LV	O1/O2v2	O2afg	Very high	NA	1	0.9842	0 bp	10 / 10 (100%)	O1/O2v2_01_wzm,99.609%;O1/O2v2_02_wzt,99.19%;O1/O2v2_03_wbbM,99.051%;O1/O2v2_04_glf,98.701%;O1/O2v2_05_wbbN,98.322%;O1/O2v2_06_wbbO,99.735%;O1/O2v2_07_kfoC,99.007%;O1/O2v2_08_gmlC,97.741%;O1/O2v2_09_gmlB,98.777%;O1/O2v2_10_gmlA,100.0%	NA	0	NA	0 / 10 (0%)	NA	2	O3/O3a_01_manC,98.517%;O3/O3a_02_manB,99.123%
GCF_003664755.1	Lam et al 2021	NCBI_refseq	China	2015	environmental	river water	environmental	SAMN10036124	Klebsiella pneumoniae	strong	67	199965	352797	5348175	no	-	ST314	O1/O2v2	O2afg	Very high	NA	1	0.9847	0 bp	10 / 10 (100%)	O1/O2v2_01_wzm,100.0%;O1/O2v2_02_wzt,99.19%;O1/O2v2_03_wbbM,98.734%;O1/O2v2_04_glf,99.221%;O1/O2v2_05_wbbN,97.987%;O1/O2v2_06_wbbO,99.469%;O1/O2v2_07_kfoC,99.007%;O1/O2v2_08_gmlC,97.947%;O1/O2v2_09_gmlB,99.388%;O1/O2v2_10_gmlA,100.0%	NA	0	NA	0 / 10 (0%)	NA	4	O12_01_rfbB,97.746%;OL101_03_rfbD,98.316%;OL101_02_rfbA,96.875%;O12_04_rfbC,95.676%
GCF_900093285.1	Lam et al 2021	NCBI_refseq	Thailand	2015	environmental	canal	environmental	SAMEA3531882	Klebsiella pneumoniae	strong	27	3057496	3057496	5624535	yes (970)	ambiguous_bases	ST394	O1/O2v2	O2afg	Very high	NA	1	0.9842	0 bp	10 / 10 (100%)	O1/O2v2_01_wzm,99.609%;O1/O2v2_02_wzt,99.19%;O1/O2v2_03_wbbM,99.051%;O1/O2v2_04_glf,98.701%;O1/O2v2_05_wbbN,98.322%;O1/O2v2_06_wbbO,99.735%;O1/O2v2_07_kfoC,99.007%;O1/O2v2_08_gmlC,97.741%;O1/O2v2_09_gmlB,99.388%;O1/O2v2_10_gmlA,100.0%	NA	0	NA	0 / 10 (0%)	NA	2	O3/O3a_01_manC,98.517%;O3/O3a_02_manB,99.123%
GCF_900093315.1	Lam et al 2021	NCBI_refseq	Thailand	2015	environmental	canal	environmental	SAMEA3531885	Klebsiella pneumoniae	strong	33	470754	1251266	5385055	yes (1518)	ambiguous_bases	ST307	O1/O2v2	O2afg	Very high	NA	1	0.9845	0 bp	10 / 10 (100%)	O1/O2v2_01_wzm,100.0%;O1/O2v2_02_wzt,99.19%;O1/O2v2_03_wbbM,98.576%;O1/O2v2_04_glf,98.961%;O1/O2v2_05_wbbN,98.993%;O1/O2v2_06_wbbO,99.469%;O1/O2v2_07_kfoC,98.759%;O1/O2v2_08_gmlC,97.331%;O1/O2v2_09_gmlB,99.388%;O1/O2v2_10_gmlA,100.0%	NA	0	NA	0 / 10 (0%)	NA	0	NA
GCF_009184455.1	Lam et al 2021	NCBI_refseq	Brazil	2018	environmental	water	environmental	SAMN12667807	Klebsiella pneumoniae	strong	40	349617	1006597	5294351	no	-	ST4415	O3b	O3b	Good	?	1	0.9875	n/a	8 / 8 (100%)	O3b_01_manC,100.0%;O3b_02_manB,100.0%;O3b_03_wzm,97.71%;O3b_04_wzt,100.0%;O3b_05_wbdD,100.0%;O3b_06_wbdA,99.405%;O3b_07_wbdB,99.738%;O3b_08_wbdC,100.0%	NA	0	NA	0 / 8 (0%)	NA	5	O3b_02_manB,98.14%;O12_01_rfbB,98.31%;O12_03_rfbD,98.99%;OL101_02_rfbA,97.222%;O12_04_rfbC,97.297%
GCF_003583115.1	Lam et al 2021	NCBI_refseq	Austria	2016	environmental	river water	environmental	SAMN09926238	Klebsiella pneumoniae	strong	184	406587	828820	5575837	no	-	ST323	O3b	O3b	Good	?-	1	0.9918	n/a	7 / 8 (87.5%)	O3b_01_manC,99.788%;O3b_03_wzm,99.237%;O3b_04_wzt,99.537%;O3b_05_wbdD,99.854%;O3b_06_wbdA,99.762%;O3b_07_wbdB,99.476%;O3b_08_wbdC,100.0%	O3b_02_manB	0	NA	0 / 8 (0%)	NA	0	NA
GCF_003664715.1	Lam et al 2021	NCBI_refseq	China	2015	environmental	river sediment	environmental	SAMN10036131	Klebsiella pneumoniae	strong	33	3078822	3078822	5510064	yes (720)	ambiguous_bases	ST11	O3b	O3b	Good	?	1	0.9929	n/a	8 / 8 (100%)	O3b_01_manC,99.774%;O3b_02_manB,98.904%;O3b_03_wzm,99.237%;O3b_04_wzt,99.769%;O3b_05_wbdD,100.0%;O3b_06_wbdA,99.762%;O3b_07_wbdB,99.738%;O3b_08_wbdC,100.0%	NA	0	NA	0 / 8 (0%)	NA	0	NA
GCF_001968755.2	Lam et al 2021	NCBI_refseq	Brazil	2011	environmental	urban river	environmental	SAMN05194617	Klebsiella pneumoniae	strong	54	291758	688752	5516594	yes (123)	ambiguous_bases	ST437	O4	O4	Good	?-	0.997	0.9969	n/a	5 / 6 (83.3%)	O4_02_hypothetical,99.748%;O4_03_hypothetical,99.575%;O4_04_wzt,99.787%;O4_05_wzm,98.77%;O4_06_glycosyltransferase,99.738%	O4_01_hydrolase	0	NA	0 / 6 (0%)	NA	0	NA
GCF_001968745.2	Lam et al 2021	NCBI_refseq	Brazil	2011	environmental	urban river	environmental	SAMN05194650	Klebsiella pneumoniae	strong	41	324828	547840	5493625	yes (154)	ambiguous_bases	ST437	O4	O4	Very high	NA	1	0.9971	+1 bp	6 / 6 (100%)	O4_01_hydrolase,99.833%;O4_02_hypothetical,99.748%;O4_03_hypothetical,99.717%;O4_04_wzt,99.787%;O4_05_wzm,98.77%;O4_06_glycosyltransferase,99.738%	NA	0	NA	0 / 6 (0%)	NA	0	NA
GCF_001746765.1	Lam et al 2021	NCBI_refseq	Brazil	2011	environmental	urban river water	environmental	SAMN05771180	Klebsiella pneumoniae	strong	273	43077	177922	5517975	yes (1274)	ambiguous_bases	ST340	O4	O4	Very high	NA	1	0.9966	0 bp	6 / 6 (100%)	O4_01_hydrolase,99.499%;O4_02_hypothetical,99.748%;O4_03_hypothetical,99.433%;O4_04_wzt,100.0%;O4_05_wzm,98.77%;O4_06_glycosyltransferase,99.476%	NA	0	NA	0 / 6 (0%)	NA	0	NA
GCF_003583155.1	Lam et al 2021	NCBI_refseq	Austria	2016	environmental	river water	environmental	SAMN09926140	Klebsiella pneumoniae	strong	178	188672	470687	5876226	no	-	ST11	O4	O4	Good	?-	1	0.9966	n/a	5 / 6 (83.3%)	O4_01_hydrolase,99.499%;O4_02_hypothetical,99.748%;O4_03_hypothetical,99.433%;O4_04_wzt,100.0%;O4_05_wzm,98.77%	O4_06_glycosyltransferase	0	NA	0 / 6 (0%)	NA	0	NA
GCF_003583145.1	Lam et al 2021	NCBI_refseq	Austria	2016	environmental	river water	environmental	SAMN09926234	Klebsiella pneumoniae	strong	226	229216	650725	5926073	no	-	ST405	O4	O4	Very high	NA	1	0.9968	+2 bp	6 / 6 (100%)	O4_01_hydrolase,99.666%;O4_02_hypothetical,99.748%;O4_03_hypothetical,99.575%;O4_04_wzt,100.0%;O4_05_wzm,98.77%;O4_06_glycosyltransferase,99.711%	NA	0	NA	0 / 6 (0%)	NA	4	O12_01_rfbB,98.028%;OL101_03_rfbD,98.653%;OL101_02_rfbA,97.917%;O12_04_rfbC,96.757%
GCF_003664805.1	Lam et al 2021	NCBI_refseq	China	2015	environmental	river water	environmental	SAMN10036122	Klebsiella pneumoniae	strong	78	142960	371823	5426116	no	-	ST3003-1LV	O4	O4	None	?-*	0.8644	0.7681	n/a	4 / 6 (66.7%)	O4_01_hydrolase,80.402%;O4_02_hypothetical,89.924%;O4_04_wzt,91.702%;O4_05_wzm,91.393%	O4_03_hypothetical;O4_06_glycosyltransferase	0	NA	0 / 6 (0%)	NA	2	O3/O3a_01_manC,95.339%;O3/O3a_02_manB,92.105%
GCF_013389225.1	Lam et al 2021	NCBI_refseq	South Africa	2017	environmental	Irrigation water	environmental	SAMN15375861	Klebsiella pneumoniae	strong	64	325454	834005	5502104	no	-	ST3559	O4	O4	Very high	NA	1	0.9972	+1 bp	6 / 6 (100%)	O4_01_hydrolase,99.833%;O4_02_hypothetical,99.496%;O4_03_hypothetical,99.717%;O4_04_wzt,100.0%;O4_05_wzm,98.77%;O4_06_glycosyltransferase,99.738%	NA	0	NA	0 / 6 (0%)	NA	0	NA
GCF_900093155.1	Lam et al 2021	NCBI_refseq	Thailand	2015	environmental	canal	environmental	SAMEA3531876	Klebsiella pneumoniae	strong	35	543600	1481958	5273482	yes (416)	ambiguous_bases	ST462	O4	O4	Very high	NA	1	0.9973	+1 bp	6 / 6 (100%)	O4_01_hydrolase,99.666%;O4_02_hypothetical,99.748%;O4_03_hypothetical,99.858%;O4_04_wzt,100.0%;O4_05_wzm,98.77%;O4_06_glycosyltransferase,99.738%	NA	0	NA	0 / 6 (0%)	NA	4	O12_01_rfbB,98.31%;O12_03_rfbD,98.99%;OL101_02_rfbA,97.569%;O12_04_rfbC,97.838%
GCF_900978385.1	Lam et al 2021	NCBI_refseq	Netherlands	2000	environmental	water	environmental	SAMEA4968479	Klebsiella pneumoniae	strong	40	372450	795922	5386882	no	-	ST55	OL101	unknown	Good	?-*	1	0.9481	n/a	8 / 9 (88.9%)	OL101_01_rfbB,96.62%;OL101_02_rfbA,97.917%;OL101_04_rfbC,96.757%;OL101_05_wbbL,98.917%;OL101_06_wzm,98.561%;OL101_07_wzt,99.324%;OL101_08_wbbB,95.627%;OL101_09_glycosylhydrolase,92.199%	OL101_03_rfbD	0	NA	0 / 9 (0%)	NA	3	O12_01_rfbB,98.31%;OL101_02_rfbA,97.917%;OL101_04_rfbC,96.757%
GCF_900093055.1	Lam et al 2021	NCBI_refseq	Thailand	2015	environmental	canal	environmental	SAMEA3531875	Klebsiella pneumoniae	strong	113	175935	501464	5776151	yes (4923)	ambiguous_bases	ST3838	OL101	unknown	High	*	1	0.9499	-15 bp	9 / 9 (100%)	OL101_01_rfbB,97.465%;OL101_02_rfbA,98.264%;OL101_03_rfbD,98.316%;OL101_04_rfbC,96.757%;OL101_05_wbbL,98.917%;OL101_06_wzm,98.921%;OL101_07_wzt,99.324%;OL101_08_wbbB,95.627%;OL101_09_glycosylhydrolase,92.021%	NA	0	NA	0 / 9 (0%)	NA	3	O12_01_rfbB,97.746%;OL101_03_rfbD,98.561%;O12_04_rfbC,96.757%
GCF_900093335.1	Lam et al 2021	NCBI_refseq	Thailand	2015	environmental	canal	environmental	SAMEA3531889	Klebsiella pneumoniae	strong	48	1125672	1694793	5616469	yes (7086)	ambiguous_bases	ST3172	OL101	unknown	Very high	*	1	0.9504	-2 bp	9 / 9 (100%)	OL101_01_rfbB,97.183%;OL101_02_rfbA,97.917%;OL101_03_rfbD,98.316%;OL101_04_rfbC,96.757%;OL101_05_wbbL,98.917%;OL101_06_wzm,98.921%;OL101_07_wzt,99.324%;OL101_08_wbbB,95.542%;OL101_09_glycosylhydrolase,92.199%	NA	0	NA	0 / 9 (0%)	NA	6	O3b_01_manC,100.0%;O3/O3a_02_manB,98.462%;O12_01_rfbB,98.31%;OL101_03_rfbD,97.98%;OL101_02_rfbA,97.222%;O12_04_rfbC,97.297%
GCF_900093345.1	Lam et al 2021	NCBI_refseq	Thailand	2015	environmental	canal	environmental	SAMEA3531890	Klebsiella pneumoniae	strong	43	441734	1237498	5496573	yes (150)	ambiguous_bases	ST895	OL101	unknown	Very high	*	1	0.9504	-15 bp	9 / 9 (100%)	OL101_01_rfbB,97.465%;OL101_02_rfbA,98.264%;OL101_03_rfbD,98.316%;OL101_04_rfbC,96.757%;OL101_05_wbbL,98.917%;OL101_06_wzm,98.921%;OL101_07_wzt,99.324%;OL101_08_wbbB,95.711%;OL101_09_glycosylhydrolase,92.199%	NA	0	NA	0 / 9 (0%)	NA	3	OL101_03_rfbD,98.316%;OL101_02_rfbA,98.264%;O12_04_rfbC,96.757%
GCF_900093025.1	Lam et al 2021	NCBI_refseq	Thailand	2015	environmental	canal	environmental	SAMEA3531879	Klebsiella pneumoniae	strong	38	410359	773452	5388608	yes (156)	ambiguous_bases	ST37	OL101	unknown	Good	?-+	1	0.9468	n/a	8 / 9 (88.9%)	OL101_01_rfbB,97.465%;OL101_02_rfbA,97.917%;OL101_03_rfbD,98.653%;OL101_04_rfbC,95.676%;OL101_05_wbbL,98.917%;OL101_06_wzm,98.921%;OL101_07_wzt,99.324%;OL101_08_wbbB,95.627%	OL101_09_glycosylhydrolase	1	OL103_01_rmlC,96.774%	0 / 9 (0%)	NA	1	O12_01_rfbB,98.31%
GCF_008107405.1	Lam et al 2021	NCBI_refseq	Malaysia	2017	environmental	water	environmental	SAMN12612695	Klebsiella pneumoniae	strong	298	61998	243303	5607072	no	-	ST432	OL102	unknown	None	?-	0.8417	0.9353	n/a	4 / 8 (50%)	OL102_05_wbbL,100.0%;OL102_06_rhamnan,100.0%;OL102_07_wzm,100.0%;OL102_08_wzt,100.0%	OL102_01_rfbB;OL102_02_rfbA;OL102_03_rfbD;OL102_04_rfbC	0	NA	0 / 8 (0%)	NA	0	NA
GCF_003584045.1	Lam et al 2021	NCBI_refseq	Austria	2017	environmental	river water	environmental	SAMN09926237	Klebsiella pneumoniae	strong	661	81468	269035	5800846	no	-	ST3400	OL103	unknown	Good	?-*	1	0.9456	n/a	5 / 6 (83.3%)	OL103_01_rmlC,98.438%;OL103_02_wzm,99.62%;OL103_03_wzt,98.018%;OL103_04_hydrolase,94.357%;OL103_05_spsA,97.72%	OL103_06_wbbL	0	NA	0 / 6 (0%)	NA	6	OL104_02_manB,83.077%;O12_01_rfbB,98.31%;O5_04_wzt,82.63%;OL101_03_rfbD,98.653%;OL101_02_rfbA,98.264%;O5_03_wzm,84.906%
GCF_003664855.1	Lam et al 2021	NCBI_refseq	China	2015	environmental	river water	environmental	SAMN10036120	Klebsiella pneumoniae	strong	135	188403	386835	5390889	no	-	ST15	OL103	unknown	Good	?-+*	1	0.9452	n/a	5 / 6 (83.3%)	OL103_02_wzm,99.24%;OL103_03_wzt,98.018%;OL103_04_hydrolase,94.279%;OL103_05_spsA,97.394%;OL103_06_wbbL,97.794%	OL103_01_rmlC	1	O12_04_rfbC,97.126%	0 / 6 (0%)	NA	6	Extra_genes_wbbY_01_wbbY,100.0%;O3b_01_manC,99.788%;O3/O3a_02_manB,98.246%;OL101_03_rfbD,98.653%;O12_02_rfbA,98.966%;OL102_01_rfbB,92.486%
GCF_900093305.1	Lam et al 2021	NCBI_refseq	Thailand	2015	environmental	canal	environmental	SAMEA3531884	Klebsiella quasipneumoniae subsp. quasipneumoniae	strong	124	146248	634243	5785480	yes (2887)	ambiguous_bases	ST761	O3/O3a	O3/O3a	Very high	NA	1	0.9939	0 bp	8 / 8 (100%)	O3/O3a_01_manC,100.0%;O3/O3a_02_manB,100.0%;O3/O3a_03_wzm,100.0%;O3/O3a_04_wzt,100.0%;O3/O3a_05_wbdD,99.295%;O3/O3a_06_wbdA,99.762%;O3/O3a_07_wbdB,99.738%;O3/O3a_08_wbdC,100.0%	NA	0	NA	0 / 8 (0%)	NA	0	NA
GCF_900977675.1	Lam et al 2021	NCBI_refseq	Netherlands	2002	environmental	water	environmental	SAMEA4968483	Klebsiella quasipneumoniae subsp. quasipneumoniae	strong	250	74545	332919	5637157	no	-	ST2274	OL102	unknown	None	-*	0.4561	0.8164	+21 bp	4 / 8 (50%)	OL102_01_rfbB,95.429%;OL102_02_rfbA,93.103%;OL102_03_rfbD,89.899%;OL102_04_rfbC,87.027%	OL102_05_wbbL;OL102_06_rhamnan;OL102_07_wzm;OL102_08_wzt	0	NA	0 / 8 (0%)	NA	6	O3/O3a_01_manC,95.975%;O3/O3a_02_manB,94.945%;O12_01_rfbB,91.549%;OL102_02_rfbA,94.483%;OL102_03_rfbD,89.562%;OL102_04_rfbC,81.622%
GCF_900093365.1	Lam et al 2021	NCBI_refseq	Thailand	2015	environmental	canal	environmental	SAMEA3531892	Klebsiella quasipneumoniae subsp. similipneumoniae	strong	25	514784	811938	5280529	yes (29)	ambiguous_bases	ST2355	O3/O3a	O3/O3a	Good	?-	1	0.9606	n/a	7 / 8 (87.5%)	O3/O3a_01_manC,100.0%;O3/O3a_03_wzm,98.473%;O3/O3a_04_wzt,99.074%;O3/O3a_05_wbdD,96.192%;O3/O3a_06_wbdA,97.86%;O3/O3a_07_wbdB,99.476%;O3/O3a_08_wbdC,99.731%	O3/O3a_02_manB	0	NA	0 / 8 (0%)	NA	0	NA
GCF_001989495.1	Lam et al 2021	NCBI_refseq	South Korea	2014	environmental	river water	environmental	SAMN05361763	Klebsiella variicola subsp. variicola	strong	4	5600718	5600718	5860470	no	-	ST363	O5	O5	None	+	1	0.9952	+13137 bp	8 / 8 (100%)	O5_01_manC,99.788%;O5_02_manB,98.026%;O5_03_wzm,99.623%;O5_04_wzt,99.753%;O5_05_wbdD,99.765%;O5_06_wbdA,99.835%;O5_07_wbdB,99.482%;O5_08_wbdC,100.0%	NA	6	O3/O3a_01_manC,100.0%;O5_02_manB,98.853%;O12_01_rfbB,98.028%;OL101_03_rfbD,99.327%;OL101_02_rfbA,99.655%;O12_04_rfbC,97.838%	0 / 8 (0%)	NA	0	NA
GCF_001989515.1	Lam et al 2021	NCBI_refseq	South Korea	unknown	environmental	river water	environmental	SAMN05361854	Klebsiella variicola subsp. variicola	strong	5	5600717	5600717	5927027	no	-	ST363	O5	O5	None	+	1	0.9952	+13137 bp	8 / 8 (100%)	O5_01_manC,99.788%;O5_02_manB,98.026%;O5_03_wzm,99.623%;O5_04_wzt,99.753%;O5_05_wbdD,99.765%;O5_06_wbdA,99.835%;O5_07_wbdB,99.482%;O5_08_wbdC,100.0%	NA	6	O3/O3a_01_manC,100.0%;O5_02_manB,98.853%;O12_01_rfbB,98.028%;OL101_03_rfbD,99.327%;OL101_02_rfbA,99.655%;O12_04_rfbC,97.838%	0 / 8 (0%)	NA	0	NA
GCF_001989535.1	Lam et al 2021	NCBI_refseq	South Korea	unknown	environmental	river water	environmental	SAMN05361855	Klebsiella variicola subsp. variicola	strong	5	5599927	5599927	5933065	no	-	ST363	O5	O5	None	+	1	0.9952	+13137 bp	8 / 8 (100%)	O5_01_manC,99.788%;O5_02_manB,98.026%;O5_03_wzm,99.623%;O5_04_wzt,99.753%;O5_05_wbdD,99.765%;O5_06_wbdA,99.835%;O5_07_wbdB,99.482%;O5_08_wbdC,100.0%	NA	6	O3/O3a_01_manC,100.0%;O5_02_manB,98.853%;O12_01_rfbB,98.028%;OL101_03_rfbD,99.327%;OL101_02_rfbA,99.655%;O12_04_rfbC,97.838%	0 / 8 (0%)	NA	0	NA
GCF_004321185.1	Lam et al 2021	NCBI_refseq	China	2016	unknown	soil surrounding migratory bird colonies	environmental	SAMN10736443	Klebsiella quasipneumoniae subsp. similipneumoniae	strong	176	213147	412317	5528642	no	-	ST1697	OL103	unknown	High	*	1	0.9452	0 bp	6 / 6 (100%)	OL103_01_rmlC,96.875%;OL103_02_wzm,99.24%;OL103_03_wzt,98.018%;OL103_04_hydrolase,94.279%;OL103_05_spsA,97.394%;OL103_06_wbbL,97.794%	NA	0	NA	0 / 6 (0%)	NA	7	O3b_01_manC,99.788%;O3/O3a_02_manB,98.246%;O12_01_rfbB,98.873%;O12_01_rfbB,99.383%;OL101_03_rfbD,98.653%;O12_02_rfbA,98.966%;O12_04_rfbC,96.757%
GCF_001969305.1	Lam et al 2021	NCBI_refseq	Singapore	1999	unknown	soil	environmental	SAMN04419546	Klebsiella variicola subsp. variicola	strong	2	5600402	5600402	5763656	no	-	ST1169	O3/O3a	O3/O3a	Very high	NA	1	0.9924	+1 bp	8 / 8 (100%)	O3/O3a_01_manC,99.788%;O3/O3a_02_manB,100.0%;O3/O3a_03_wzm,99.618%;O3/O3a_04_wzt,100.0%;O3/O3a_05_wbdD,99.013%;O3/O3a_06_wbdA,99.881%;O3/O3a_07_wbdB,100.0%;O3/O3a_08_wbdC,100.0%	NA	0	NA	0 / 8 (0%)	NA	6	O3b_01_manC,100.0%;O3/O3a_02_manB,98.681%;O12_01_rfbB,98.31%;OL101_03_rfbD,99.327%;O12_02_rfbA,97.586%;O12_04_rfbC,97.838%
GCF_000350325.1	Lam et al 2021	NCBI_refseq	unknown	unknown	unknown	mangrove sediment slurry	environmental	SAMN02470999	Klebsiella pneumoniae	strong	210	49655	201137	5221198	no	-	ST35	O1/O2v1	O2a	Good	?-	0.9996	0.981	n/a	6 / 7 (85.7%)	O1/O2v1_01_wzm,100.0%;O1/O2v1_02_wzt,99.595%;O1/O2v1_03_wbbM,99.367%;O1/O2v1_04_glf,98.177%;O1/O2v1_06_wbbO,99.206%;O1/O2v1_07_kfoC,97.267%	O1/O2v1_05_wbbN	0	NA	0 / 7 (0%)	NA	0	NA
GCF_004023985.1	Lam et al 2021	NCBI_refseq	USA	2017	unknown	water	environmental	SAMN09289764	Klebsiella pneumoniae	strong	297	111916	372248	6081898	yes (20)	ambiguous_bases	ST2793	O1/O2v2	O1	Very high	NA	1	0.9842	0 bp	10 / 10 (100%)	O1/O2v2_01_wzm,99.609%;O1/O2v2_02_wzt,98.785%;O1/O2v2_03_wbbM,98.734%;O1/O2v2_04_glf,99.221%;O1/O2v2_05_wbbN,97.987%;O1/O2v2_06_wbbO,99.735%;O1/O2v2_07_kfoC,98.759%;O1/O2v2_08_gmlC,97.741%;O1/O2v2_09_gmlB,98.777%;O1/O2v2_10_gmlA,100.0%	NA	0	NA	0 / 10 (0%)	NA	5	Extra_genes_wbbY_01_wbbY,99.73%;O12_01_rfbB,98.028%;OL101_03_rfbD,98.316%;OL101_02_rfbA,97.222%;O12_04_rfbC,96.757%
GCF_003586205.1	Lam et al 2021	NCBI_refseq	China	2016	unknown	lake-wetland	environmental	SAMN07662669	Klebsiella pneumoniae	strong	347	43365	164408	5269794	no	-	ST3749	O1/O2v2	O1	Very high	NA	1	0.9946	0 bp	10 / 10 (100%)	O1/O2v2_01_wzm,100.0%;O1/O2v2_02_wzt,99.595%;O1/O2v2_03_wbbM,99.525%;O1/O2v2_04_glf,98.961%;O1/O2v2_05_wbbN,98.658%;O1/O2v2_06_wbbO,100.0%;O1/O2v2_07_kfoC,100.0%;O1/O2v2_08_gmlC,99.795%;O1/O2v2_09_gmlB,100.0%;O1/O2v2_10_gmlA,100.0%	NA	0	NA	0 / 10 (0%)	NA	3	Extra_genes_wbbY_01_wbbY,99.595%;O3b_01_manC,99.576%;O3/O3a_02_manB,98.904%
GCF_004024015.1	Lam et al 2021	NCBI_refseq	USA	2017	unknown	water	environmental	SAMN09289759	Klebsiella pneumoniae	strong	264	94274	549141	6114198	yes (820)	ambiguous_bases	ST872	O1/O2v2	O2afg	Good	?	1	0.9846	n/a	10 / 10 (100%)	O1/O2v2_01_wzm,100.0%;O1/O2v2_02_wzt,99.19%;O1/O2v2_03_wbbM,98.734%;O1/O2v2_04_glf,98.961%;O1/O2v2_05_wbbN,97.651%;O1/O2v2_06_wbbO,99.735%;O1/O2v2_07_kfoC,98.956%;O1/O2v2_08_gmlC,97.947%;O1/O2v2_09_gmlB,98.777%;O1/O2v2_10_gmlA,100.0%	NA	0	NA	0 / 10 (0%)	NA	0	NA
GCF_004024285.1	Lam et al 2021	NCBI_refseq	USA	2017	unknown	water	environmental	SAMN09289742	Klebsiella pneumoniae	strong	121	369605	716017	5514803	yes (10)	ambiguous_bases	ST17	O3b	O3b	Very high	NA	1	0.9902	0 bp	8 / 8 (100%)	O3b_01_manC,100.0%;O3b_02_manB,99.783%;O3b_03_wzm,99.237%;O3b_04_wzt,99.306%;O3b_05_wbdD,99.417%;O3b_06_wbdA,99.643%;O3b_07_wbdB,99.738%;O3b_08_wbdC,100.0%	NA	0	NA	0 / 8 (0%)	NA	2	O3b_01_manC,100.0%;O3/O3a_02_manB,99.123%
GCF_004024245.1	Lam et al 2021	NCBI_refseq	USA	2017	unknown	water	environmental	SAMN09289745	Klebsiella quasipneumoniae subsp. similipneumoniae	strong	182	264450	614483	5563372	yes (10)	ambiguous_bases	ST3539	O4	O4	Good	?-	1	0.9966	n/a	5 / 6 (83.3%)	O4_01_hydrolase,99.833%;O4_02_hypothetical,99.748%;O4_04_wzt,99.574%;O4_05_wzm,99.59%;O4_06_glycosyltransferase,99.476%	O4_03_hypothetical	0	NA	0 / 6 (0%)	NA	2	O3b_01_manC,98.729%;O3/O3a_02_manB,98.904%
GCF_004024275.1	Lam et al 2021	NCBI_refseq	USA	2017	unknown	water	environmental	SAMN09289743	Klebsiella quasipneumoniae subsp. similipneumoniae	strong	116	223162	692772	5854896	yes (20)	ambiguous_bases	ST138	O5	O5	High	*	1	0.9456	-3 bp	8 / 8 (100%)	O5_01_manC,99.576%;O5_02_manB,99.564%;O5_03_wzm,99.245%;O5_04_wzt,99.012%;O5_05_wbdD,93.662%;O5_06_wbdA,96.046%;O5_07_wbdB,99.223%;O5_08_wbdC,99.462%	NA	0	NA	0 / 8 (0%)	NA	0	NA
GCF_007896585.1	Lam et al 2021	NCBI_refseq	Brazil	2016	unknown	water	environmental	SAMN12416534	Klebsiella quasipneumoniae subsp. similipneumoniae	strong	237	253156	862243	5986536	no	-	ST4417-1LV	OL103	unknown	Good	?-	1	0.986	n/a	5 / 6 (83.3%)	OL103_02_wzm,100.0%;OL103_03_wzt,99.559%;OL103_04_hydrolase,98.668%;OL103_05_spsA,98.697%;OL103_06_wbbL,100.0%	OL103_01_rmlC	0	NA	0 / 6 (0%)	NA	2	OL101_03_rfbD,98.99%;OL101_02_rfbA,98.966%
Klebsiella_pneumoniae_INF355	Lam et al 2021	Alfred	Australia	2014	human	wound or tissue	human	SAMEA3357535	Klebsiella pneumoniae	strong	4	5119122	5119122	5442153	no	-	ST491	OL101	unknown	High	-	1	0.9477	-8 bp	8 / 9 (88.9%)	OL101_01_rfbB,97.465%;OL101_02_rfbA,97.917%;OL101_03_rfbD,98.653%;OL101_04_rfbC,96.757%;OL101_05_wbbL,98.917%;OL101_06_wzm,98.921%;OL101_07_wzt,99.324%;OL101_08_wbbB,95.627%	OL101_09_glycosylhydrolase	0	NA	0 / 9 (0%)	NA	3	O12_01_rfbB,98.31%;OL101_03_rfbD,98.201%;O12_04_rfbC,96.757%
Klebsiella_quasipneumoniae_INF291	Lam et al 2021	Alfred	Australia	2014	human	Other swab	human	SAMEA3357296	Klebsiella quasipneumoniae subsp. similipneumoniae	strong	3	5086838	5086838	5242987	no	-	ST3092	O12	O12	Very high	NA	1	0.9891	-1 bp	8 / 8 (100%)	O12_01_rfbB,99.155%;O12_02_rfbA,99.31%;O12_03_rfbD,99.327%;O12_04_rfbC,99.459%;O12_05_wbbL,100.0%;O12_06_wzm,99.64%;O12_07_wzt,99.773%;O12_08_wbbB,99.171%	NA	0	NA	0 / 8 (0%)	NA	2	O3b_01_manC,99.788%;O3/O3a_02_manB,98.904%
AS18_C4PNMANXX_TCCTGAGC-GTAAGGAG_L006	Lam et al 2021	Alice Springs	Australia	unknown	human	unknown	human	SAMN06112137	Klebsiella pneumoniae	strong	39	452841	518401	5246500	yes (2)	ambiguous_bases	ST1345-2LV	O3/O3a	O3/O3a	Very high	NA	1	0.9659	0 bp	8 / 8 (100%)	O3/O3a_01_manC,99.576%;O3/O3a_02_manB,100.0%;O3/O3a_03_wzm,99.237%;O3/O3a_04_wzt,100.0%;O3/O3a_05_wbdD,95.91%;O3/O3a_06_wbdA,97.265%;O3/O3a_07_wbdB,100.0%;O3/O3a_08_wbdC,99.731%	NA	0	NA	0 / 8 (0%)	NA	0	NA
AS11_C4PNMANXX_GCTACGCT-AGAGTAGA_L006	Lam et al 2021	Alice Springs	Australia	unknown	human	unknown	human	SAMN06112130	Klebsiella pneumoniae	strong	48	372742	834824	5339248	yes (4)	ambiguous_bases	ST322	O4	O4	Very high	NA	1	0.9976	+1 bp	6 / 6 (100%)	O4_01_hydrolase,99.833%;O4_02_hypothetical,99.748%;O4_03_hypothetical,99.858%;O4_04_wzt,100.0%;O4_05_wzm,98.77%;O4_06_glycosyltransferase,99.738%	NA	0	NA	0 / 6 (0%)	NA	4	O12_01_rfbB,97.465%;OL101_03_rfbD,98.653%;OL101_02_rfbA,97.917%;O12_04_rfbC,97.838%
SB4501	Lam et al 2021	Bialek	France	1975	human	unknown	human	SAMEA2637228	Klebsiella pneumoniae	strong	195	56758	232067	5393594	no	-	ST86	O1/O2v1	O1	Very high	NA	1	0.9845	-2 bp	7 / 7 (100%)	O1/O2v1_01_wzm,100.0%;O1/O2v1_02_wzt,99.595%;O1/O2v1_03_wbbM,99.525%;O1/O2v1_04_glf,99.481%;O1/O2v1_05_wbbN,98.658%;O1/O2v1_06_wbbO,99.206%;O1/O2v1_07_kfoC,98.633%	NA	0	NA	0 / 7 (0%)	NA	3	Extra_genes_wbbY_01_wbbY,100.0%;O3b_01_manC,100.0%;O3/O3a_02_manB,98.904%
SB4446	Lam et al 2021	Bialek	France	2009	human	unknown	human	SAMEA2633712	Klebsiella pneumoniae	strong	332	37182	133550	5457907	yes (234)	ambiguous_bases	ST23	O1/O2v2	O1	Very high	NA	1	0.9913	-2 bp	10 / 10 (100%)	O1/O2v2_01_wzm,100.0%;O1/O2v2_02_wzt,99.595%;O1/O2v2_03_wbbM,99.367%;O1/O2v2_04_glf,98.442%;O1/O2v2_05_wbbN,98.658%;O1/O2v2_06_wbbO,100.0%;O1/O2v2_07_kfoC,99.007%;O1/O2v2_08_gmlC,98.563%;O1/O2v2_09_gmlB,99.694%;O1/O2v2_10_gmlA,100.0%	NA	0	NA	0 / 10 (0%)	NA	3	Extra_genes_wbbY_01_wbbY,100.0%;O3b_01_manC,99.576%;O3/O3a_02_manB,99.123%
ERR562357	Lam et al 2021	Bialek	France	2011	human	unknown	human	SAMEA2637227	Klebsiella pneumoniae	strong	117	151626	577815	5601860	no	-	ST23	O1/O2v2	O1	Very high	NA	1	0.9913	-2 bp	10 / 10 (100%)	O1/O2v2_01_wzm,100.0%;O1/O2v2_02_wzt,99.595%;O1/O2v2_03_wbbM,99.367%;O1/O2v2_04_glf,98.442%;O1/O2v2_05_wbbN,98.658%;O1/O2v2_06_wbbO,100.0%;O1/O2v2_07_kfoC,99.007%;O1/O2v2_08_gmlC,98.563%;O1/O2v2_09_gmlB,99.694%;O1/O2v2_10_gmlA,100.0%	NA	0	NA	0 / 10 (0%)	NA	3	Extra_genes_wbbY_01_wbbY,100.0%;O3b_01_manC,99.576%;O3/O3a_02_manB,99.123%
ERR560515	Lam et al 2021	Bialek	France	unknown	human	unknown	human	SAMEA2633719	Klebsiella pneumoniae	strong	254	52485	192123	5616699	yes (1715)	ambiguous_bases	ST520	O1/O2v2	O1	Very high	NA	1	0.9888	0 bp	10 / 10 (100%)	O1/O2v2_01_wzm,100.0%;O1/O2v2_02_wzt,99.595%;O1/O2v2_03_wbbM,99.842%;O1/O2v2_04_glf,99.221%;O1/O2v2_05_wbbN,98.658%;O1/O2v2_06_wbbO,99.735%;O1/O2v2_07_kfoC,99.504%;O1/O2v2_08_gmlC,97.125%;O1/O2v2_09_gmlB,99.083%;O1/O2v2_10_gmlA,100.0%	NA	0	NA	0 / 10 (0%)	NA	3	Extra_genes_wbbY_01_wbbY,99.73%;O3b_01_manC,100.0%;O3/O3a_02_manB,99.123%
ERR562360	Lam et al 2021	Bialek	France	2012	human	unknown	human	SAMEA2637230	Klebsiella pneumoniae	strong	231	46412	182655	5479593	no	-	ST23	O1/O2v2	O1	Very high	NA	1	0.9912	-2 bp	10 / 10 (100%)	O1/O2v2_01_wzm,100.0%;O1/O2v2_02_wzt,99.595%;O1/O2v2_03_wbbM,99.367%;O1/O2v2_04_glf,98.442%;O1/O2v2_05_wbbN,98.658%;O1/O2v2_06_wbbO,100.0%;O1/O2v2_07_kfoC,99.007%;O1/O2v2_08_gmlC,98.357%;O1/O2v2_09_gmlB,99.694%;O1/O2v2_10_gmlA,100.0%	NA	0	NA	0 / 10 (0%)	NA	2	Extra_genes_wbbY_01_wbbY,100.0%;O3/O3a_02_manB,99.123%
ERR560503	Lam et al 2021	Bialek	France	2009	human	unknown	human	SAMEA2633707	Klebsiella pneumoniae	strong	59	215280	484158	5361199	yes (11)	ambiguous_bases	ST382	O1/O2v2	O2ac	Very high	NA	1	0.9851	0 bp	10 / 10 (100%)	O1/O2v2_01_wzm,99.609%;O1/O2v2_02_wzt,99.19%;O1/O2v2_03_wbbM,98.259%;O1/O2v2_04_glf,99.221%;O1/O2v2_05_wbbN,98.658%;O1/O2v2_06_wbbO,99.469%;O1/O2v2_07_kfoC,99.256%;O1/O2v2_08_gmlC,97.536%;O1/O2v2_09_gmlB,99.083%;O1/O2v2_10_gmlA,100.0%	NA	0	NA	0 / 10 (0%)	NA	4	Extra_genes_wbmVW_02_wbmW,99.18%;O3b_01_manC,99.788%;O3/O3a_02_manB,98.904%;Extra_genes_wbmVW_01_wbmV,99.763%
SRR1561238	Lam et al 2021	Bowers	Israel	2007	human	unknown	human	SAMN02927748	Klebsiella pneumoniae	strong	259	45679	143426	5628985	yes (2)	ambiguous_bases	ST376	O1/O2v1	O2a	Very high	NA	1	0.9846	-2 bp	7 / 7 (100%)	O1/O2v1_01_wzm,100.0%;O1/O2v1_02_wzt,99.595%;O1/O2v1_03_wbbM,99.525%;O1/O2v1_04_glf,99.481%;O1/O2v1_05_wbbN,98.658%;O1/O2v1_06_wbbO,99.206%;O1/O2v1_07_kfoC,98.633%	NA	0	NA	0 / 7 (0%)	NA	2	O3b_01_manC,97.246%;O3/O3a_02_manB,98.904%
SRR1561319	Lam et al 2021	Bowers	USA	2005	human	unknown	human	SAMN02927829	Klebsiella pneumoniae	strong	840	178604	354679	5782812	no	-	ST228	O1/O2v2	O2afg	Very high	NA	1	0.984	0 bp	10 / 10 (100%)	O1/O2v2_01_wzm,99.609%;O1/O2v2_02_wzt,99.19%;O1/O2v2_03_wbbM,98.259%;O1/O2v2_04_glf,98.701%;O1/O2v2_05_wbbN,98.322%;O1/O2v2_06_wbbO,99.204%;O1/O2v2_07_kfoC,99.007%;O1/O2v2_08_gmlC,97.536%;O1/O2v2_09_gmlB,99.083%;O1/O2v2_10_gmlA,100.0%	NA	0	NA	0 / 10 (0%)	NA	2	O3b_01_manC,100.0%;O3/O3a_02_manB,99.123%
SRR1561230	Lam et al 2021	Bowers	India	2007	human	unknown	human	SAMN02927740	Klebsiella pneumoniae	strong	221	64835	205692	5494806	no	-	ST43	O1/O2v1	O1	Very high	NA	1	0.9881	0 bp	7 / 7 (100%)	O1/O2v1_01_wzm,100.0%;O1/O2v1_02_wzt,99.595%;O1/O2v1_03_wbbM,99.051%;O1/O2v1_04_glf,98.701%;O1/O2v1_05_wbbN,99.664%;O1/O2v1_06_wbbO,99.206%;O1/O2v1_07_kfoC,100.0%	NA	0	NA	0 / 7 (0%)	NA	3	Extra_genes_wbbY_01_wbbY,99.865%;O3b_01_manC,96.398%;O3/O3a_02_manB,98.904%
SRR1561300	Lam et al 2021	Bowers	USA	2011	human	unknown	human	SAMN02927810	Klebsiella pneumoniae	strong	155	151582	316549	5881081	no	-	ST14	O1/O2v1	O1	Good	?-	1	0.9998	n/a	6 / 7 (85.7%)	O1/O2v1_01_wzm,100.0%;O1/O2v1_02_wzt,100.0%;O1/O2v1_03_wbbM,100.0%;O1/O2v1_04_glf,100.0%;O1/O2v1_05_wbbN,100.0%;O1/O2v1_07_kfoC,100.0%	O1/O2v1_06_wbbO	0	NA	0 / 7 (0%)	NA	3	Extra_genes_wbbY_01_wbbY,100.0%;O3b_01_manC,99.788%;O3/O3a_02_manB,98.904%
SRR1561314	Lam et al 2021	Bowers	USA	2008	human	unknown	human	SAMN02927824	Klebsiella pneumoniae	strong	523	94212	332505	5862042	yes (1)	ambiguous_bases	ST14	O1/O2v1	O1	Good	?-	1	0.9999	n/a	6 / 7 (85.7%)	O1/O2v1_01_wzm,100.0%;O1/O2v1_02_wzt,100.0%;O1/O2v1_03_wbbM,100.0%;O1/O2v1_04_glf,100.0%;O1/O2v1_05_wbbN,100.0%;O1/O2v1_06_wbbO,100.0%	O1/O2v1_07_kfoC	0	NA	0 / 7 (0%)	NA	3	Extra_genes_wbbY_01_wbbY,99.865%;O3b_01_manC,100.0%;O3/O3a_02_manB,98.904%
SRR1561321	Lam et al 2021	Bowers	USA	2011	human	unknown	human	SAMN02927831	Klebsiella pneumoniae	strong	348	77572	263627	5919711	no	-	ST14-1LV	O1/O2v1	O1	Good	?-	1	0.9998	n/a	6 / 7 (85.7%)	O1/O2v1_01_wzm,100.0%;O1/O2v1_02_wzt,100.0%;O1/O2v1_03_wbbM,100.0%;O1/O2v1_04_glf,100.0%;O1/O2v1_05_wbbN,100.0%;O1/O2v1_07_kfoC,100.0%	O1/O2v1_06_wbbO	0	NA	0 / 7 (0%)	NA	3	Extra_genes_wbbY_01_wbbY,100.0%;O3b_01_manC,97.034%;O3/O3a_02_manB,98.904%
SRR1561323	Lam et al 2021	Bowers	USA	2006	human	unknown	human	SAMN02927833	Klebsiella pneumoniae	strong	763	198030	384353	5962174	no	-	ST14	O1/O2v1	O1	Very high	NA	1	0.9999	0 bp	7 / 7 (100%)	O1/O2v1_01_wzm,100.0%;O1/O2v1_02_wzt,100.0%;O1/O2v1_03_wbbM,100.0%;O1/O2v1_04_glf,100.0%;O1/O2v1_05_wbbN,100.0%;O1/O2v1_06_wbbO,100.0%;O1/O2v1_07_kfoC,100.0%	NA	0	NA	0 / 7 (0%)	NA	3	Extra_genes_wbbY_01_wbbY,100.0%;O3b_01_manC,100.0%;O3/O3a_02_manB,98.904%
SRR1561358	Lam et al 2021	Bowers	USA	2011	human	unknown	human	SAMN02927868	Klebsiella pneumoniae	strong	247	49258	159719	5583626	no	-	ST39	O1/O2v1	O1	Very high	NA	1	0.9999	0 bp	7 / 7 (100%)	O1/O2v1_01_wzm,100.0%;O1/O2v1_02_wzt,100.0%;O1/O2v1_03_wbbM,100.0%;O1/O2v1_04_glf,100.0%;O1/O2v1_05_wbbN,100.0%;O1/O2v1_06_wbbO,100.0%;O1/O2v1_07_kfoC,100.0%	NA	0	NA	0 / 7 (0%)	NA	3	Extra_genes_wbbY_01_wbbY,99.73%;O3b_01_manC,100.0%;O3/O3a_02_manB,98.904%
SRR1561212	Lam et al 2021	Bowers	Canada	2009	human	unknown	human	SAMN02927722	Klebsiella pneumoniae	strong	195	66195	288109	5785382	no	-	ST20	O1/O2v2	O1	Very high	NA	1	0.9836	0 bp	10 / 10 (100%)	O1/O2v2_01_wzm,99.609%;O1/O2v2_02_wzt,99.19%;O1/O2v2_03_wbbM,98.576%;O1/O2v2_04_glf,98.961%;O1/O2v2_05_wbbN,98.322%;O1/O2v2_06_wbbO,99.735%;O1/O2v2_07_kfoC,99.007%;O1/O2v2_08_gmlC,97.125%;O1/O2v2_09_gmlB,99.083%;O1/O2v2_10_gmlA,100.0%	NA	0	NA	0 / 10 (0%)	NA	3	Extra_genes_wbbY_01_wbbY,99.723%;O3/O3a_01_manC,99.576%;O3/O3a_02_manB,99.123%
SRR1561307	Lam et al 2021	Bowers	USA	2006	human	unknown	human	SAMN02927817	Klebsiella pneumoniae	strong	130	115494	293494	5423832	no	-	ST20	O1/O2v2	O1	Very high	NA	1	0.9837	0 bp	10 / 10 (100%)	O1/O2v2_01_wzm,100.0%;O1/O2v2_02_wzt,99.19%;O1/O2v2_03_wbbM,98.576%;O1/O2v2_04_glf,98.961%;O1/O2v2_05_wbbN,98.322%;O1/O2v2_06_wbbO,99.735%;O1/O2v2_07_kfoC,99.007%;O1/O2v2_08_gmlC,96.92%;O1/O2v2_09_gmlB,99.083%;O1/O2v2_10_gmlA,100.0%	NA	0	NA	0 / 10 (0%)	NA	3	Extra_genes_wbbY_01_wbbY,99.73%;O3b_01_manC,100.0%;O3/O3a_02_manB,98.904%
SRR1561335	Lam et al 2021	Bowers	USA	2004	human	unknown	human	SAMN02927845	Klebsiella pneumoniae	strong	180	115238	312504	5743838	no	-	ST234	O1/O2v2	O1	Very high	NA	1	0.9952	0 bp	10 / 10 (100%)	O1/O2v2_01_wzm,100.0%;O1/O2v2_02_wzt,99.595%;O1/O2v2_03_wbbM,99.209%;O1/O2v2_04_glf,98.961%;O1/O2v2_05_wbbN,98.993%;O1/O2v2_06_wbbO,99.735%;O1/O2v2_07_kfoC,100.0%;O1/O2v2_08_gmlC,100.0%;O1/O2v2_09_gmlB,100.0%;O1/O2v2_10_gmlA,100.0%	NA	0	NA	0 / 10 (0%)	NA	3	Extra_genes_wbbY_01_wbbY,99.46%;O3b_01_manC,99.788%;O3/O3a_02_manB,99.123%
SRR1561338	Lam et al 2021	Bowers	USA	2004	human	unknown	human	SAMN02927848	Klebsiella pneumoniae	strong	189	77700	244140	5425455	no	-	ST42	O1/O2v2	O1	Very high	NA	1	0.9853	0 bp	10 / 10 (100%)	O1/O2v2_01_wzm,100.0%;O1/O2v2_02_wzt,99.19%;O1/O2v2_03_wbbM,98.734%;O1/O2v2_04_glf,99.74%;O1/O2v2_05_wbbN,98.322%;O1/O2v2_06_wbbO,99.204%;O1/O2v2_07_kfoC,99.007%;O1/O2v2_08_gmlC,97.741%;O1/O2v2_09_gmlB,99.388%;O1/O2v2_10_gmlA,100.0%	NA	0	NA	0 / 10 (0%)	NA	1	Extra_genes_wbbY_01_wbbY,99.73%
SRR1561340	Lam et al 2021	Bowers	USA	2005	human	unknown	human	SAMN02927850	Klebsiella pneumoniae	strong	162	95916	270682	5803827	no	-	ST65	O1/O2v2	O1	Very high	NA	1	0.9898	0 bp	10 / 10 (100%)	O1/O2v2_01_wzm,100.0%;O1/O2v2_02_wzt,99.595%;O1/O2v2_03_wbbM,99.842%;O1/O2v2_04_glf,98.961%;O1/O2v2_05_wbbN,97.651%;O1/O2v2_06_wbbO,99.735%;O1/O2v2_07_kfoC,99.256%;O1/O2v2_08_gmlC,98.768%;O1/O2v2_09_gmlB,98.777%;O1/O2v2_10_gmlA,99.206%	NA	0	NA	0 / 10 (0%)	NA	3	Extra_genes_wbbY_01_wbbY,99.46%;O3/O3a_01_manC,99.576%;O3/O3a_02_manB,99.123%
SRR1561227	Lam et al 2021	Bowers	Guatemala	2009	human	unknown	human	SAMN02927737	Klebsiella pneumoniae	strong	233	60589	271185	5607800	no	-	ST11	O1/O2v1	O2a	Very high	NA	1	0.9773	-2 bp	7 / 7 (100%)	O1/O2v1_01_wzm,100.0%;O1/O2v1_02_wzt,99.19%;O1/O2v1_03_wbbM,99.367%;O1/O2v1_04_glf,98.442%;O1/O2v1_05_wbbN,97.651%;O1/O2v1_06_wbbO,98.677%;O1/O2v1_07_kfoC,96.583%	NA	0	NA	0 / 7 (0%)	NA	4	O12_01_rfbB,98.31%;OL101_03_rfbD,98.653%;OL101_02_rfbA,97.917%;O12_04_rfbC,97.838%
SRR1561262	Lam et al 2021	Bowers	Italy	2011	human	unknown	human	SAMN02927772	Klebsiella pneumoniae	strong	132	113387	433334	5656353	no	-	ST258	O1/O2v1	O2a	Good	-	0.8156	0.9839	0 bp	6 / 7 (85.7%)	O1/O2v1_01_wzm,100.0%;O1/O2v1_02_wzt,100.0%;O1/O2v1_03_wbbM,98.892%;O1/O2v1_04_glf,98.701%;O1/O2v1_05_wbbN,98.658%;O1/O2v1_06_wbbO,98.827%	O1/O2v1_07_kfoC	0	NA	0 / 7 (0%)	NA	4	O12_01_rfbB,98.31%;OL101_03_rfbD,98.99%;OL101_02_rfbA,98.276%;OL101_04_rfbC,97.838%
SRR1561265	Lam et al 2021	Bowers	Italy	2011	human	unknown	human	SAMN02927775	Klebsiella pneumoniae	strong	148	100722	523096	5907863	no	-	ST258	O1/O2v1	O2a	Good	-	0.8156	0.9839	0 bp	6 / 7 (85.7%)	O1/O2v1_01_wzm,100.0%;O1/O2v1_02_wzt,100.0%;O1/O2v1_03_wbbM,98.892%;O1/O2v1_04_glf,98.701%;O1/O2v1_05_wbbN,98.658%;O1/O2v1_06_wbbO,98.827%	O1/O2v1_07_kfoC	0	NA	0 / 7 (0%)	NA	5	O12_01_rfbB,98.31%;OL101_03_rfbD,98.99%;OL101_02_rfbA,98.276%;OL101_04_rfbC,97.838%;O1/O2v2_10_gmlA,100.0%
SRR1561357	Lam et al 2021	Bowers	USA	2001	human	unknown	human	SAMN02927867	Klebsiella pneumoniae	strong	48	272991	852761	5136979	no	-	ST1978	O1/O2v1	O2a	Very high	NA	1	0.9865	0 bp	7 / 7 (100%)	O1/O2v1_01_wzm,100.0%;O1/O2v1_02_wzt,100.0%;O1/O2v1_03_wbbM,99.367%;O1/O2v1_04_glf,97.922%;O1/O2v1_05_wbbN,97.315%;O1/O2v1_06_wbbO,99.206%;O1/O2v1_07_kfoC,99.772%	NA	0	NA	0 / 7 (0%)	NA	6	O3b_01_manC,100.0%;O3/O3a_02_manB,98.462%;O12_01_rfbB,97.465%;OL101_03_rfbD,98.653%;OL101_02_rfbA,97.222%;O12_04_rfbC,96.757%
SRR1561362	Lam et al 2021	Bowers	USA	2010	human	unknown	human	SAMN02927872	Klebsiella pneumoniae	strong	94	214490	420196	5682564	no	-	ST147	O1/O2v1	O2a	Good	?-	1	0.9862	n/a	6 / 7 (85.7%)	O1/O2v1_01_wzm,100.0%;O1/O2v1_02_wzt,100.0%;O1/O2v1_03_wbbM,99.209%;O1/O2v1_04_glf,97.922%;O1/O2v1_05_wbbN,97.315%;O1/O2v1_07_kfoC,99.544%	O1/O2v1_06_wbbO	0	NA	0 / 7 (0%)	NA	6	O3b_01_manC,100.0%;O3/O3a_02_manB,98.681%;O12_01_rfbB,97.746%;OL101_03_rfbD,98.653%;OL101_02_rfbA,96.875%;O12_04_rfbC,96.757%
SRR1561199	Lam et al 2021	Bowers	Brazil	2006	human	unknown	human	SAMN02927709	Klebsiella pneumoniae	strong	343	35283	141883	5592246	no	-	ST11	O1/O2v2	O2afg	Very high	NA	1	0.9849	0 bp	10 / 10 (100%)	O1/O2v2_01_wzm,100.0%;O1/O2v2_02_wzt,99.19%;O1/O2v2_03_wbbM,98.576%;O1/O2v2_04_glf,99.221%;O1/O2v2_05_wbbN,97.987%;O1/O2v2_06_wbbO,99.469%;O1/O2v2_07_kfoC,99.007%;O1/O2v2_08_gmlC,97.947%;O1/O2v2_09_gmlB,98.471%;O1/O2v2_10_gmlA,98.413%	NA	0	NA	0 / 10 (0%)	NA	0	NA
SRR1561211	Lam et al 2021	Bowers	Canada	2009	human	unknown	human	SAMN02927721	Klebsiella pneumoniae	strong	273	62725	209840	5714541	no	-	ST512	O1/O2v2	O2afg	Very high	NA	1	0.9838	0 bp	10 / 10 (100%)	O1/O2v2_01_wzm,100.0%;O1/O2v2_02_wzt,99.19%;O1/O2v2_03_wbbM,98.576%;O1/O2v2_04_glf,98.961%;O1/O2v2_05_wbbN,98.993%;O1/O2v2_06_wbbO,99.469%;O1/O2v2_07_kfoC,99.007%;O1/O2v2_08_gmlC,97.331%;O1/O2v2_09_gmlB,99.388%;O1/O2v2_10_gmlA,100.0%	NA	0	NA	0 / 10 (0%)	NA	4	O12_01_rfbB,98.31%;OL101_03_rfbD,98.99%;OL101_02_rfbA,98.276%;OL101_04_rfbC,97.838%
SRR1561214	Lam et al 2021	Bowers	Canada	2009	human	unknown	human	SAMN02927724	Klebsiella pneumoniae	strong	244	47054	189561	5368878	no	-	ST2982	O1/O2v2	O2afg	Very high	NA	1	0.9853	0 bp	10 / 10 (100%)	O1/O2v2_01_wzm,100.0%;O1/O2v2_02_wzt,99.19%;O1/O2v2_03_wbbM,98.734%;O1/O2v2_04_glf,99.221%;O1/O2v2_05_wbbN,97.987%;O1/O2v2_06_wbbO,99.735%;O1/O2v2_07_kfoC,99.256%;O1/O2v2_08_gmlC,97.741%;O1/O2v2_09_gmlB,99.388%;O1/O2v2_10_gmlA,99.206%	NA	0	NA	0 / 10 (0%)	NA	0	NA
SRR1561215	Lam et al 2021	Bowers	Colombia	2009	human	unknown	human	SAMN02927725	Klebsiella pneumoniae	strong	171	110630	424053	5886363	no	-	ST258	O1/O2v2	O2afg	Very high	NA	1	0.9838	0 bp	10 / 10 (100%)	O1/O2v2_01_wzm,100.0%;O1/O2v2_02_wzt,99.19%;O1/O2v2_03_wbbM,98.576%;O1/O2v2_04_glf,98.961%;O1/O2v2_05_wbbN,98.993%;O1/O2v2_06_wbbO,99.469%;O1/O2v2_07_kfoC,99.007%;O1/O2v2_08_gmlC,97.331%;O1/O2v2_09_gmlB,99.388%;O1/O2v2_10_gmlA,100.0%	NA	0	NA	0 / 10 (0%)	NA	4	O12_01_rfbB,98.31%;OL101_03_rfbD,98.99%;OL101_02_rfbA,98.276%;OL101_04_rfbC,97.838%
SRR1561216	Lam et al 2021	Bowers	Colombia	2009	human	unknown	human	SAMN02927726	Klebsiella pneumoniae	strong	204	111614	400478	5893966	no	-	ST258	O1/O2v2	O2afg	Very high	NA	1	0.9838	0 bp	10 / 10 (100%)	O1/O2v2_01_wzm,100.0%;O1/O2v2_02_wzt,99.19%;O1/O2v2_03_wbbM,98.576%;O1/O2v2_04_glf,98.961%;O1/O2v2_05_wbbN,98.993%;O1/O2v2_06_wbbO,99.469%;O1/O2v2_07_kfoC,99.007%;O1/O2v2_08_gmlC,97.331%;O1/O2v2_09_gmlB,99.388%;O1/O2v2_10_gmlA,100.0%	NA	0	NA	0 / 10 (0%)	NA	4	O12_01_rfbB,98.31%;OL101_03_rfbD,98.99%;OL101_02_rfbA,98.276%;OL101_04_rfbC,97.838%
SRR1561221	Lam et al 2021	Bowers	Finland	2009	human	unknown	human	SAMN02927731	Klebsiella pneumoniae	strong	239	62110	171926	5490416	no	-	ST258	O1/O2v2	O2afg	Very high	NA	1	0.9848	0 bp	10 / 10 (100%)	O1/O2v2_01_wzm,100.0%;O1/O2v2_02_wzt,99.19%;O1/O2v2_03_wbbM,98.734%;O1/O2v2_04_glf,99.74%;O1/O2v2_05_wbbN,98.322%;O1/O2v2_06_wbbO,99.204%;O1/O2v2_07_kfoC,99.007%;O1/O2v2_08_gmlC,97.331%;O1/O2v2_09_gmlB,99.388%;O1/O2v2_10_gmlA,100.0%	NA	0	NA	0 / 10 (0%)	NA	0	NA
SRR1561244	Lam et al 2021	Bowers	Italy	2008	human	unknown	human	SAMN02927754	Klebsiella pneumoniae	strong	134	100722	374160	5658212	no	-	ST258	O1/O2v2	O2afg	Very high	NA	1	0.9838	0 bp	10 / 10 (100%)	O1/O2v2_01_wzm,100.0%;O1/O2v2_02_wzt,99.19%;O1/O2v2_03_wbbM,98.576%;O1/O2v2_04_glf,98.961%;O1/O2v2_05_wbbN,98.993%;O1/O2v2_06_wbbO,99.469%;O1/O2v2_07_kfoC,99.007%;O1/O2v2_08_gmlC,97.331%;O1/O2v2_09_gmlB,99.388%;O1/O2v2_10_gmlA,100.0%	NA	0	NA	0 / 10 (0%)	NA	4	O12_01_rfbB,98.31%;OL101_03_rfbD,98.99%;OL101_02_rfbA,98.276%;OL101_04_rfbC,97.838%
SRR1561245	Lam et al 2021	Bowers	Italy	2009	human	unknown	human	SAMN02927755	Klebsiella pneumoniae	strong	155	89572	282739	5653456	no	-	ST258	O1/O2v2	O2afg	Very high	NA	1	0.9838	0 bp	10 / 10 (100%)	O1/O2v2_01_wzm,100.0%;O1/O2v2_02_wzt,99.19%;O1/O2v2_03_wbbM,98.576%;O1/O2v2_04_glf,98.961%;O1/O2v2_05_wbbN,98.993%;O1/O2v2_06_wbbO,99.469%;O1/O2v2_07_kfoC,99.007%;O1/O2v2_08_gmlC,97.331%;O1/O2v2_09_gmlB,99.388%;O1/O2v2_10_gmlA,100.0%	NA	0	NA	0 / 10 (0%)	NA	4	O12_01_rfbB,98.31%;OL101_03_rfbD,98.99%;OL101_02_rfbA,98.276%;OL101_04_rfbC,97.838%
SRR1561246	Lam et al 2021	Bowers	Italy	2009	human	unknown	human	SAMN02927756	Klebsiella pneumoniae	strong	484	26748	112760	5605846	yes (1)	ambiguous_bases	ST258	O1/O2v2	O2afg	Very high	NA	1	0.9838	0 bp	10 / 10 (100%)	O1/O2v2_01_wzm,100.0%;O1/O2v2_02_wzt,99.19%;O1/O2v2_03_wbbM,98.576%;O1/O2v2_04_glf,98.961%;O1/O2v2_05_wbbN,98.993%;O1/O2v2_06_wbbO,99.469%;O1/O2v2_07_kfoC,99.007%;O1/O2v2_08_gmlC,97.331%;O1/O2v2_09_gmlB,99.388%;O1/O2v2_10_gmlA,100.0%	NA	0	NA	0 / 10 (0%)	NA	4	O12_01_rfbB,98.31%;OL101_03_rfbD,98.99%;OL101_02_rfbA,98.276%;OL101_04_rfbC,97.838%
SRR1561248	Lam et al 2021	Bowers	Italy	2009	human	unknown	human	SAMN02927758	Klebsiella pneumoniae	strong	285	77617	255298	5719555	no	-	ST258	O1/O2v2	O2afg	Very high	NA	1	0.9838	0 bp	10 / 10 (100%)	O1/O2v2_01_wzm,100.0%;O1/O2v2_02_wzt,99.19%;O1/O2v2_03_wbbM,98.576%;O1/O2v2_04_glf,98.961%;O1/O2v2_05_wbbN,98.993%;O1/O2v2_06_wbbO,99.469%;O1/O2v2_07_kfoC,99.007%;O1/O2v2_08_gmlC,97.331%;O1/O2v2_09_gmlB,99.388%;O1/O2v2_10_gmlA,100.0%	NA	0	NA	0 / 10 (0%)	NA	4	O12_01_rfbB,98.31%;OL101_03_rfbD,98.99%;OL101_02_rfbA,98.276%;OL101_04_rfbC,97.838%
SRR1561249	Lam et al 2021	Bowers	Italy	2009	human	unknown	human	SAMN02927759	Klebsiella pneumoniae	strong	498	26769	120451	5592343	yes (1)	ambiguous_bases	ST258-1LV	O1/O2v2	O2afg	Very high	NA	1	0.9838	0 bp	10 / 10 (100%)	O1/O2v2_01_wzm,100.0%;O1/O2v2_02_wzt,99.19%;O1/O2v2_03_wbbM,98.576%;O1/O2v2_04_glf,98.961%;O1/O2v2_05_wbbN,98.993%;O1/O2v2_06_wbbO,99.469%;O1/O2v2_07_kfoC,99.007%;O1/O2v2_08_gmlC,97.331%;O1/O2v2_09_gmlB,99.388%;O1/O2v2_10_gmlA,100.0%	NA	0	NA	0 / 10 (0%)	NA	4	O12_01_rfbB,98.31%;OL101_03_rfbD,98.99%;OL101_02_rfbA,98.276%;OL101_04_rfbC,97.838%
SRR1561251	Lam et al 2021	Bowers	Italy	2009	human	unknown	human	SAMN02927761	Klebsiella pneumoniae	strong	137	121661	295087	5658999	no	-	ST258	O1/O2v2	O2afg	Very high	NA	1	0.9838	0 bp	10 / 10 (100%)	O1/O2v2_01_wzm,100.0%;O1/O2v2_02_wzt,99.19%;O1/O2v2_03_wbbM,98.576%;O1/O2v2_04_glf,98.961%;O1/O2v2_05_wbbN,98.993%;O1/O2v2_06_wbbO,99.469%;O1/O2v2_07_kfoC,99.007%;O1/O2v2_08_gmlC,97.331%;O1/O2v2_09_gmlB,99.388%;O1/O2v2_10_gmlA,100.0%	NA	0	NA	0 / 10 (0%)	NA	4	O12_01_rfbB,98.31%;OL101_03_rfbD,98.99%;OL101_02_rfbA,98.276%;OL101_04_rfbC,97.838%
SRR1561257	Lam et al 2021	Bowers	Italy	2010	human	unknown	human	SAMN02927767	Klebsiella pneumoniae	strong	242	54812	243805	5615099	no	-	ST258	O1/O2v2	O2afg	Very high	NA	1	0.9838	0 bp	10 / 10 (100%)	O1/O2v2_01_wzm,100.0%;O1/O2v2_02_wzt,99.19%;O1/O2v2_03_wbbM,98.576%;O1/O2v2_04_glf,98.961%;O1/O2v2_05_wbbN,98.993%;O1/O2v2_06_wbbO,99.469%;O1/O2v2_07_kfoC,99.007%;O1/O2v2_08_gmlC,97.331%;O1/O2v2_09_gmlB,99.388%;O1/O2v2_10_gmlA,100.0%	NA	0	NA	0 / 10 (0%)	NA	4	O12_01_rfbB,98.31%;OL101_03_rfbD,98.99%;OL101_02_rfbA,98.276%;OL101_04_rfbC,97.838%
SRR1561258	Lam et al 2021	Bowers	Italy	2010	human	unknown	human	SAMN02927768	Klebsiella pneumoniae	strong	207	66341	182847	5618033	yes (1)	ambiguous_bases	ST258	O1/O2v2	O2afg	Very high	NA	1	0.9838	0 bp	10 / 10 (100%)	O1/O2v2_01_wzm,100.0%;O1/O2v2_02_wzt,99.19%;O1/O2v2_03_wbbM,98.576%;O1/O2v2_04_glf,98.961%;O1/O2v2_05_wbbN,98.993%;O1/O2v2_06_wbbO,99.469%;O1/O2v2_07_kfoC,99.007%;O1/O2v2_08_gmlC,97.331%;O1/O2v2_09_gmlB,99.388%;O1/O2v2_10_gmlA,100.0%	NA	0	NA	0 / 10 (0%)	NA	4	O12_01_rfbB,98.31%;OL101_03_rfbD,98.99%;OL101_02_rfbA,98.276%;OL101_04_rfbC,97.838%
SRR1561259	Lam et al 2021	Bowers	Italy	2010	human	unknown	human	SAMN02927769	Klebsiella pneumoniae	strong	200	63180	184213	5625459	no	-	ST258	O1/O2v2	O2afg	Very high	NA	1	0.9838	0 bp	10 / 10 (100%)	O1/O2v2_01_wzm,100.0%;O1/O2v2_02_wzt,99.19%;O1/O2v2_03_wbbM,98.576%;O1/O2v2_04_glf,98.961%;O1/O2v2_05_wbbN,98.993%;O1/O2v2_06_wbbO,99.469%;O1/O2v2_07_kfoC,99.007%;O1/O2v2_08_gmlC,97.331%;O1/O2v2_09_gmlB,99.388%;O1/O2v2_10_gmlA,100.0%	NA	0	NA	0 / 10 (0%)	NA	4	O12_01_rfbB,98.31%;OL101_03_rfbD,98.99%;OL101_02_rfbA,98.276%;OL101_04_rfbC,97.838%
SRR1561260	Lam et al 2021	Bowers	Italy	2010	human	unknown	human	SAMN02927770	Klebsiella pneumoniae	strong	151	131786	401450	5594112	no	-	ST258	O1/O2v2	O2afg	Very high	NA	1	0.9838	0 bp	10 / 10 (100%)	O1/O2v2_01_wzm,100.0%;O1/O2v2_02_wzt,99.19%;O1/O2v2_03_wbbM,98.576%;O1/O2v2_04_glf,98.961%;O1/O2v2_05_wbbN,98.993%;O1/O2v2_06_wbbO,99.469%;O1/O2v2_07_kfoC,99.007%;O1/O2v2_08_gmlC,97.331%;O1/O2v2_09_gmlB,99.388%;O1/O2v2_10_gmlA,100.0%	NA	0	NA	0 / 10 (0%)	NA	4	O12_01_rfbB,98.31%;OL101_03_rfbD,98.99%;OL101_02_rfbA,98.276%;OL101_04_rfbC,97.838%
SRR1561266	Lam et al 2021	Bowers	Italy	2011	human	unknown	human	SAMN02927776	Klebsiella pneumoniae	strong	204	66484	231829	5646123	no	-	ST258	O1/O2v2	O2afg	Very high	NA	1	0.9838	0 bp	10 / 10 (100%)	O1/O2v2_01_wzm,100.0%;O1/O2v2_02_wzt,99.19%;O1/O2v2_03_wbbM,98.576%;O1/O2v2_04_glf,98.961%;O1/O2v2_05_wbbN,98.993%;O1/O2v2_06_wbbO,99.469%;O1/O2v2_07_kfoC,99.007%;O1/O2v2_08_gmlC,97.331%;O1/O2v2_09_gmlB,99.388%;O1/O2v2_10_gmlA,100.0%	NA	0	NA	0 / 10 (0%)	NA	4	O12_01_rfbB,98.31%;OL101_03_rfbD,98.99%;OL101_02_rfbA,98.276%;OL101_04_rfbC,97.838%
SRR1561269	Lam et al 2021	Bowers	Italy	2011	human	unknown	human	SAMN02927779	Klebsiella pneumoniae	strong	135	113383	393464	5650779	no	-	ST258	O1/O2v2	O2afg	Very high	NA	1	0.9838	0 bp	10 / 10 (100%)	O1/O2v2_01_wzm,100.0%;O1/O2v2_02_wzt,99.19%;O1/O2v2_03_wbbM,98.576%;O1/O2v2_04_glf,98.961%;O1/O2v2_05_wbbN,98.993%;O1/O2v2_06_wbbO,99.469%;O1/O2v2_07_kfoC,99.007%;O1/O2v2_08_gmlC,97.331%;O1/O2v2_09_gmlB,99.388%;O1/O2v2_10_gmlA,100.0%	NA	0	NA	0 / 10 (0%)	NA	4	O12_01_rfbB,98.31%;OL101_03_rfbD,98.99%;OL101_02_rfbA,98.276%;OL101_04_rfbC,97.838%
SRR1561271	Lam et al 2021	Bowers	Italy	2011	human	unknown	human	SAMN02927781	Klebsiella pneumoniae	strong	181	76724	177856	5621666	no	-	ST258	O1/O2v2	O2afg	Very high	NA	1	0.9838	0 bp	10 / 10 (100%)	O1/O2v2_01_wzm,100.0%;O1/O2v2_02_wzt,99.19%;O1/O2v2_03_wbbM,98.576%;O1/O2v2_04_glf,98.961%;O1/O2v2_05_wbbN,98.993%;O1/O2v2_06_wbbO,99.469%;O1/O2v2_07_kfoC,99.007%;O1/O2v2_08_gmlC,97.331%;O1/O2v2_09_gmlB,99.388%;O1/O2v2_10_gmlA,100.0%	NA	0	NA	0 / 10 (0%)	NA	4	O12_01_rfbB,98.31%;OL101_03_rfbD,98.99%;OL101_02_rfbA,98.276%;OL101_04_rfbC,97.838%
SRR1561293	Lam et al 2021	Bowers	USA	2006	human	unknown	human	SAMN02927803	Klebsiella pneumoniae	strong	269	135262	374763	5632307	no	-	ST258	O1/O2v2	O2afg	Very high	NA	1	0.9838	0 bp	10 / 10 (100%)	O1/O2v2_01_wzm,100.0%;O1/O2v2_02_wzt,99.19%;O1/O2v2_03_wbbM,98.576%;O1/O2v2_04_glf,98.961%;O1/O2v2_05_wbbN,98.993%;O1/O2v2_06_wbbO,99.469%;O1/O2v2_07_kfoC,99.007%;O1/O2v2_08_gmlC,97.331%;O1/O2v2_09_gmlB,99.388%;O1/O2v2_10_gmlA,100.0%	NA	0	NA	0 / 10 (0%)	NA	4	O12_01_rfbB,98.31%;OL101_03_rfbD,98.99%;OL101_02_rfbA,98.276%;OL101_04_rfbC,97.838%
SRR1561294	Lam et al 2021	Bowers	USA	2006	human	unknown	human	SAMN02927804	Klebsiella pneumoniae	strong	312	181595	556578	5782370	no	-	ST258	O1/O2v2	O2afg	Very high	NA	1	0.9838	0 bp	10 / 10 (100%)	O1/O2v2_01_wzm,100.0%;O1/O2v2_02_wzt,99.19%;O1/O2v2_03_wbbM,98.576%;O1/O2v2_04_glf,98.961%;O1/O2v2_05_wbbN,98.993%;O1/O2v2_06_wbbO,99.469%;O1/O2v2_07_kfoC,99.007%;O1/O2v2_08_gmlC,97.331%;O1/O2v2_09_gmlB,99.388%;O1/O2v2_10_gmlA,100.0%	NA	0	NA	0 / 10 (0%)	NA	4	O12_01_rfbB,98.31%;OL101_03_rfbD,98.99%;OL101_02_rfbA,98.276%;OL101_04_rfbC,97.838%
SRR1561296	Lam et al 2021	Bowers	USA	2007	human	unknown	human	SAMN02927806	Klebsiella pneumoniae	strong	412	31522	141179	5582920	no	-	ST258	O1/O2v2	O2afg	Very high	NA	1	0.9838	0 bp	10 / 10 (100%)	O1/O2v2_01_wzm,100.0%;O1/O2v2_02_wzt,99.19%;O1/O2v2_03_wbbM,98.576%;O1/O2v2_04_glf,98.961%;O1/O2v2_05_wbbN,98.993%;O1/O2v2_06_wbbO,99.469%;O1/O2v2_07_kfoC,99.007%;O1/O2v2_08_gmlC,97.331%;O1/O2v2_09_gmlB,99.388%;O1/O2v2_10_gmlA,100.0%	NA	0	NA	0 / 10 (0%)	NA	4	O12_01_rfbB,98.31%;OL101_03_rfbD,98.99%;OL101_02_rfbA,98.276%;OL101_04_rfbC,97.838%
SRR1561299	Lam et al 2021	Bowers	USA	2010	human	unknown	human	SAMN02927809	Klebsiella pneumoniae	strong	195	124299	344220	5910322	no	-	ST37	O1/O2v2	O2afg	Very high	NA	1	0.9845	0 bp	10 / 10 (100%)	O1/O2v2_01_wzm,100.0%;O1/O2v2_02_wzt,99.19%;O1/O2v2_03_wbbM,98.892%;O1/O2v2_04_glf,98.701%;O1/O2v2_05_wbbN,98.322%;O1/O2v2_06_wbbO,99.735%;O1/O2v2_07_kfoC,99.007%;O1/O2v2_08_gmlC,97.125%;O1/O2v2_09_gmlB,99.083%;O1/O2v2_10_gmlA,99.206%	NA	0	NA	0 / 10 (0%)	NA	4	O12_01_rfbB,98.028%;OL101_03_rfbD,98.316%;OL101_02_rfbA,97.917%;O12_04_rfbC,95.676%
SRR1561302	Lam et al 2021	Bowers	USA	2006	human	unknown	human	SAMN02927812	Klebsiella pneumoniae	strong	379	169767	544330	5768530	no	-	ST258	O1/O2v2	O2afg	Very high	NA	1	0.9838	0 bp	10 / 10 (100%)	O1/O2v2_01_wzm,100.0%;O1/O2v2_02_wzt,99.19%;O1/O2v2_03_wbbM,98.576%;O1/O2v2_04_glf,98.961%;O1/O2v2_05_wbbN,98.993%;O1/O2v2_06_wbbO,99.469%;O1/O2v2_07_kfoC,99.007%;O1/O2v2_08_gmlC,97.331%;O1/O2v2_09_gmlB,99.388%;O1/O2v2_10_gmlA,100.0%	NA	0	NA	0 / 10 (0%)	NA	4	O12_01_rfbB,98.31%;OL101_03_rfbD,98.99%;OL101_02_rfbA,98.276%;OL101_04_rfbC,97.838%
SRR1561303	Lam et al 2021	Bowers	USA	2007	human	unknown	human	SAMN02927813	Klebsiella pneumoniae	strong	144	112944	337819	5739770	no	-	ST258	O1/O2v2	O2afg	Very high	NA	1	0.9838	0 bp	10 / 10 (100%)	O1/O2v2_01_wzm,100.0%;O1/O2v2_02_wzt,99.19%;O1/O2v2_03_wbbM,98.576%;O1/O2v2_04_glf,98.961%;O1/O2v2_05_wbbN,98.993%;O1/O2v2_06_wbbO,99.469%;O1/O2v2_07_kfoC,99.007%;O1/O2v2_08_gmlC,97.331%;O1/O2v2_09_gmlB,99.388%;O1/O2v2_10_gmlA,100.0%	NA	0	NA	0 / 10 (0%)	NA	4	O12_01_rfbB,98.31%;OL101_03_rfbD,98.99%;OL101_02_rfbA,98.276%;OL101_04_rfbC,97.838%
SRR1561305	Lam et al 2021	Bowers	USA	2011	human	unknown	human	SAMN02927815	Klebsiella pneumoniae	strong	221	51312	194822	5404466	no	-	ST258	O1/O2v2	O2afg	Very high	NA	1	0.9847	0 bp	10 / 10 (100%)	O1/O2v2_01_wzm,100.0%;O1/O2v2_02_wzt,99.19%;O1/O2v2_03_wbbM,98.418%;O1/O2v2_04_glf,98.701%;O1/O2v2_05_wbbN,97.987%;O1/O2v2_06_wbbO,99.469%;O1/O2v2_07_kfoC,98.511%;O1/O2v2_08_gmlC,97.536%;O1/O2v2_09_gmlB,99.083%;O1/O2v2_10_gmlA,100.0%	NA	0	NA	0 / 10 (0%)	NA	4	O12_01_rfbB,97.746%;OL101_03_rfbD,98.316%;OL101_02_rfbA,96.875%;O12_04_rfbC,95.676%
SRR1561306	Lam et al 2021	Bowers	USA	2006	human	unknown	human	SAMN02927816	Klebsiella pneumoniae	strong	154	203730	672088	5643471	no	-	ST258	O1/O2v2	O2afg	Very high	NA	1	0.9838	0 bp	10 / 10 (100%)	O1/O2v2_01_wzm,100.0%;O1/O2v2_02_wzt,99.19%;O1/O2v2_03_wbbM,98.576%;O1/O2v2_04_glf,98.961%;O1/O2v2_05_wbbN,98.993%;O1/O2v2_06_wbbO,99.469%;O1/O2v2_07_kfoC,99.007%;O1/O2v2_08_gmlC,97.331%;O1/O2v2_09_gmlB,99.388%;O1/O2v2_10_gmlA,100.0%	NA	0	NA	0 / 10 (0%)	NA	4	O12_01_rfbB,98.31%;OL101_03_rfbD,98.99%;OL101_02_rfbA,98.276%;OL101_04_rfbC,97.838%
SRR1561308	Lam et al 2021	Bowers	USA	2007	human	unknown	human	SAMN02927818	Klebsiella pneumoniae	strong	217	59034	175886	5412501	yes (1)	ambiguous_bases	ST258	O1/O2v2	O2afg	Very high	NA	1	0.9837	0 bp	10 / 10 (100%)	O1/O2v2_01_wzm,100.0%;O1/O2v2_02_wzt,99.19%;O1/O2v2_03_wbbM,98.576%;O1/O2v2_04_glf,98.961%;O1/O2v2_05_wbbN,98.993%;O1/O2v2_06_wbbO,99.469%;O1/O2v2_07_kfoC,99.007%;O1/O2v2_08_gmlC,97.331%;O1/O2v2_09_gmlB,99.083%;O1/O2v2_10_gmlA,100.0%	NA	0	NA	0 / 10 (0%)	NA	4	O12_01_rfbB,98.31%;OL101_03_rfbD,98.99%;OL101_02_rfbA,98.276%;OL101_04_rfbC,97.838%
SRR1561313	Lam et al 2021	Bowers	USA	2008	human	unknown	human	SAMN02927823	Klebsiella pneumoniae	strong	335	158691	778310	5849635	no	-	ST258	O1/O2v2	O2afg	Very high	NA	1	0.9838	0 bp	10 / 10 (100%)	O1/O2v2_01_wzm,100.0%;O1/O2v2_02_wzt,99.19%;O1/O2v2_03_wbbM,98.576%;O1/O2v2_04_glf,98.961%;O1/O2v2_05_wbbN,98.993%;O1/O2v2_06_wbbO,99.469%;O1/O2v2_07_kfoC,99.007%;O1/O2v2_08_gmlC,97.331%;O1/O2v2_09_gmlB,99.388%;O1/O2v2_10_gmlA,100.0%	NA	0	NA	0 / 10 (0%)	NA	4	O12_01_rfbB,98.31%;OL101_03_rfbD,98.99%;OL101_02_rfbA,98.276%;OL101_04_rfbC,97.838%
SRR1561315	Lam et al 2021	Bowers	USA	2009	human	unknown	human	SAMN02927825	Klebsiella pneumoniae	strong	267	53231	187808	5862237	no	-	ST258	O1/O2v2	O2afg	Very high	NA	1	0.9838	0 bp	10 / 10 (100%)	O1/O2v2_01_wzm,100.0%;O1/O2v2_02_wzt,99.19%;O1/O2v2_03_wbbM,98.576%;O1/O2v2_04_glf,98.961%;O1/O2v2_05_wbbN,98.993%;O1/O2v2_06_wbbO,99.469%;O1/O2v2_07_kfoC,99.007%;O1/O2v2_08_gmlC,97.331%;O1/O2v2_09_gmlB,99.388%;O1/O2v2_10_gmlA,100.0%	NA	0	NA	0 / 10 (0%)	NA	4	O12_01_rfbB,98.31%;OL101_03_rfbD,98.99%;OL101_02_rfbA,98.276%;OL101_04_rfbC,97.838%
SRR1561316	Lam et al 2021	Bowers	USA	2009	human	unknown	human	SAMN02927826	Klebsiella pneumoniae	strong	366	35312	113000	5725163	no	-	ST258	O1/O2v2	O2afg	Very high	NA	1	0.9837	0 bp	10 / 10 (100%)	O1/O2v2_01_wzm,100.0%;O1/O2v2_02_wzt,99.19%;O1/O2v2_03_wbbM,98.576%;O1/O2v2_04_glf,98.961%;O1/O2v2_05_wbbN,98.993%;O1/O2v2_06_wbbO,99.469%;O1/O2v2_07_kfoC,99.007%;O1/O2v2_08_gmlC,97.331%;O1/O2v2_09_gmlB,99.083%;O1/O2v2_10_gmlA,100.0%	NA	0	NA	0 / 10 (0%)	NA	4	O12_01_rfbB,98.31%;OL101_03_rfbD,98.99%;OL101_02_rfbA,98.276%;OL101_04_rfbC,97.838%
SRR1561317	Lam et al 2021	Bowers	USA	2007	human	unknown	human	SAMN02927827	Klebsiella pneumoniae	strong	511	129429	399061	6068369	no	-	ST258	O1/O2v2	O2afg	Very high	NA	1	0.9838	0 bp	10 / 10 (100%)	O1/O2v2_01_wzm,100.0%;O1/O2v2_02_wzt,99.19%;O1/O2v2_03_wbbM,98.576%;O1/O2v2_04_glf,98.961%;O1/O2v2_05_wbbN,98.993%;O1/O2v2_06_wbbO,99.469%;O1/O2v2_07_kfoC,99.007%;O1/O2v2_08_gmlC,97.331%;O1/O2v2_09_gmlB,99.388%;O1/O2v2_10_gmlA,100.0%	NA	0	NA	0 / 10 (0%)	NA	4	O12_01_rfbB,98.31%;OL101_03_rfbD,98.99%;OL101_02_rfbA,98.276%;OL101_04_rfbC,97.838%
SRR1561318	Lam et al 2021	Bowers	USA	2008	human	unknown	human	SAMN02927828	Klebsiella pneumoniae	strong	182	82949	258229	5513997	yes (2)	ambiguous_bases	ST258	O1/O2v2	O2afg	Very high	NA	1	0.9838	0 bp	10 / 10 (100%)	O1/O2v2_01_wzm,100.0%;O1/O2v2_02_wzt,99.19%;O1/O2v2_03_wbbM,98.576%;O1/O2v2_04_glf,98.961%;O1/O2v2_05_wbbN,98.993%;O1/O2v2_06_wbbO,99.469%;O1/O2v2_07_kfoC,99.007%;O1/O2v2_08_gmlC,97.331%;O1/O2v2_09_gmlB,99.388%;O1/O2v2_10_gmlA,100.0%	NA	0	NA	0 / 10 (0%)	NA	4	O12_01_rfbB,98.31%;OL101_03_rfbD,98.99%;OL101_02_rfbA,98.276%;OL101_04_rfbC,97.838%
SRR1561325	Lam et al 2021	Bowers	USA	2011	human	unknown	human	SAMN02927835	Klebsiella pneumoniae	strong	192	89079	241961	5805630	no	-	ST258	O1/O2v2	O2afg	Good	?-	1	0.9838	n/a	9 / 10 (90%)	O1/O2v2_01_wzm,100.0%;O1/O2v2_03_wbbM,98.576%;O1/O2v2_04_glf,98.961%;O1/O2v2_05_wbbN,98.993%;O1/O2v2_06_wbbO,99.469%;O1/O2v2_07_kfoC,99.007%;O1/O2v2_08_gmlC,97.331%;O1/O2v2_09_gmlB,99.388%;O1/O2v2_10_gmlA,100.0%	O1/O2v2_02_wzt	0	NA	0 / 10 (0%)	NA	4	O12_01_rfbB,98.31%;OL101_03_rfbD,98.99%;OL101_02_rfbA,98.276%;OL101_04_rfbC,97.838%
SRR1561326	Lam et al 2021	Bowers	USA	2008	human	unknown	human	SAMN02927836	Klebsiella pneumoniae	strong	345	82939	262279	5771660	no	-	ST258	O1/O2v2	O2afg	Good	?-	1	0.9836	n/a	9 / 10 (90%)	O1/O2v2_02_wzt,99.19%;O1/O2v2_03_wbbM,98.576%;O1/O2v2_04_glf,98.961%;O1/O2v2_05_wbbN,98.993%;O1/O2v2_06_wbbO,99.469%;O1/O2v2_07_kfoC,99.007%;O1/O2v2_08_gmlC,97.331%;O1/O2v2_09_gmlB,99.388%;O1/O2v2_10_gmlA,100.0%	O1/O2v2_01_wzm	0	NA	0 / 10 (0%)	NA	4	O12_01_rfbB,98.31%;OL101_03_rfbD,98.99%;OL101_02_rfbA,98.276%;OL101_04_rfbC,97.838%
SRR1561327	Lam et al 2021	Bowers	USA	2003	human	unknown	human	SAMN02927837	Klebsiella pneumoniae	strong	329	38143	141202	5720158	yes (1)	ambiguous_bases	ST258	O1/O2v2	O2afg	Very high	NA	1	0.9838	0 bp	10 / 10 (100%)	O1/O2v2_01_wzm,100.0%;O1/O2v2_02_wzt,99.19%;O1/O2v2_03_wbbM,98.576%;O1/O2v2_04_glf,98.961%;O1/O2v2_05_wbbN,98.993%;O1/O2v2_06_wbbO,99.469%;O1/O2v2_07_kfoC,99.007%;O1/O2v2_08_gmlC,97.331%;O1/O2v2_09_gmlB,99.388%;O1/O2v2_10_gmlA,100.0%	NA	0	NA	0 / 10 (0%)	NA	4	O12_01_rfbB,98.31%;OL101_03_rfbD,98.99%;OL101_02_rfbA,98.276%;OL101_04_rfbC,97.838%
SRR1561328	Lam et al 2021	Bowers	USA	2004	human	unknown	human	SAMN02927838	Klebsiella pneumoniae	strong	191	88733	257256	5618834	no	-	ST258	O1/O2v2	O2afg	Very high	NA	1	0.9838	0 bp	10 / 10 (100%)	O1/O2v2_01_wzm,100.0%;O1/O2v2_02_wzt,99.19%;O1/O2v2_03_wbbM,98.576%;O1/O2v2_04_glf,98.961%;O1/O2v2_05_wbbN,98.993%;O1/O2v2_06_wbbO,99.469%;O1/O2v2_07_kfoC,99.007%;O1/O2v2_08_gmlC,97.331%;O1/O2v2_09_gmlB,99.388%;O1/O2v2_10_gmlA,100.0%	NA	0	NA	0 / 10 (0%)	NA	4	O12_01_rfbB,98.31%;OL101_03_rfbD,98.99%;OL101_02_rfbA,98.276%;OL101_04_rfbC,97.838%
SRR1561329	Lam et al 2021	Bowers	USA	2004	human	unknown	human	SAMN02927839	Klebsiella pneumoniae	strong	219	82490	223530	5773505	no	-	ST258	O1/O2v2	O2afg	Very high	NA	1	0.9838	0 bp	10 / 10 (100%)	O1/O2v2_01_wzm,100.0%;O1/O2v2_02_wzt,99.19%;O1/O2v2_03_wbbM,98.576%;O1/O2v2_04_glf,98.961%;O1/O2v2_05_wbbN,98.993%;O1/O2v2_06_wbbO,99.469%;O1/O2v2_07_kfoC,99.007%;O1/O2v2_08_gmlC,97.331%;O1/O2v2_09_gmlB,99.388%;O1/O2v2_10_gmlA,100.0%	NA	0	NA	0 / 10 (0%)	NA	4	O12_01_rfbB,98.31%;OL101_03_rfbD,98.99%;OL101_02_rfbA,98.276%;OL101_04_rfbC,97.838%
SRR1561330	Lam et al 2021	Bowers	USA	2005	human	unknown	human	SAMN02927840	Klebsiella pneumoniae	strong	110	158064	671058	5854259	no	-	ST258	O1/O2v2	O2afg	Very high	NA	1	0.9838	0 bp	10 / 10 (100%)	O1/O2v2_01_wzm,100.0%;O1/O2v2_02_wzt,99.19%;O1/O2v2_03_wbbM,98.576%;O1/O2v2_04_glf,98.961%;O1/O2v2_05_wbbN,98.993%;O1/O2v2_06_wbbO,99.469%;O1/O2v2_07_kfoC,99.007%;O1/O2v2_08_gmlC,97.331%;O1/O2v2_09_gmlB,99.388%;O1/O2v2_10_gmlA,100.0%	NA	0	NA	0 / 10 (0%)	NA	4	O12_01_rfbB,98.31%;OL101_03_rfbD,98.99%;OL101_02_rfbA,98.276%;OL101_04_rfbC,97.838%
SRR1561331	Lam et al 2021	Bowers	USA	2006	human	unknown	human	SAMN02927841	Klebsiella pneumoniae	strong	247	167301	838914	5651174	yes (1)	ambiguous_bases	ST258	O1/O2v2	O2afg	High	-	1	0.9837	-1 bp	9 / 10 (90%)	O1/O2v2_01_wzm,100.0%;O1/O2v2_02_wzt,99.19%;O1/O2v2_03_wbbM,98.576%;O1/O2v2_04_glf,98.961%;O1/O2v2_05_wbbN,98.993%;O1/O2v2_07_kfoC,99.007%;O1/O2v2_08_gmlC,97.331%;O1/O2v2_09_gmlB,99.388%;O1/O2v2_10_gmlA,100.0%	O1/O2v2_06_wbbO	0	NA	0 / 10 (0%)	NA	4	O12_01_rfbB,98.31%;OL101_03_rfbD,98.99%;OL101_02_rfbA,98.276%;OL101_04_rfbC,97.838%
SRR1561332	Lam et al 2021	Bowers	USA	2007	human	unknown	human	SAMN02927842	Klebsiella pneumoniae	strong	105	132589	357127	5462820	no	-	ST258	O1/O2v2	O2afg	Very high	NA	1	0.9838	0 bp	10 / 10 (100%)	O1/O2v2_01_wzm,100.0%;O1/O2v2_02_wzt,99.19%;O1/O2v2_03_wbbM,98.576%;O1/O2v2_04_glf,98.961%;O1/O2v2_05_wbbN,98.993%;O1/O2v2_06_wbbO,99.469%;O1/O2v2_07_kfoC,99.007%;O1/O2v2_08_gmlC,97.331%;O1/O2v2_09_gmlB,99.388%;O1/O2v2_10_gmlA,100.0%	NA	0	NA	0 / 10 (0%)	NA	4	O12_01_rfbB,98.31%;OL101_03_rfbD,98.99%;OL101_02_rfbA,98.276%;OL101_04_rfbC,97.838%
SRR1561333	Lam et al 2021	Bowers	USA	2007	human	unknown	human	SAMN02927843	Klebsiella pneumoniae	strong	259	56535	220058	5772921	no	-	ST258	O1/O2v2	O2afg	Good	?-	1	0.9837	n/a	9 / 10 (90%)	O1/O2v2_01_wzm,100.0%;O1/O2v2_02_wzt,99.19%;O1/O2v2_03_wbbM,98.576%;O1/O2v2_04_glf,98.961%;O1/O2v2_05_wbbN,98.993%;O1/O2v2_06_wbbO,99.469%;O1/O2v2_08_gmlC,97.331%;O1/O2v2_09_gmlB,99.388%;O1/O2v2_10_gmlA,100.0%	O1/O2v2_07_kfoC	0	NA	0 / 10 (0%)	NA	4	O12_01_rfbB,98.31%;OL101_03_rfbD,98.99%;OL101_02_rfbA,98.276%;OL101_04_rfbC,97.838%
SRR1561334	Lam et al 2021	Bowers	USA	2007	human	unknown	human	SAMN02927844	Klebsiella pneumoniae	strong	102	184945	805677	5576194	no	-	ST258	O1/O2v2	O2afg	Very high	NA	1	0.9838	0 bp	10 / 10 (100%)	O1/O2v2_01_wzm,100.0%;O1/O2v2_02_wzt,99.19%;O1/O2v2_03_wbbM,98.576%;O1/O2v2_04_glf,98.961%;O1/O2v2_05_wbbN,98.993%;O1/O2v2_06_wbbO,99.469%;O1/O2v2_07_kfoC,99.007%;O1/O2v2_08_gmlC,97.331%;O1/O2v2_09_gmlB,99.388%;O1/O2v2_10_gmlA,100.0%	NA	0	NA	0 / 10 (0%)	NA	4	O12_01_rfbB,98.31%;OL101_03_rfbD,98.99%;OL101_02_rfbA,98.276%;OL101_04_rfbC,97.838%
SRR1561336	Lam et al 2021	Bowers	USA	2004	human	unknown	human	SAMN02927846	Klebsiella pneumoniae	strong	102	156318	753863	5564955	no	-	ST258	O1/O2v2	O2afg	Very high	NA	1	0.9838	0 bp	10 / 10 (100%)	O1/O2v2_01_wzm,100.0%;O1/O2v2_02_wzt,99.19%;O1/O2v2_03_wbbM,98.576%;O1/O2v2_04_glf,98.961%;O1/O2v2_05_wbbN,98.993%;O1/O2v2_06_wbbO,99.469%;O1/O2v2_07_kfoC,99.007%;O1/O2v2_08_gmlC,97.331%;O1/O2v2_09_gmlB,99.388%;O1/O2v2_10_gmlA,100.0%	NA	0	NA	0 / 10 (0%)	NA	4	O12_01_rfbB,98.31%;OL101_03_rfbD,98.99%;OL101_02_rfbA,98.276%;OL101_04_rfbC,97.838%
SRR1561337	Lam et al 2021	Bowers	USA	2004	human	unknown	human	SAMN02927847	Klebsiella pneumoniae	strong	217	113019	304228	5663618	no	-	ST2983	O1/O2v2	O2afg	Very high	NA	1	0.9842	0 bp	10 / 10 (100%)	O1/O2v2_01_wzm,99.609%;O1/O2v2_02_wzt,99.19%;O1/O2v2_03_wbbM,98.576%;O1/O2v2_04_glf,99.221%;O1/O2v2_05_wbbN,97.651%;O1/O2v2_06_wbbO,99.735%;O1/O2v2_07_kfoC,99.007%;O1/O2v2_08_gmlC,97.741%;O1/O2v2_09_gmlB,99.388%;O1/O2v2_10_gmlA,100.0%	NA	0	NA	0 / 10 (0%)	NA	2	OL104_01_manC,91.102%;O3/O3a_02_manB,92.967%
SRR1561339	Lam et al 2021	Bowers	USA	2005	human	unknown	human	SAMN02927849	Klebsiella pneumoniae	strong	428	170008	449583	5814678	no	-	ST258	O1/O2v2	O2afg	Very high	NA	1	0.9847	0 bp	10 / 10 (100%)	O1/O2v2_01_wzm,100.0%;O1/O2v2_02_wzt,99.19%;O1/O2v2_03_wbbM,98.734%;O1/O2v2_04_glf,99.74%;O1/O2v2_05_wbbN,98.322%;O1/O2v2_06_wbbO,99.204%;O1/O2v2_07_kfoC,99.007%;O1/O2v2_08_gmlC,97.331%;O1/O2v2_09_gmlB,99.388%;O1/O2v2_10_gmlA,100.0%	NA	0	NA	0 / 10 (0%)	NA	0	NA
SRR1561341	Lam et al 2021	Bowers	USA	2005	human	unknown	human	SAMN02927851	Klebsiella pneumoniae	strong	204	157680	331838	5634140	no	-	ST258	O1/O2v2	O2afg	Very high	NA	1	0.9848	0 bp	10 / 10 (100%)	O1/O2v2_01_wzm,100.0%;O1/O2v2_02_wzt,99.19%;O1/O2v2_03_wbbM,98.734%;O1/O2v2_04_glf,99.74%;O1/O2v2_05_wbbN,98.322%;O1/O2v2_06_wbbO,99.204%;O1/O2v2_07_kfoC,99.007%;O1/O2v2_08_gmlC,97.331%;O1/O2v2_09_gmlB,99.388%;O1/O2v2_10_gmlA,100.0%	NA	0	NA	0 / 10 (0%)	NA	0	NA
SRR1561342	Lam et al 2021	Bowers	USA	2005	human	unknown	human	SAMN02927852	Klebsiella pneumoniae	strong	180	90538	282119	6028777	no	-	ST258	O1/O2v2	O2afg	Very high	NA	1	0.9838	0 bp	10 / 10 (100%)	O1/O2v2_01_wzm,100.0%;O1/O2v2_02_wzt,99.19%;O1/O2v2_03_wbbM,98.576%;O1/O2v2_04_glf,98.961%;O1/O2v2_05_wbbN,98.993%;O1/O2v2_06_wbbO,99.469%;O1/O2v2_07_kfoC,99.007%;O1/O2v2_08_gmlC,97.331%;O1/O2v2_09_gmlB,99.388%;O1/O2v2_10_gmlA,100.0%	NA	0	NA	0 / 10 (0%)	NA	4	O12_01_rfbB,98.31%;OL101_03_rfbD,98.99%;OL101_02_rfbA,98.276%;OL101_04_rfbC,97.838%
SRR1561343	Lam et al 2021	Bowers	USA	2009	human	unknown	human	SAMN02927853	Klebsiella pneumoniae	strong	257	54496	173360	5555410	no	-	ST258	O1/O2v2	O2afg	Very high	NA	1	0.9848	0 bp	10 / 10 (100%)	O1/O2v2_01_wzm,100.0%;O1/O2v2_02_wzt,99.19%;O1/O2v2_03_wbbM,98.734%;O1/O2v2_04_glf,99.74%;O1/O2v2_05_wbbN,98.322%;O1/O2v2_06_wbbO,99.204%;O1/O2v2_07_kfoC,99.007%;O1/O2v2_08_gmlC,97.331%;O1/O2v2_09_gmlB,99.388%;O1/O2v2_10_gmlA,100.0%	NA	0	NA	0 / 10 (0%)	NA	0	NA
SRR1561344	Lam et al 2021	Bowers	USA	2009	human	unknown	human	SAMN02927854	Klebsiella pneumoniae	strong	513	25193	140158	5589228	no	-	ST258	O1/O2v2	O2afg	Very high	NA	1	0.9848	0 bp	10 / 10 (100%)	O1/O2v2_01_wzm,100.0%;O1/O2v2_02_wzt,99.19%;O1/O2v2_03_wbbM,98.734%;O1/O2v2_04_glf,99.74%;O1/O2v2_05_wbbN,98.322%;O1/O2v2_06_wbbO,99.204%;O1/O2v2_07_kfoC,99.007%;O1/O2v2_08_gmlC,97.331%;O1/O2v2_09_gmlB,99.388%;O1/O2v2_10_gmlA,100.0%	NA	0	NA	0 / 10 (0%)	NA	0	NA
SRR1561345	Lam et al 2021	Bowers	USA	2009	human	unknown	human	SAMN02927855	Klebsiella pneumoniae	strong	284	54450	248395	5863723	yes (1)	ambiguous_bases	ST258	O1/O2v2	O2afg	Very high	NA	1	0.9838	0 bp	10 / 10 (100%)	O1/O2v2_01_wzm,100.0%;O1/O2v2_02_wzt,99.19%;O1/O2v2_03_wbbM,98.576%;O1/O2v2_04_glf,98.961%;O1/O2v2_05_wbbN,98.993%;O1/O2v2_06_wbbO,99.469%;O1/O2v2_07_kfoC,99.007%;O1/O2v2_08_gmlC,97.331%;O1/O2v2_09_gmlB,99.388%;O1/O2v2_10_gmlA,100.0%	NA	0	NA	0 / 10 (0%)	NA	4	O12_01_rfbB,98.31%;OL101_03_rfbD,98.99%;OL101_02_rfbA,98.276%;OL101_04_rfbC,97.838%
SRR1561346	Lam et al 2021	Bowers	USA	2010	human	unknown	human	SAMN02927856	Klebsiella pneumoniae	strong	249	50426	255357	5398936	no	-	ST258	O1/O2v2	O2afg	Good	?-	1	0.9836	n/a	9 / 10 (90%)	O1/O2v2_01_wzm,99.609%;O1/O2v2_02_wzt,99.19%;O1/O2v2_03_wbbM,98.418%;O1/O2v2_04_glf,98.961%;O1/O2v2_05_wbbN,98.993%;O1/O2v2_07_kfoC,99.007%;O1/O2v2_08_gmlC,97.331%;O1/O2v2_09_gmlB,99.388%;O1/O2v2_10_gmlA,100.0%	O1/O2v2_06_wbbO	0	NA	0 / 10 (0%)	NA	4	O12_01_rfbB,98.31%;OL101_03_rfbD,98.99%;OL101_02_rfbA,98.276%;OL101_04_rfbC,97.838%
SRR1561347	Lam et al 2021	Bowers	USA	2010	human	unknown	human	SAMN02927857	Klebsiella pneumoniae	strong	160	161401	455441	5626601	no	-	ST258	O1/O2v2	O2afg	Very high	NA	1	0.9848	0 bp	10 / 10 (100%)	O1/O2v2_01_wzm,100.0%;O1/O2v2_02_wzt,99.19%;O1/O2v2_03_wbbM,98.734%;O1/O2v2_04_glf,99.74%;O1/O2v2_05_wbbN,98.322%;O1/O2v2_06_wbbO,99.204%;O1/O2v2_07_kfoC,99.007%;O1/O2v2_08_gmlC,97.331%;O1/O2v2_09_gmlB,99.388%;O1/O2v2_10_gmlA,100.0%	NA	0	NA	0 / 10 (0%)	NA	0	NA
SRR1561349	Lam et al 2021	Bowers	USA	2005	human	unknown	human	SAMN02927859	Klebsiella pneumoniae	strong	146	203718	503825	5716137	no	-	ST258	O1/O2v2	O2afg	Very high	NA	1	0.9838	0 bp	10 / 10 (100%)	O1/O2v2_01_wzm,100.0%;O1/O2v2_02_wzt,99.19%;O1/O2v2_03_wbbM,98.576%;O1/O2v2_04_glf,98.961%;O1/O2v2_05_wbbN,98.993%;O1/O2v2_06_wbbO,99.469%;O1/O2v2_07_kfoC,99.007%;O1/O2v2_08_gmlC,97.331%;O1/O2v2_09_gmlB,99.388%;O1/O2v2_10_gmlA,100.0%	NA	0	NA	0 / 10 (0%)	NA	4	O12_01_rfbB,98.31%;OL101_03_rfbD,98.99%;OL101_02_rfbA,98.276%;OL101_04_rfbC,97.838%
SRR1561350	Lam et al 2021	Bowers	USA	2005	human	unknown	human	SAMN02927860	Klebsiella pneumoniae	strong	123	152471	712566	5715101	no	-	ST258	O1/O2v2	O2afg	Very high	NA	1	0.9838	0 bp	10 / 10 (100%)	O1/O2v2_01_wzm,100.0%;O1/O2v2_02_wzt,99.19%;O1/O2v2_03_wbbM,98.576%;O1/O2v2_04_glf,98.961%;O1/O2v2_05_wbbN,98.993%;O1/O2v2_06_wbbO,99.469%;O1/O2v2_07_kfoC,99.007%;O1/O2v2_08_gmlC,97.331%;O1/O2v2_09_gmlB,99.388%;O1/O2v2_10_gmlA,100.0%	NA	0	NA	0 / 10 (0%)	NA	4	O12_01_rfbB,98.31%;OL101_03_rfbD,98.99%;OL101_02_rfbA,98.276%;OL101_04_rfbC,97.838%
SRR1561351	Lam et al 2021	Bowers	USA	2007	human	unknown	human	SAMN02927861	Klebsiella pneumoniae	strong	198	77437	199420	5727727	no	-	ST258	O1/O2v2	O2afg	High	-	1	0.9838	0 bp	9 / 10 (90%)	O1/O2v2_02_wzt,99.19%;O1/O2v2_03_wbbM,98.576%;O1/O2v2_04_glf,98.961%;O1/O2v2_05_wbbN,98.993%;O1/O2v2_06_wbbO,99.469%;O1/O2v2_07_kfoC,99.007%;O1/O2v2_08_gmlC,97.331%;O1/O2v2_09_gmlB,99.388%;O1/O2v2_10_gmlA,100.0%	O1/O2v2_01_wzm	0	NA	0 / 10 (0%)	NA	4	O12_01_rfbB,98.31%;OL101_03_rfbD,98.99%;OL101_02_rfbA,98.276%;OL101_04_rfbC,97.838%
SRR1561352	Lam et al 2021	Bowers	USA	2008	human	unknown	human	SAMN02927862	Klebsiella pneumoniae	strong	731	16875	66168	5735449	yes (1)	ambiguous_bases	ST258	O1/O2v2	O2afg	Very high	NA	1	0.9838	0 bp	10 / 10 (100%)	O1/O2v2_01_wzm,100.0%;O1/O2v2_02_wzt,99.19%;O1/O2v2_03_wbbM,98.576%;O1/O2v2_04_glf,98.961%;O1/O2v2_05_wbbN,98.993%;O1/O2v2_06_wbbO,99.469%;O1/O2v2_07_kfoC,99.007%;O1/O2v2_08_gmlC,97.331%;O1/O2v2_09_gmlB,99.388%;O1/O2v2_10_gmlA,100.0%	NA	0	NA	0 / 10 (0%)	NA	4	O12_01_rfbB,98.31%;OL101_03_rfbD,98.99%;OL101_02_rfbA,98.276%;OL101_04_rfbC,97.838%
SRR1561353	Lam et al 2021	Bowers	USA	2011	human	unknown	human	SAMN02927863	Klebsiella pneumoniae	strong	241	57441	173503	5527279	no	-	ST258	O1/O2v2	O2afg	Very high	NA	1	0.9848	0 bp	10 / 10 (100%)	O1/O2v2_01_wzm,100.0%;O1/O2v2_02_wzt,99.19%;O1/O2v2_03_wbbM,98.734%;O1/O2v2_04_glf,99.74%;O1/O2v2_05_wbbN,98.322%;O1/O2v2_06_wbbO,99.204%;O1/O2v2_07_kfoC,99.007%;O1/O2v2_08_gmlC,97.331%;O1/O2v2_09_gmlB,99.388%;O1/O2v2_10_gmlA,100.0%	NA	0	NA	0 / 10 (0%)	NA	0	NA
SRR1561354	Lam et al 2021	Bowers	USA	2011	human	unknown	human	SAMN02927864	Klebsiella pneumoniae	strong	259	51194	162153	5779918	no	-	ST258	O1/O2v2	O2afg	Good	?-	1	0.9837	n/a	9 / 10 (90%)	O1/O2v2_01_wzm,100.0%;O1/O2v2_02_wzt,99.19%;O1/O2v2_03_wbbM,98.576%;O1/O2v2_04_glf,98.961%;O1/O2v2_05_wbbN,98.993%;O1/O2v2_06_wbbO,99.469%;O1/O2v2_08_gmlC,97.331%;O1/O2v2_09_gmlB,99.388%;O1/O2v2_10_gmlA,100.0%	O1/O2v2_07_kfoC	0	NA	0 / 10 (0%)	NA	4	O12_01_rfbB,98.31%;OL101_03_rfbD,98.99%;OL101_02_rfbA,98.276%;OL101_04_rfbC,97.838%
SRR1561355	Lam et al 2021	Bowers	USA	2008	human	unknown	human	SAMN02927865	Klebsiella pneumoniae	strong	359	44856	228336	5677096	no	-	ST258	O1/O2v2	O2afg	Very high	NA	1	0.9837	0 bp	10 / 10 (100%)	O1/O2v2_01_wzm,100.0%;O1/O2v2_02_wzt,99.19%;O1/O2v2_03_wbbM,98.576%;O1/O2v2_04_glf,98.961%;O1/O2v2_05_wbbN,98.993%;O1/O2v2_06_wbbO,99.469%;O1/O2v2_07_kfoC,99.007%;O1/O2v2_08_gmlC,97.331%;O1/O2v2_09_gmlB,99.083%;O1/O2v2_10_gmlA,100.0%	NA	0	NA	0 / 10 (0%)	NA	4	O12_01_rfbB,98.31%;OL101_03_rfbD,98.99%;OL101_02_rfbA,98.276%;OL101_04_rfbC,97.838%
SRR1561356	Lam et al 2021	Bowers	USA	2012	human	unknown	human	SAMN02927866	Klebsiella pneumoniae	strong	229	52588	157311	5692159	no	-	ST258	O1/O2v2	O2afg	Very high	NA	1	0.9838	0 bp	10 / 10 (100%)	O1/O2v2_01_wzm,100.0%;O1/O2v2_02_wzt,99.19%;O1/O2v2_03_wbbM,98.576%;O1/O2v2_04_glf,98.961%;O1/O2v2_05_wbbN,98.993%;O1/O2v2_06_wbbO,99.469%;O1/O2v2_07_kfoC,99.007%;O1/O2v2_08_gmlC,97.331%;O1/O2v2_09_gmlB,99.388%;O1/O2v2_10_gmlA,100.0%	NA	0	NA	0 / 10 (0%)	NA	4	O12_01_rfbB,98.31%;OL101_03_rfbD,98.99%;OL101_02_rfbA,98.276%;OL101_04_rfbC,97.838%
SRR1561360	Lam et al 2021	Bowers	USA	2008	human	unknown	human	SAMN02927870	Klebsiella pneumoniae	strong	367	38036	120955	5623309	no	-	ST258	O1/O2v2	O2afg	Very high	NA	1	0.9848	0 bp	10 / 10 (100%)	O1/O2v2_01_wzm,100.0%;O1/O2v2_02_wzt,99.19%;O1/O2v2_03_wbbM,98.734%;O1/O2v2_04_glf,99.74%;O1/O2v2_05_wbbN,98.322%;O1/O2v2_06_wbbO,99.204%;O1/O2v2_07_kfoC,99.007%;O1/O2v2_08_gmlC,97.331%;O1/O2v2_09_gmlB,99.388%;O1/O2v2_10_gmlA,100.0%	NA	0	NA	0 / 10 (0%)	NA	0	NA
SRR1561363	Lam et al 2021	Bowers	USA	2011	human	unknown	human	SAMN02927873	Klebsiella pneumoniae	strong	374	61234	313937	5886279	no	-	ST258	O1/O2v2	O2afg	Very high	NA	1	0.9838	0 bp	10 / 10 (100%)	O1/O2v2_01_wzm,100.0%;O1/O2v2_02_wzt,99.19%;O1/O2v2_03_wbbM,98.576%;O1/O2v2_04_glf,98.961%;O1/O2v2_05_wbbN,98.993%;O1/O2v2_06_wbbO,99.469%;O1/O2v2_07_kfoC,99.007%;O1/O2v2_08_gmlC,97.331%;O1/O2v2_09_gmlB,99.388%;O1/O2v2_10_gmlA,100.0%	NA	0	NA	0 / 10 (0%)	NA	4	O12_01_rfbB,98.31%;OL101_03_rfbD,98.99%;OL101_02_rfbA,98.276%;OL101_04_rfbC,97.838%
SRR1561364	Lam et al 2021	Bowers	USA	2011	human	unknown	human	SAMN02927874	Klebsiella pneumoniae	strong	606	18635	83427	5662989	no	-	ST258	O1/O2v2	O2afg	Good	?-	1	0.9838	n/a	9 / 10 (90%)	O1/O2v2_01_wzm,100.0%;O1/O2v2_02_wzt,99.19%;O1/O2v2_03_wbbM,98.576%;O1/O2v2_04_glf,98.961%;O1/O2v2_05_wbbN,98.993%;O1/O2v2_06_wbbO,99.469%;O1/O2v2_08_gmlC,97.331%;O1/O2v2_09_gmlB,99.388%;O1/O2v2_10_gmlA,100.0%	O1/O2v2_07_kfoC	0	NA	0 / 10 (0%)	NA	4	O12_01_rfbB,98.31%;OL101_03_rfbD,98.99%;OL101_02_rfbA,98.276%;OL101_04_rfbC,97.838%
SRR1561208	Lam et al 2021	Bowers	Brazil	2010	human	unknown	human	SAMN02927718	Klebsiella pneumoniae	strong	675	19577	95150	5899140	yes (2)	ambiguous_bases	ST855-1LV	O3/O3a	O3/O3a	Good	?-	1	0.9799	n/a	7 / 8 (87.5%)	O3/O3a_01_manC,99.788%;O3/O3a_03_wzm,98.473%;O3/O3a_04_wzt,99.769%;O3/O3a_05_wbdD,97.32%;O3/O3a_06_wbdA,99.762%;O3/O3a_07_wbdB,99.476%;O3/O3a_08_wbdC,99.462%	O3/O3a_02_manB	0	NA	0 / 8 (0%)	NA	0	NA
SRR1561209	Lam et al 2021	Bowers	Brazil	2010	human	unknown	human	SAMN02927719	Klebsiella pneumoniae	strong	466	32502	163104	5761977	yes (2)	ambiguous_bases	ST855	O3/O3a	O3/O3a	Good	?	1	0.9797	n/a	8 / 8 (100%)	O3/O3a_01_manC,99.788%;O3/O3a_02_manB,99.123%;O3/O3a_03_wzm,98.473%;O3/O3a_04_wzt,99.769%;O3/O3a_05_wbdD,97.32%;O3/O3a_06_wbdA,99.762%;O3/O3a_07_wbdB,99.476%;O3/O3a_08_wbdC,99.462%	NA	0	NA	0 / 8 (0%)	NA	0	NA
SRR1561213	Lam et al 2021	Bowers	Canada	2009	human	unknown	human	SAMN02927723	Klebsiella pneumoniae	strong	223	62657	256211	5508163	no	-	ST152	O3b	O3b	Good	?	1	0.9923	n/a	8 / 8 (100%)	O3b_01_manC,99.788%;O3b_02_manB,98.904%;O3b_03_wzm,99.237%;O3b_04_wzt,99.537%;O3b_05_wbdD,99.854%;O3b_06_wbdA,99.881%;O3b_07_wbdB,99.735%;O3b_08_wbdC,100.0%	NA	0	NA	0 / 8 (0%)	NA	0	NA
SRR1561236	Lam et al 2021	Bowers	Israel	2007	human	unknown	human	SAMN02927746	Klebsiella pneumoniae	strong	196	59238	267295	5538667	no	-	ST277	O3b	O3b	Good	?	1	0.9915	n/a	8 / 8 (100%)	O3b_01_manC,99.364%;O3b_02_manB,98.904%;O3b_03_wzm,99.237%;O3b_04_wzt,99.537%;O3b_05_wbdD,99.854%;O3b_06_wbdA,99.762%;O3b_07_wbdB,99.738%;O3b_08_wbdC,100.0%	NA	0	NA	0 / 8 (0%)	NA	0	NA
SRR1561250	Lam et al 2021	Bowers	Italy	2009	human	unknown	human	SAMN02927760	Klebsiella pneumoniae	strong	166	216513	605347	5606585	no	-	ST37	O3b	O3b	Very high	NA	1	0.993	0 bp	8 / 8 (100%)	O3b_01_manC,100.0%;O3b_02_manB,99.566%;O3b_03_wzm,99.237%;O3b_04_wzt,99.769%;O3b_05_wbdD,99.708%;O3b_06_wbdA,99.881%;O3b_07_wbdB,99.215%;O3b_08_wbdC,100.0%	NA	0	NA	0 / 8 (0%)	NA	0	NA
SRR1561298	Lam et al 2021	Bowers	USA	2010	human	unknown	human	SAMN02927808	Klebsiella pneumoniae	strong	255	52270	185611	5661506	no	-	ST11	O3b	O3b	Good	?*	0.9979	0.9162	n/a	8 / 8 (100%)	O3b_01_manC,90.89%;O3b_02_manB,91.228%;O3b_03_wzm,94.275%;O3b_04_wzt,89.352%;O3b_05_wbdD,93.732%;O3b_06_wbdA,99.762%;O3b_07_wbdB,99.215%;O3b_08_wbdC,98.649%	NA	0	NA	0 / 8 (0%)	NA	0	NA
SRR1561304	Lam et al 2021	Bowers	USA	2008	human	unknown	human	SAMN02927814	Klebsiella pneumoniae	strong	192	58856	177905	5274050	no	-	ST2457	O3b	O3b	Very high	NA	1	0.9879	0 bp	8 / 8 (100%)	O3b_01_manC,99.788%;O3b_02_manB,99.783%;O3b_03_wzm,99.237%;O3b_04_wzt,98.38%;O3b_05_wbdD,99.708%;O3b_06_wbdA,99.881%;O3b_07_wbdB,99.738%;O3b_08_wbdC,100.0%	NA	0	NA	0 / 8 (0%)	NA	0	NA
SRR1561320	Lam et al 2021	Bowers	USA	2006	human	unknown	human	SAMN02927830	Klebsiella pneumoniae	strong	200	169566	461192	5524869	no	-	ST11	O3b	O3b	Good	?-	1	0.9904	n/a	7 / 8 (87.5%)	O3b_01_manC,100.0%;O3b_03_wzm,99.237%;O3b_04_wzt,99.769%;O3b_05_wbdD,99.708%;O3b_06_wbdA,99.643%;O3b_07_wbdB,99.215%;O3b_08_wbdC,100.0%	O3b_02_manB	0	NA	0 / 8 (0%)	NA	0	NA
SRR1561361	Lam et al 2021	Bowers	USA	2008	human	unknown	human	SAMN02927871	Klebsiella pneumoniae	strong	722	51278	157995	5721521	no	-	ST719	O3b	O3b	Very high	NA	1	0.9926	0 bp	8 / 8 (100%)	O3b_01_manC,100.0%;O3b_02_manB,99.566%;O3b_03_wzm,99.237%;O3b_04_wzt,99.769%;O3b_05_wbdD,99.563%;O3b_06_wbdA,99.762%;O3b_07_wbdB,99.476%;O3b_08_wbdC,99.731%	NA	0	NA	0 / 8 (0%)	NA	4	O12_01_rfbB,98.31%;O12_03_rfbD,98.653%;OL101_02_rfbA,97.917%;O12_04_rfbC,97.297%
SRR1561202	Lam et al 2021	Bowers	Brazil	2008	human	unknown	human	SAMN02927712	Klebsiella pneumoniae	strong	220	66983	224042	5483649	no	-	ST437	O4	O4	Very high	NA	1	0.9973	+1 bp	6 / 6 (100%)	O4_01_hydrolase,99.833%;O4_02_hypothetical,99.748%;O4_03_hypothetical,99.717%;O4_04_wzt,99.787%;O4_05_wzm,98.77%;O4_06_glycosyltransferase,99.738%	NA	0	NA	0 / 6 (0%)	NA	0	NA
SRR1561203	Lam et al 2021	Bowers	Brazil	2008	human	unknown	human	SAMN02927713	Klebsiella pneumoniae	strong	153	133919	839213	5655979	no	-	ST437	O4	O4	Very high	NA	1	0.9972	+1 bp	6 / 6 (100%)	O4_01_hydrolase,99.833%;O4_02_hypothetical,99.748%;O4_03_hypothetical,99.717%;O4_04_wzt,99.787%;O4_05_wzm,98.361%;O4_06_glycosyltransferase,99.738%	NA	0	NA	0 / 6 (0%)	NA	0	NA
SRR1561205	Lam et al 2021	Bowers	Brazil	2009	human	unknown	human	SAMN02927715	Klebsiella pneumoniae	strong	166	150094	466944	5709382	no	-	ST437	O4	O4	Very high	NA	1	0.9973	+1 bp	6 / 6 (100%)	O4_01_hydrolase,99.833%;O4_02_hypothetical,99.748%;O4_03_hypothetical,99.717%;O4_04_wzt,99.787%;O4_05_wzm,98.77%;O4_06_glycosyltransferase,99.738%	NA	0	NA	0 / 6 (0%)	NA	0	NA
SRR1561206	Lam et al 2021	Bowers	Brazil	2010	human	unknown	human	SAMN02927716	Klebsiella pneumoniae	strong	320	53682	200397	5769121	no	-	ST340	O4	O4	Very high	NA	1	0.9965	0 bp	6 / 6 (100%)	O4_01_hydrolase,99.499%;O4_02_hypothetical,99.748%;O4_03_hypothetical,99.433%;O4_04_wzt,100.0%;O4_05_wzm,98.77%;O4_06_glycosyltransferase,99.215%	NA	0	NA	0 / 6 (0%)	NA	0	NA
SRR1561207	Lam et al 2021	Bowers	Brazil	2010	human	unknown	human	SAMN02927717	Klebsiella pneumoniae	strong	368	38348	167504	5819138	no	-	ST340	O4	O4	Very high	NA	1	0.9966	0 bp	6 / 6 (100%)	O4_01_hydrolase,99.499%;O4_02_hypothetical,99.748%;O4_03_hypothetical,99.433%;O4_04_wzt,100.0%;O4_05_wzm,98.77%;O4_06_glycosyltransferase,99.476%	NA	0	NA	0 / 6 (0%)	NA	0	NA
SRR1561237	Lam et al 2021	Bowers	Israel	2007	human	unknown	human	SAMN02927747	Klebsiella pneumoniae	strong	601	20613	146375	5614010	yes (1)	ambiguous_bases	ST340	O4	O4	Very high	NA	1	0.9971	0 bp	6 / 6 (100%)	O4_01_hydrolase,99.666%;O4_02_hypothetical,99.748%;O4_03_hypothetical,99.858%;O4_04_wzt,100.0%;O4_05_wzm,98.77%;O4_06_glycosyltransferase,99.476%	NA	0	NA	0 / 6 (0%)	NA	4	O12_01_rfbB,98.31%;OL101_02_rfbA,97.569%;O12_03_rfbD,91.246%;O12_04_rfbC,97.838%
SRR1561295	Lam et al 2021	Bowers	USA	2007	human	unknown	human	SAMN02927805	Klebsiella pneumoniae	strong	357	144451	789820	5879649	no	-	ST340	O4	O4	Very high	NA	1	0.9966	0 bp	6 / 6 (100%)	O4_01_hydrolase,99.499%;O4_02_hypothetical,99.748%;O4_03_hypothetical,99.433%;O4_04_wzt,100.0%;O4_05_wzm,98.77%;O4_06_glycosyltransferase,99.476%	NA	0	NA	0 / 6 (0%)	NA	1	O1/O2v2_10_gmlA,100.0%
SRR1561297	Lam et al 2021	Bowers	USA	2008	human	unknown	human	SAMN02927807	Klebsiella pneumoniae	strong	776	49299	233086	5839709	yes (1)	ambiguous_bases	ST833	O4	O4	Very high	NA	1	0.9973	+1 bp	6 / 6 (100%)	O4_01_hydrolase,99.666%;O4_02_hypothetical,99.748%;O4_03_hypothetical,99.858%;O4_04_wzt,100.0%;O4_05_wzm,98.77%;O4_06_glycosyltransferase,99.738%	NA	0	NA	0 / 6 (0%)	NA	9	O1/O2v2_04_glf,98.961%;O1/O2v2_06_wbbO,99.469%;O12_01_rfbB,97.465%;O1/O2v2_09_gmlB,99.388%;OL101_03_rfbD,98.653%;OL101_02_rfbA,97.569%;O1/O2v1_01_wzm,100.0%;O12_04_rfbC,97.838%;O1/O2v2_10_gmlA,100.0%
SRR1561324	Lam et al 2021	Bowers	USA	1996	human	unknown	human	SAMN02927834	Klebsiella pneumoniae	strong	142	127939	479956	5776739	no	-	ST37	O4	O4	Very high	NA	1	0.9971	0 bp	6 / 6 (100%)	O4_01_hydrolase,99.666%;O4_02_hypothetical,99.748%;O4_03_hypothetical,99.575%;O4_04_wzt,100.0%;O4_05_wzm,98.77%;O4_06_glycosyltransferase,99.738%	NA	0	NA	0 / 6 (0%)	NA	0	NA
SRR1561204	Lam et al 2021	Bowers	Brazil	2009	human	unknown	human	SAMN02927714	Klebsiella pneumoniae	strong	668	20503	100720	5474912	no	-	ST11	OL101	unknown	Good	?-*	1	0.9185	n/a	8 / 9 (88.9%)	OL101_02_rfbA,97.917%;OL101_03_rfbD,98.653%;OL101_04_rfbC,96.757%;OL101_05_wbbL,98.917%;OL101_06_wzm,98.921%;OL101_07_wzt,99.324%;OL101_08_wbbB,95.711%;OL101_09_glycosylhydrolase,92.335%	OL101_01_rfbB	0	NA	0 / 9 (0%)	NA	0	NA
SRR1561348	Lam et al 2021	Bowers	USA	2001	human	unknown	human	SAMN02927858	Klebsiella quasipneumoniae subsp. similipneumoniae	strong	150	192089	529031	5472112	no	-	ST334	O5	O5	Good	?-*	1	0.9454	n/a	7 / 8 (87.5%)	O5_01_manC,99.535%;O5_03_wzm,99.245%;O5_04_wzt,99.012%;O5_05_wbdD,94.131%;O5_06_wbdA,94.893%;O5_07_wbdB,99.482%;O5_08_wbdC,99.731%	O5_02_manB	0	NA	0 / 8 (0%)	NA	0	NA
SRR1561310	Lam et al 2021	Bowers	USA	2009	human	unknown	human	SAMN02927820	Klebsiella variicola subsp. variicola	strong	616	25483	91447	5655509	yes (1)	ambiguous_bases	ST2977-1LV	O3/O3a	O3/O3a	Good	?-	1	0.993	n/a	7 / 8 (87.5%)	O3/O3a_02_manB,98.242%;O3/O3a_03_wzm,99.618%;O3/O3a_04_wzt,100.0%;O3/O3a_05_wbdD,99.154%;O3/O3a_06_wbdA,99.881%;O3/O3a_07_wbdB,100.0%;O3/O3a_08_wbdC,100.0%	O3/O3a_01_manC	0	NA	0 / 8 (0%)	NA	4	O12_01_rfbB,98.028%;OL101_03_rfbD,99.327%;OL101_02_rfbA,99.655%;O12_04_rfbC,97.838%
ERR349819	Lam et al 2021	Chung	Nepal	2012	human	Folyes tip	human	SAMEA2073313	Klebsiella pneumoniae	strong	81	260921	587955	5482537	no	-	ST15	O1/O2v1	O1	Very high	NA	1	0.9852	0 bp	7 / 7 (100%)	O1/O2v1_01_wzm,100.0%;O1/O2v1_02_wzt,99.595%;O1/O2v1_03_wbbM,99.367%;O1/O2v1_04_glf,99.221%;O1/O2v1_05_wbbN,98.322%;O1/O2v1_06_wbbO,99.206%;O1/O2v1_07_kfoC,98.633%	NA	0	NA	0 / 7 (0%)	NA	3	Extra_genes_wbbY_01_wbbY,100.0%;O3b_01_manC,99.576%;O3/O3a_02_manB,98.904%
SRR2098797	Lam et al 2021	Davis	USA	2012	human	clinical	human	SAMN03853197	Klebsiella pneumoniae	strong	131	122310	393813	5337973	yes (2)	ambiguous_bases	ST133	O1/O2v1	O1	Very high	NA	1	0.9831	-2 bp	7 / 7 (100%)	O1/O2v1_01_wzm,99.609%;O1/O2v1_02_wzt,99.595%;O1/O2v1_03_wbbM,99.367%;O1/O2v1_04_glf,98.182%;O1/O2v1_05_wbbN,100.0%;O1/O2v1_06_wbbO,99.206%;O1/O2v1_07_kfoC,97.039%	NA	0	NA	0 / 7 (0%)	NA	5	Extra_genes_wbbY_01_wbbY,100.0%;O12_01_rfbB,97.746%;OL101_03_rfbD,98.653%;OL101_02_rfbA,97.917%;O12_04_rfbC,97.838%
SRR2098676	Lam et al 2021	Davis	USA	2012	human	clinical	human	SAMN03853202	Klebsiella pneumoniae	strong	990	61570	229287	5719289	yes (4)	ambiguous_bases	ST380	O1/O2v1	O1	Very high	NA	1	0.9996	0 bp	7 / 7 (100%)	O1/O2v1_01_wzm,100.0%;O1/O2v1_02_wzt,100.0%;O1/O2v1_03_wbbM,100.0%;O1/O2v1_04_glf,100.0%;O1/O2v1_05_wbbN,100.0%;O1/O2v1_06_wbbO,100.0%;O1/O2v1_07_kfoC,100.0%	NA	0	NA	0 / 7 (0%)	NA	3	Extra_genes_wbbY_01_wbbY,100.0%;O3b_01_manC,99.788%;O3/O3a_02_manB,98.684%
SRR2098675	Lam et al 2021	Davis	USA	2012	human	clinical	human	SAMN03853201	Klebsiella pneumoniae	strong	51	209398	748132	5430635	yes (1)	ambiguous_bases	ST380	O1/O2v1	O1	Very high	NA	1	0.9996	0 bp	7 / 7 (100%)	O1/O2v1_01_wzm,100.0%;O1/O2v1_02_wzt,100.0%;O1/O2v1_03_wbbM,100.0%;O1/O2v1_04_glf,100.0%;O1/O2v1_05_wbbN,100.0%;O1/O2v1_06_wbbO,100.0%;O1/O2v1_07_kfoC,100.0%	NA	0	NA	0 / 7 (0%)	NA	3	Extra_genes_wbbY_01_wbbY,100.0%;O3b_01_manC,100.0%;O3/O3a_02_manB,98.684%
SRR2098776	Lam et al 2021	Davis	USA	2012	human	clinical	human	SAMN03853196	Klebsiella pneumoniae	strong	245	42657	205718	5648202	yes (1)	ambiguous_bases	ST23	O1/O2v2	O1	Very high	NA	1	0.9912	-2 bp	10 / 10 (100%)	O1/O2v2_01_wzm,100.0%;O1/O2v2_02_wzt,99.595%;O1/O2v2_03_wbbM,99.367%;O1/O2v2_04_glf,98.442%;O1/O2v2_05_wbbN,98.658%;O1/O2v2_06_wbbO,100.0%;O1/O2v2_07_kfoC,99.007%;O1/O2v2_08_gmlC,98.563%;O1/O2v2_09_gmlB,99.694%;O1/O2v2_10_gmlA,100.0%	NA	0	NA	0 / 10 (0%)	NA	3	Extra_genes_wbbY_01_wbbY,100.0%;O3b_01_manC,93.856%;O3/O3a_02_manB,95.833%
SRR2098785	Lam et al 2021	Davis	USA	2012	human	clinical	human	SAMN03853254	Klebsiella pneumoniae	strong	191	105383	357353	5583013	yes (2)	ambiguous_bases	ST1691	O1/O2v1	O2a	Very high	NA	1	0.9921	0 bp	7 / 7 (100%)	O1/O2v1_01_wzm,99.609%;O1/O2v1_02_wzt,100.0%;O1/O2v1_03_wbbM,99.684%;O1/O2v1_04_glf,99.481%;O1/O2v1_05_wbbN,97.987%;O1/O2v1_06_wbbO,99.471%;O1/O2v1_07_kfoC,99.544%	NA	0	NA	0 / 7 (0%)	NA	2	O3b_01_manC,99.576%;O3/O3a_02_manB,99.123%
SRR2098681	Lam et al 2021	Davis	USA	2012	human	clinical	human	SAMN03853207	Klebsiella pneumoniae	strong	208	121476	394502	5568390	no	-	ST268	O1/O2v1	O2a	Very high	NA	1	0.9897	-1 bp	7 / 7 (100%)	O1/O2v1_01_wzm,99.609%;O1/O2v1_02_wzt,100.0%;O1/O2v1_03_wbbM,99.842%;O1/O2v1_04_glf,99.481%;O1/O2v1_05_wbbN,100.0%;O1/O2v1_06_wbbO,98.942%;O1/O2v1_07_kfoC,98.405%	NA	0	NA	0 / 7 (0%)	NA	2	O3b_01_manC,99.788%;O3/O3a_02_manB,98.684%
SRR2098679	Lam et al 2021	Davis	USA	2012	human	clinical	human	SAMN03853205	Klebsiella pneumoniae	strong	587	17246	68346	5311090	yes (2)	ambiguous_bases	ST341-1LV	O1/O2v2	O2afg	Very high	NA	1	0.9843	0 bp	10 / 10 (100%)	O1/O2v2_01_wzm,100.0%;O1/O2v2_02_wzt,99.19%;O1/O2v2_03_wbbM,98.576%;O1/O2v2_04_glf,99.221%;O1/O2v2_05_wbbN,98.322%;O1/O2v2_06_wbbO,99.735%;O1/O2v2_07_kfoC,98.511%;O1/O2v2_08_gmlC,97.947%;O1/O2v2_09_gmlB,99.083%;O1/O2v2_10_gmlA,100.0%	NA	0	NA	0 / 10 (0%)	NA	0	NA
SRR2098755	Lam et al 2021	Davis	USA	2012	human	clinical	human	SAMN03853230	Klebsiella pneumoniae	strong	118	117088	313345	5484838	yes (2)	ambiguous_bases	ST896	O1/O2v2	O2afg	Very high	NA	1	0.9842	0 bp	10 / 10 (100%)	O1/O2v2_01_wzm,99.609%;O1/O2v2_02_wzt,99.19%;O1/O2v2_03_wbbM,99.051%;O1/O2v2_04_glf,98.701%;O1/O2v2_05_wbbN,98.322%;O1/O2v2_06_wbbO,99.735%;O1/O2v2_07_kfoC,99.007%;O1/O2v2_08_gmlC,97.741%;O1/O2v2_09_gmlB,99.388%;O1/O2v2_10_gmlA,100.0%	NA	0	NA	0 / 10 (0%)	NA	2	O3/O3a_01_manC,98.517%;O3/O3a_02_manB,99.123%
SRR2098762	Lam et al 2021	Davis	USA	2012	human	clinical	human	SAMN03853237	Klebsiella pneumoniae	strong	83	132678	404404	5199121	no	-	ST1689	O3b	O3b	Very high	NA	1	0.9924	0 bp	8 / 8 (100%)	O3b_01_manC,99.576%;O3b_02_manB,99.783%;O3b_03_wzm,99.237%;O3b_04_wzt,99.537%;O3b_05_wbdD,99.125%;O3b_06_wbdA,99.762%;O3b_07_wbdB,99.476%;O3b_08_wbdC,100.0%	NA	0	NA	0 / 8 (0%)	NA	0	NA
SRR2098758	Lam et al 2021	Davis	USA	2012	human	clinical	human	SAMN03853233	Klebsiella pneumoniae	strong	396	24799	152614	5296217	yes (3)	ambiguous_bases	ST1296	O3b	O3b	Very high	NA	0.9984	0.9926	0 bp	8 / 8 (100%)	O3b_01_manC,100.0%;O3b_02_manB,99.783%;O3b_03_wzm,99.237%;O3b_04_wzt,99.306%;O3b_05_wbdD,99.854%;O3b_06_wbdA,99.881%;O3b_07_wbdB,99.738%;O3b_08_wbdC,100.0%	NA	0	NA	0 / 8 (0%)	NA	4	O12_01_rfbB,98.028%;OL101_03_rfbD,98.653%;OL101_02_rfbA,97.917%;O12_04_rfbC,97.838%
SRR2098753	Lam et al 2021	Davis	USA	2012	human	clinical	human	SAMN03853229	Klebsiella pneumoniae	strong	214	58091	163944	5326793	yes (1)	ambiguous_bases	ST1779	O3b	O3b	Very high	NA	1	0.993	0 bp	8 / 8 (100%)	O3b_01_manC,100.0%;O3b_02_manB,99.566%;O3b_03_wzm,99.237%;O3b_04_wzt,99.769%;O3b_05_wbdD,99.708%;O3b_06_wbdA,99.881%;O3b_07_wbdB,99.215%;O3b_08_wbdC,100.0%	NA	0	NA	0 / 8 (0%)	NA	0	NA
SRR2098799	Lam et al 2021	Davis	USA	2012	human	clinical	human	SAMN03853260	Klebsiella pneumoniae	strong	80	176697	473140	5376264	yes (2)	ambiguous_bases	ST17	O4	O4	Very high	NA	1	0.9966	+1 bp	6 / 6 (100%)	O4_01_hydrolase,99.499%;O4_02_hypothetical,99.748%;O4_03_hypothetical,99.433%;O4_04_wzt,99.787%;O4_05_wzm,98.77%;O4_06_glycosyltransferase,99.476%	NA	0	NA	0 / 6 (0%)	NA	0	NA
SRR2098757	Lam et al 2021	Davis	USA	2012	human	clinical	human	SAMN03853232	Klebsiella pneumoniae	strong	282	38517	201688	5437051	no	-	ST1540	OL103	unknown	High	*	1	0.9458	0 bp	6 / 6 (100%)	OL103_01_rmlC,98.438%;OL103_02_wzm,99.62%;OL103_03_wzt,98.018%;OL103_04_hydrolase,94.357%;OL103_05_spsA,97.72%;OL103_06_wbbL,98.162%	NA	0	NA	0 / 6 (0%)	NA	3	O12_01_rfbB,98.028%;OL101_03_rfbD,98.653%;OL101_02_rfbA,97.917%
SRR2098809	Lam et al 2021	Davis	USA	2012	human	clinical	human	SAMN03853265	Klebsiella variicola subsp. variicola	strong	80	167805	411266	5410602	yes (5)	ambiguous_bases	ST1688-1LV	O3/O3a	O3/O3a	Good	?-	1	0.9927	n/a	7 / 8 (87.5%)	O3/O3a_01_manC,99.576%;O3/O3a_03_wzm,99.618%;O3/O3a_04_wzt,100.0%;O3/O3a_05_wbdD,99.295%;O3/O3a_06_wbdA,99.881%;O3/O3a_07_wbdB,100.0%;O3/O3a_08_wbdC,100.0%	O3/O3a_02_manB	0	NA	0 / 8 (0%)	NA	0	NA
SRR2098813	Lam et al 2021	Davis	USA	2012	human	clinical	human	SAMN03853269	Klebsiella variicola subsp. variicola	strong	886	10694	64498	5322261	yes (1)	ambiguous_bases	ST360-1LV	O3/O3a	O3/O3a	Good	?-	0.989	0.9924	n/a	6 / 8 (75%)	O3/O3a_01_manC,100.0%;O3/O3a_02_manB,99.566%;O3/O3a_03_wzm,99.618%;O3/O3a_05_wbdD,99.154%;O3/O3a_06_wbdA,99.762%;O3/O3a_07_wbdB,100.0%	O3/O3a_04_wzt;O3/O3a_08_wbdC	0	NA	0 / 8 (0%)	NA	4	O12_01_rfbB,98.028%;OL101_02_rfbA,99.655%;OL101_03_rfbD,81.145%;O12_04_rfbC,97.838%
SRR2098810	Lam et al 2021	Davis	USA	2012	human	clinical	human	SAMN03853266	Klebsiella variicola subsp. variicola	strong	44	215247	485384	5407927	yes (1)	ambiguous_bases	ST1688	O3/O3a	O3/O3a	Very high	NA	1	0.9922	+1 bp	8 / 8 (100%)	O3/O3a_01_manC,99.788%;O3/O3a_02_manB,100.0%;O3/O3a_03_wzm,99.618%;O3/O3a_04_wzt,100.0%;O3/O3a_05_wbdD,99.295%;O3/O3a_06_wbdA,99.881%;O3/O3a_07_wbdB,100.0%;O3/O3a_08_wbdC,100.0%	NA	0	NA	0 / 8 (0%)	NA	0	NA
SRR2098811	Lam et al 2021	Davis	USA	2011	human	clinical	human	SAMN03853267	Klebsiella variicola subsp. variicola	strong	738	15436	70453	5745717	yes (3)	ambiguous_bases	ST697-1LV	O5	O5	Good	?-	0.9849	0.9952	n/a	7 / 8 (87.5%)	O5_01_manC,99.576%;O5_03_wzm,99.623%;O5_04_wzt,99.753%;O5_05_wbdD,99.765%;O5_06_wbdA,99.753%;O5_07_wbdB,100.0%;O5_08_wbdC,99.731%	O5_02_manB	0	NA	0 / 8 (0%)	NA	0	NA
SRR2098816	Lam et al 2021	Davis	USA	2011	human	clinical	human	SAMN03853271	Klebsiella variicola subsp. variicola	strong	93	129936	499977	5552043	yes (1)	ambiguous_bases	ST1687	OL103	unknown	Very high	NA	1	0.9653	0 bp	6 / 6 (100%)	OL103_01_rmlC,98.438%;OL103_02_wzm,99.24%;OL103_03_wzt,99.559%;OL103_04_hydrolase,95.611%;OL103_05_spsA,98.046%;OL103_06_wbbL,99.632%	NA	0	NA	0 / 6 (0%)	NA	3	O12_01_rfbB,97.465%;OL101_03_rfbD,99.327%;OL101_02_rfbA,99.31%
SRR1166945	Lam et al 2021	Deleo	USA	2003	human	unknown	human	SAMN02630998	Klebsiella pneumoniae	strong	348	150071	794657	5786915	no	-	ST258	O1/O2v2	O2afg	Very high	NA	1	0.9838	0 bp	10 / 10 (100%)	O1/O2v2_01_wzm,100.0%;O1/O2v2_02_wzt,99.19%;O1/O2v2_03_wbbM,98.576%;O1/O2v2_04_glf,98.961%;O1/O2v2_05_wbbN,98.993%;O1/O2v2_06_wbbO,99.469%;O1/O2v2_07_kfoC,99.007%;O1/O2v2_08_gmlC,97.331%;O1/O2v2_09_gmlB,99.388%;O1/O2v2_10_gmlA,100.0%	NA	0	NA	0 / 10 (0%)	NA	4	O12_01_rfbB,98.31%;OL101_03_rfbD,98.99%;OL101_02_rfbA,98.276%;OL101_04_rfbC,97.838%
SRR1166946	Lam et al 2021	Deleo	USA	2004	human	unknown	human	SAMN02630999	Klebsiella pneumoniae	strong	488	150071	793286	5751250	no	-	ST258	O1/O2v2	O2afg	Very high	NA	1	0.9838	0 bp	10 / 10 (100%)	O1/O2v2_01_wzm,100.0%;O1/O2v2_02_wzt,99.19%;O1/O2v2_03_wbbM,98.576%;O1/O2v2_04_glf,98.961%;O1/O2v2_05_wbbN,98.993%;O1/O2v2_06_wbbO,99.469%;O1/O2v2_07_kfoC,99.007%;O1/O2v2_08_gmlC,97.331%;O1/O2v2_09_gmlB,99.388%;O1/O2v2_10_gmlA,100.0%	NA	0	NA	0 / 10 (0%)	NA	4	O12_01_rfbB,98.31%;OL101_03_rfbD,98.99%;OL101_02_rfbA,98.276%;OL101_04_rfbC,97.838%
SRR1166947	Lam et al 2021	Deleo	USA	2004	human	unknown	human	SAMN02631000	Klebsiella pneumoniae	strong	303	203722	794888	5744560	no	-	ST258-1LV	O1/O2v2	O2afg	Very high	NA	1	0.9838	0 bp	10 / 10 (100%)	O1/O2v2_01_wzm,100.0%;O1/O2v2_02_wzt,99.19%;O1/O2v2_03_wbbM,98.576%;O1/O2v2_04_glf,98.961%;O1/O2v2_05_wbbN,98.993%;O1/O2v2_06_wbbO,99.469%;O1/O2v2_07_kfoC,99.007%;O1/O2v2_08_gmlC,97.331%;O1/O2v2_09_gmlB,99.388%;O1/O2v2_10_gmlA,100.0%	NA	0	NA	0 / 10 (0%)	NA	4	O12_01_rfbB,98.31%;OL101_03_rfbD,98.99%;OL101_02_rfbA,98.276%;OL101_04_rfbC,97.838%
SRR1166948	Lam et al 2021	Deleo	USA	2004	human	unknown	human	SAMN02631001	Klebsiella pneumoniae	strong	361	143794	776600	5670510	no	-	ST258	O1/O2v2	O2afg	Very high	NA	1	0.9838	0 bp	10 / 10 (100%)	O1/O2v2_01_wzm,100.0%;O1/O2v2_02_wzt,99.19%;O1/O2v2_03_wbbM,98.576%;O1/O2v2_04_glf,98.961%;O1/O2v2_05_wbbN,98.993%;O1/O2v2_06_wbbO,99.469%;O1/O2v2_07_kfoC,99.007%;O1/O2v2_08_gmlC,97.331%;O1/O2v2_09_gmlB,99.388%;O1/O2v2_10_gmlA,100.0%	NA	0	NA	0 / 10 (0%)	NA	4	O12_01_rfbB,98.31%;OL101_03_rfbD,98.99%;OL101_02_rfbA,98.276%;OL101_04_rfbC,97.838%
SRR1166949	Lam et al 2021	Deleo	USA	2005	human	unknown	human	SAMN02631002	Klebsiella pneumoniae	strong	350	157514	793384	5736142	no	-	ST258	O1/O2v2	O2afg	Very high	NA	1	0.9838	0 bp	10 / 10 (100%)	O1/O2v2_01_wzm,100.0%;O1/O2v2_02_wzt,99.19%;O1/O2v2_03_wbbM,98.576%;O1/O2v2_04_glf,98.961%;O1/O2v2_05_wbbN,98.993%;O1/O2v2_06_wbbO,99.469%;O1/O2v2_07_kfoC,99.007%;O1/O2v2_08_gmlC,97.331%;O1/O2v2_09_gmlB,99.388%;O1/O2v2_10_gmlA,100.0%	NA	0	NA	0 / 10 (0%)	NA	4	O12_01_rfbB,98.31%;OL101_03_rfbD,98.99%;OL101_02_rfbA,98.276%;OL101_04_rfbC,97.838%
SRR1166950	Lam et al 2021	Deleo	USA	2005	human	unknown	human	SAMN02631003	Klebsiella pneumoniae	strong	383	146227	796262	5608798	no	-	ST258	O1/O2v2	O2afg	Very high	NA	1	0.9848	0 bp	10 / 10 (100%)	O1/O2v2_01_wzm,100.0%;O1/O2v2_02_wzt,99.19%;O1/O2v2_03_wbbM,98.734%;O1/O2v2_04_glf,99.74%;O1/O2v2_05_wbbN,98.322%;O1/O2v2_06_wbbO,99.204%;O1/O2v2_07_kfoC,99.007%;O1/O2v2_08_gmlC,97.331%;O1/O2v2_09_gmlB,99.388%;O1/O2v2_10_gmlA,100.0%	NA	0	NA	0 / 10 (0%)	NA	0	NA
SRR1166951	Lam et al 2021	Deleo	USA	2006	human	unknown	human	SAMN02631004	Klebsiella pneumoniae	strong	335	167666	504117	5621725	no	-	ST258	O1/O2v2	O2afg	Very high	NA	1	0.983	+9 bp	10 / 10 (100%)	O1/O2v2_01_wzm,100.0%;O1/O2v2_02_wzt,99.19%;O1/O2v2_03_wbbM,98.576%;O1/O2v2_04_glf,98.961%;O1/O2v2_05_wbbN,98.993%;O1/O2v2_06_wbbO,99.469%;O1/O2v2_07_kfoC,98.276%;O1/O2v2_08_gmlC,97.331%;O1/O2v2_09_gmlB,99.388%;O1/O2v2_10_gmlA,100.0%	NA	0	NA	0 / 10 (0%)	NA	4	O12_01_rfbB,98.31%;OL101_03_rfbD,98.99%;OL101_02_rfbA,98.276%;OL101_04_rfbC,97.838%
SRR1166952	Lam et al 2021	Deleo	USA	2007	human	unknown	human	SAMN02631005	Klebsiella pneumoniae	strong	355	167666	754308	5670387	no	-	ST258	O1/O2v2	O2afg	Very high	NA	1	0.9838	0 bp	10 / 10 (100%)	O1/O2v2_01_wzm,100.0%;O1/O2v2_02_wzt,99.19%;O1/O2v2_03_wbbM,98.576%;O1/O2v2_04_glf,98.961%;O1/O2v2_05_wbbN,98.993%;O1/O2v2_06_wbbO,99.469%;O1/O2v2_07_kfoC,99.007%;O1/O2v2_08_gmlC,97.331%;O1/O2v2_09_gmlB,99.388%;O1/O2v2_10_gmlA,100.0%	NA	0	NA	0 / 10 (0%)	NA	4	O12_01_rfbB,98.31%;OL101_03_rfbD,98.99%;OL101_02_rfbA,98.276%;OL101_04_rfbC,97.838%
SRR1166953	Lam et al 2021	Deleo	USA	2007	human	unknown	human	SAMN02631006	Klebsiella pneumoniae	strong	332	150071	463116	5518035	no	-	ST258	O1/O2v2	O2afg	Very high	NA	1	0.9848	0 bp	10 / 10 (100%)	O1/O2v2_01_wzm,100.0%;O1/O2v2_02_wzt,99.19%;O1/O2v2_03_wbbM,98.734%;O1/O2v2_04_glf,99.74%;O1/O2v2_05_wbbN,98.322%;O1/O2v2_06_wbbO,99.204%;O1/O2v2_07_kfoC,99.007%;O1/O2v2_08_gmlC,97.331%;O1/O2v2_09_gmlB,99.388%;O1/O2v2_10_gmlA,100.0%	NA	0	NA	0 / 10 (0%)	NA	0	NA
SRR1166954	Lam et al 2021	Deleo	USA	2007	human	unknown	human	SAMN02631007	Klebsiella pneumoniae	strong	427	142122	455665	5703032	no	-	ST418	O1/O2v2	O2afg	Very high	NA	1	0.9838	0 bp	10 / 10 (100%)	O1/O2v2_01_wzm,100.0%;O1/O2v2_02_wzt,99.19%;O1/O2v2_03_wbbM,98.576%;O1/O2v2_04_glf,98.961%;O1/O2v2_05_wbbN,98.993%;O1/O2v2_06_wbbO,99.469%;O1/O2v2_07_kfoC,99.007%;O1/O2v2_08_gmlC,97.331%;O1/O2v2_09_gmlB,99.388%;O1/O2v2_10_gmlA,100.0%	NA	0	NA	0 / 10 (0%)	NA	4	O12_01_rfbB,98.31%;OL101_03_rfbD,98.99%;OL101_02_rfbA,98.276%;OL101_04_rfbC,97.838%
SRR1166955	Lam et al 2021	Deleo	USA	2007	human	unknown	human	SAMN02631008	Klebsiella pneumoniae	strong	403	167666	573163	5736705	no	-	ST258	O1/O2v2	O2afg	Good	?-	1	0.9838	n/a	9 / 10 (90%)	O1/O2v2_01_wzm,100.0%;O1/O2v2_02_wzt,99.19%;O1/O2v2_03_wbbM,98.576%;O1/O2v2_04_glf,98.961%;O1/O2v2_05_wbbN,98.993%;O1/O2v2_07_kfoC,99.007%;O1/O2v2_08_gmlC,97.331%;O1/O2v2_09_gmlB,99.388%;O1/O2v2_10_gmlA,100.0%	O1/O2v2_06_wbbO	0	NA	0 / 10 (0%)	NA	4	O12_01_rfbB,98.31%;OL101_03_rfbD,98.99%;OL101_02_rfbA,98.276%;OL101_04_rfbC,97.838%
SRR1166956	Lam et al 2021	Deleo	USA	2007	human	unknown	human	SAMN02631009	Klebsiella pneumoniae	strong	355	129569	754297	5663373	no	-	ST258	O1/O2v2	O2afg	Very high	NA	1	0.9838	0 bp	10 / 10 (100%)	O1/O2v2_01_wzm,100.0%;O1/O2v2_02_wzt,99.19%;O1/O2v2_03_wbbM,98.576%;O1/O2v2_04_glf,98.961%;O1/O2v2_05_wbbN,98.993%;O1/O2v2_06_wbbO,99.469%;O1/O2v2_07_kfoC,99.007%;O1/O2v2_08_gmlC,97.331%;O1/O2v2_09_gmlB,99.388%;O1/O2v2_10_gmlA,100.0%	NA	0	NA	0 / 10 (0%)	NA	4	O12_01_rfbB,98.31%;OL101_03_rfbD,98.99%;OL101_02_rfbA,98.276%;OL101_04_rfbC,97.838%
SRR1166964	Lam et al 2021	Deleo	USA	2009	human	swab	human	SAMN02631017	Klebsiella pneumoniae	strong	311	154595	803460	5618129	no	-	ST258-1LV	O1/O2v2	O2afg	Very high	NA	1	0.9848	0 bp	10 / 10 (100%)	O1/O2v2_01_wzm,100.0%;O1/O2v2_02_wzt,99.19%;O1/O2v2_03_wbbM,98.734%;O1/O2v2_04_glf,99.74%;O1/O2v2_05_wbbN,98.322%;O1/O2v2_06_wbbO,99.204%;O1/O2v2_07_kfoC,99.007%;O1/O2v2_08_gmlC,97.331%;O1/O2v2_09_gmlB,99.388%;O1/O2v2_10_gmlA,100.0%	NA	0	NA	0 / 10 (0%)	NA	0	NA
SRR1166966	Lam et al 2021	Deleo	USA	2009	human	unknown	human	SAMN02631019	Klebsiella pneumoniae	strong	336	144851	547829	5629868	no	-	ST379	O1/O2v2	O2afg	Very high	NA	1	0.9838	0 bp	10 / 10 (100%)	O1/O2v2_01_wzm,100.0%;O1/O2v2_02_wzt,99.19%;O1/O2v2_03_wbbM,98.576%;O1/O2v2_04_glf,98.961%;O1/O2v2_05_wbbN,98.993%;O1/O2v2_06_wbbO,99.469%;O1/O2v2_07_kfoC,99.007%;O1/O2v2_08_gmlC,97.331%;O1/O2v2_09_gmlB,99.388%;O1/O2v2_10_gmlA,100.0%	NA	0	NA	0 / 10 (0%)	NA	4	O12_01_rfbB,98.31%;OL101_03_rfbD,98.99%;OL101_02_rfbA,98.276%;OL101_04_rfbC,97.838%
SRR1166967	Lam et al 2021	Deleo	USA	2009	human	unknown	human	SAMN02631020	Klebsiella pneumoniae	strong	209	135353	808134	5724010	no	-	ST258	O1/O2v2	O2afg	Very high	NA	1	0.9838	0 bp	10 / 10 (100%)	O1/O2v2_01_wzm,100.0%;O1/O2v2_02_wzt,99.19%;O1/O2v2_03_wbbM,98.576%;O1/O2v2_04_glf,98.961%;O1/O2v2_05_wbbN,98.993%;O1/O2v2_06_wbbO,99.469%;O1/O2v2_07_kfoC,99.007%;O1/O2v2_08_gmlC,97.331%;O1/O2v2_09_gmlB,99.388%;O1/O2v2_10_gmlA,100.0%	NA	0	NA	0 / 10 (0%)	NA	4	O12_01_rfbB,98.31%;OL101_03_rfbD,98.99%;OL101_02_rfbA,98.276%;OL101_04_rfbC,97.838%
SRR1166968	Lam et al 2021	Deleo	USA	2010	human	unknown	human	SAMN02631021	Klebsiella pneumoniae	strong	189	167831	377620	5786486	no	-	ST258	O1/O2v2	O2afg	Very high	NA	1	0.9837	0 bp	10 / 10 (100%)	O1/O2v2_01_wzm,100.0%;O1/O2v2_02_wzt,99.19%;O1/O2v2_03_wbbM,98.576%;O1/O2v2_04_glf,98.961%;O1/O2v2_05_wbbN,98.658%;O1/O2v2_06_wbbO,99.469%;O1/O2v2_07_kfoC,99.007%;O1/O2v2_08_gmlC,97.331%;O1/O2v2_09_gmlB,99.388%;O1/O2v2_10_gmlA,100.0%	NA	0	NA	0 / 10 (0%)	NA	4	O12_01_rfbB,98.31%;OL101_03_rfbD,98.99%;OL101_02_rfbA,98.276%;OL101_04_rfbC,97.838%
SRR1166969	Lam et al 2021	Deleo	USA	2010	human	unknown	human	SAMN02631022	Klebsiella pneumoniae	strong	185	147558	449288	5643149	no	-	ST258	O1/O2v2	O2afg	Very high	NA	1	0.9848	0 bp	10 / 10 (100%)	O1/O2v2_01_wzm,100.0%;O1/O2v2_02_wzt,99.19%;O1/O2v2_03_wbbM,98.734%;O1/O2v2_04_glf,99.74%;O1/O2v2_05_wbbN,98.322%;O1/O2v2_06_wbbO,99.204%;O1/O2v2_07_kfoC,99.007%;O1/O2v2_08_gmlC,97.331%;O1/O2v2_09_gmlB,99.388%;O1/O2v2_10_gmlA,100.0%	NA	0	NA	0 / 10 (0%)	NA	0	NA
SRR1166971	Lam et al 2021	Deleo	Canada	2007	human	unknown	human	SAMN02631024	Klebsiella pneumoniae	strong	221	181897	517714	5935191	no	-	ST258	O1/O2v2	O2afg	Very high	NA	1	0.9838	0 bp	10 / 10 (100%)	O1/O2v2_01_wzm,100.0%;O1/O2v2_02_wzt,99.19%;O1/O2v2_03_wbbM,98.576%;O1/O2v2_04_glf,98.961%;O1/O2v2_05_wbbN,98.993%;O1/O2v2_06_wbbO,99.469%;O1/O2v2_07_kfoC,99.007%;O1/O2v2_08_gmlC,97.331%;O1/O2v2_09_gmlB,99.388%;O1/O2v2_10_gmlA,100.0%	NA	0	NA	0 / 10 (0%)	NA	4	O12_01_rfbB,98.31%;OL101_03_rfbD,98.99%;OL101_02_rfbA,98.276%;OL101_04_rfbC,97.838%
SRR1166972	Lam et al 2021	Deleo	Canada	2009	human	unknown	human	SAMN02631025	Klebsiella pneumoniae	strong	205	184517	839619	5716043	no	-	ST258	O1/O2v2	O2afg	Very high	NA	1	0.9838	0 bp	10 / 10 (100%)	O1/O2v2_01_wzm,100.0%;O1/O2v2_02_wzt,99.19%;O1/O2v2_03_wbbM,98.576%;O1/O2v2_04_glf,98.961%;O1/O2v2_05_wbbN,98.993%;O1/O2v2_06_wbbO,99.469%;O1/O2v2_07_kfoC,99.007%;O1/O2v2_08_gmlC,97.331%;O1/O2v2_09_gmlB,99.388%;O1/O2v2_10_gmlA,100.0%	NA	0	NA	0 / 10 (0%)	NA	4	O12_01_rfbB,98.31%;OL101_03_rfbD,98.99%;OL101_02_rfbA,98.276%;OL101_04_rfbC,97.838%
SRR1166974	Lam et al 2021	Deleo	USA	2009	human	unknown	human	SAMN02631027	Klebsiella pneumoniae	strong	269	181897	499588	5636169	no	-	ST258	O1/O2v2	O2afg	Very high	NA	1	0.9848	0 bp	10 / 10 (100%)	O1/O2v2_01_wzm,100.0%;O1/O2v2_02_wzt,99.19%;O1/O2v2_03_wbbM,98.734%;O1/O2v2_04_glf,99.74%;O1/O2v2_05_wbbN,98.322%;O1/O2v2_06_wbbO,99.204%;O1/O2v2_07_kfoC,99.007%;O1/O2v2_08_gmlC,97.331%;O1/O2v2_09_gmlB,99.388%;O1/O2v2_10_gmlA,100.0%	NA	0	NA	0 / 10 (0%)	NA	0	NA
SRR1166980	Lam et al 2021	Deleo	USA	2006	human	unknown	human	SAMN02631033	Klebsiella pneumoniae	strong	378	154193	544008	5680900	no	-	ST258	O1/O2v2	O2afg	Very high	NA	1	0.9837	0 bp	10 / 10 (100%)	O1/O2v2_01_wzm,100.0%;O1/O2v2_02_wzt,99.19%;O1/O2v2_03_wbbM,98.576%;O1/O2v2_04_glf,98.961%;O1/O2v2_05_wbbN,98.993%;O1/O2v2_06_wbbO,99.204%;O1/O2v2_07_kfoC,99.007%;O1/O2v2_08_gmlC,97.331%;O1/O2v2_09_gmlB,99.388%;O1/O2v2_10_gmlA,100.0%	NA	0	NA	0 / 10 (0%)	NA	4	O12_01_rfbB,98.31%;OL101_03_rfbD,98.99%;OL101_02_rfbA,98.276%;OL101_04_rfbC,97.838%
SRR1166981	Lam et al 2021	Deleo	USA	2007	human	unknown	human	SAMN02631034	Klebsiella pneumoniae	strong	335	144669	526241	5730307	no	-	ST258	O1/O2v2	O2afg	Good	?-	1	0.9838	n/a	9 / 10 (90%)	O1/O2v2_01_wzm,100.0%;O1/O2v2_02_wzt,99.19%;O1/O2v2_03_wbbM,98.576%;O1/O2v2_04_glf,98.961%;O1/O2v2_05_wbbN,98.993%;O1/O2v2_07_kfoC,99.007%;O1/O2v2_08_gmlC,97.331%;O1/O2v2_09_gmlB,99.388%;O1/O2v2_10_gmlA,100.0%	O1/O2v2_06_wbbO	0	NA	0 / 10 (0%)	NA	4	O12_01_rfbB,98.31%;OL101_03_rfbD,98.99%;OL101_02_rfbA,98.276%;OL101_04_rfbC,97.838%
SRR1166982	Lam et al 2021	Deleo	USA	2008	human	unknown	human	SAMN02631035	Klebsiella pneumoniae	strong	319	129675	362926	5945999	no	-	ST258	O1/O2v2	O2afg	Very high	NA	1	0.9838	0 bp	10 / 10 (100%)	O1/O2v2_01_wzm,100.0%;O1/O2v2_02_wzt,99.19%;O1/O2v2_03_wbbM,98.576%;O1/O2v2_04_glf,98.961%;O1/O2v2_05_wbbN,98.993%;O1/O2v2_06_wbbO,99.469%;O1/O2v2_07_kfoC,99.007%;O1/O2v2_08_gmlC,97.331%;O1/O2v2_09_gmlB,99.388%;O1/O2v2_10_gmlA,100.0%	NA	0	NA	0 / 10 (0%)	NA	4	O12_01_rfbB,98.31%;OL101_03_rfbD,98.99%;OL101_02_rfbA,98.276%;OL101_04_rfbC,97.838%
SRR1166984	Lam et al 2021	Deleo	USA	2010	human	unknown	human	SAMN02631037	Klebsiella pneumoniae	strong	373	144851	671277	5626247	no	-	ST258	O1/O2v2	O2afg	Very high	NA	1	0.9838	0 bp	10 / 10 (100%)	O1/O2v2_01_wzm,100.0%;O1/O2v2_02_wzt,99.19%;O1/O2v2_03_wbbM,98.576%;O1/O2v2_04_glf,98.961%;O1/O2v2_05_wbbN,98.993%;O1/O2v2_06_wbbO,99.469%;O1/O2v2_07_kfoC,99.007%;O1/O2v2_08_gmlC,97.331%;O1/O2v2_09_gmlB,99.388%;O1/O2v2_10_gmlA,100.0%	NA	0	NA	0 / 10 (0%)	NA	4	O12_01_rfbB,98.31%;OL101_03_rfbD,98.99%;OL101_02_rfbA,98.276%;OL101_04_rfbC,97.838%
SRR1166986	Lam et al 2021	Deleo	USA	2011	human	unknown	human	SAMN02631039	Klebsiella pneumoniae	strong	463	142539	793513	5745542	no	-	ST258	O1/O2v2	O2afg	Very high	NA	1	0.9838	0 bp	10 / 10 (100%)	O1/O2v2_01_wzm,100.0%;O1/O2v2_02_wzt,99.19%;O1/O2v2_03_wbbM,98.576%;O1/O2v2_04_glf,98.961%;O1/O2v2_05_wbbN,98.993%;O1/O2v2_06_wbbO,99.469%;O1/O2v2_07_kfoC,99.007%;O1/O2v2_08_gmlC,97.331%;O1/O2v2_09_gmlB,99.388%;O1/O2v2_10_gmlA,100.0%	NA	0	NA	0 / 10 (0%)	NA	4	O12_01_rfbB,98.31%;OL101_03_rfbD,98.99%;OL101_02_rfbA,98.276%;OL101_04_rfbC,97.838%
SRR1166987	Lam et al 2021	Deleo	USA	2011	human	unknown	human	SAMN02631040	Klebsiella pneumoniae	strong	597	115591	543991	6165271	no	-	ST258	O1/O2v2	O2afg	Very high	NA	1	0.9838	0 bp	10 / 10 (100%)	O1/O2v2_01_wzm,100.0%;O1/O2v2_02_wzt,99.19%;O1/O2v2_03_wbbM,98.576%;O1/O2v2_04_glf,98.961%;O1/O2v2_05_wbbN,98.993%;O1/O2v2_06_wbbO,99.469%;O1/O2v2_07_kfoC,99.007%;O1/O2v2_08_gmlC,97.331%;O1/O2v2_09_gmlB,99.388%;O1/O2v2_10_gmlA,100.0%	NA	0	NA	0 / 10 (0%)	NA	4	O12_01_rfbB,98.31%;OL101_03_rfbD,98.99%;OL101_02_rfbA,98.276%;OL101_04_rfbC,97.838%
SRR1166988	Lam et al 2021	Deleo	USA	2011	human	unknown	human	SAMN02631041	Klebsiella pneumoniae	strong	237	157501	767406	5438266	no	-	ST258	O1/O2v2	O2afg	Very high	NA	1	0.9838	0 bp	10 / 10 (100%)	O1/O2v2_01_wzm,100.0%;O1/O2v2_02_wzt,99.19%;O1/O2v2_03_wbbM,98.576%;O1/O2v2_04_glf,98.961%;O1/O2v2_05_wbbN,98.993%;O1/O2v2_06_wbbO,99.469%;O1/O2v2_07_kfoC,99.007%;O1/O2v2_08_gmlC,97.331%;O1/O2v2_09_gmlB,99.388%;O1/O2v2_10_gmlA,100.0%	NA	0	NA	0 / 10 (0%)	NA	4	O12_01_rfbB,98.31%;OL101_03_rfbD,98.99%;OL101_02_rfbA,98.276%;OL101_04_rfbC,97.838%
SRR1166989	Lam et al 2021	Deleo	Colombia	2010	human	unknown	human	SAMN02631042	Klebsiella pneumoniae	strong	398	150071	566068	5687446	no	-	ST512	O1/O2v2	O2afg	Very high	NA	1	0.9838	0 bp	10 / 10 (100%)	O1/O2v2_01_wzm,100.0%;O1/O2v2_02_wzt,99.19%;O1/O2v2_03_wbbM,98.576%;O1/O2v2_04_glf,98.961%;O1/O2v2_05_wbbN,98.993%;O1/O2v2_06_wbbO,99.469%;O1/O2v2_07_kfoC,99.007%;O1/O2v2_08_gmlC,97.331%;O1/O2v2_09_gmlB,99.388%;O1/O2v2_10_gmlA,100.0%	NA	0	NA	0 / 10 (0%)	NA	4	O12_01_rfbB,98.31%;OL101_03_rfbD,98.99%;OL101_02_rfbA,98.276%;OL101_04_rfbC,97.838%
SRR1166991	Lam et al 2021	Deleo	USA	2009	human	unknown	human	SAMN02631044	Klebsiella pneumoniae	strong	343	167665	793266	5596153	no	-	ST258-1LV	O1/O2v2	O2afg	Very high	NA	1	0.9838	0 bp	10 / 10 (100%)	O1/O2v2_01_wzm,100.0%;O1/O2v2_02_wzt,99.19%;O1/O2v2_03_wbbM,98.576%;O1/O2v2_04_glf,98.961%;O1/O2v2_05_wbbN,98.993%;O1/O2v2_06_wbbO,99.469%;O1/O2v2_07_kfoC,99.007%;O1/O2v2_08_gmlC,97.331%;O1/O2v2_09_gmlB,99.388%;O1/O2v2_10_gmlA,100.0%	NA	0	NA	0 / 10 (0%)	NA	4	O12_01_rfbB,98.31%;OL101_03_rfbD,98.99%;OL101_02_rfbA,98.276%;OL101_04_rfbC,97.838%
SRR1166992	Lam et al 2021	Deleo	USA	2009	human	unknown	human	SAMN02631045	Klebsiella pneumoniae	strong	262	167666	696757	5512168	no	-	ST258-1LV	O1/O2v2	O2afg	Very high	NA	1	0.9838	0 bp	10 / 10 (100%)	O1/O2v2_01_wzm,100.0%;O1/O2v2_02_wzt,99.19%;O1/O2v2_03_wbbM,98.576%;O1/O2v2_04_glf,98.961%;O1/O2v2_05_wbbN,98.993%;O1/O2v2_06_wbbO,99.469%;O1/O2v2_07_kfoC,99.007%;O1/O2v2_08_gmlC,97.331%;O1/O2v2_09_gmlB,99.388%;O1/O2v2_10_gmlA,100.0%	NA	0	NA	0 / 10 (0%)	NA	4	O12_01_rfbB,98.31%;OL101_03_rfbD,98.99%;OL101_02_rfbA,98.276%;OL101_04_rfbC,97.838%
SRR1166993	Lam et al 2021	Deleo	Italy	2009	human	unknown	human	SAMN02631046	Klebsiella pneumoniae	strong	351	146226	804270	5585260	no	-	ST258	O1/O2v2	O2afg	Very high	NA	1	0.9848	0 bp	10 / 10 (100%)	O1/O2v2_01_wzm,100.0%;O1/O2v2_02_wzt,99.19%;O1/O2v2_03_wbbM,98.734%;O1/O2v2_04_glf,99.74%;O1/O2v2_05_wbbN,98.322%;O1/O2v2_06_wbbO,99.204%;O1/O2v2_07_kfoC,99.007%;O1/O2v2_08_gmlC,97.331%;O1/O2v2_09_gmlB,99.388%;O1/O2v2_10_gmlA,100.0%	NA	0	NA	0 / 10 (0%)	NA	0	NA
SRR1166994	Lam et al 2021	Deleo	USA	2010	human	unknown	human	SAMN02631047	Klebsiella pneumoniae	strong	316	146226	449628	5443925	no	-	ST258	O1/O2v2	O2afg	Very high	NA	1	0.9848	0 bp	10 / 10 (100%)	O1/O2v2_01_wzm,100.0%;O1/O2v2_02_wzt,99.19%;O1/O2v2_03_wbbM,98.734%;O1/O2v2_04_glf,99.74%;O1/O2v2_05_wbbN,98.322%;O1/O2v2_06_wbbO,99.204%;O1/O2v2_07_kfoC,99.007%;O1/O2v2_08_gmlC,97.331%;O1/O2v2_09_gmlB,99.388%;O1/O2v2_10_gmlA,100.0%	NA	0	NA	0 / 10 (0%)	NA	0	NA
SRR1166995	Lam et al 2021	Deleo	USA	2010	human	unknown	human	SAMN02631048	Klebsiella pneumoniae	strong	377	150071	754285	5820809	no	-	ST258	O1/O2v2	O2afg	Very high	NA	1	0.9838	0 bp	10 / 10 (100%)	O1/O2v2_01_wzm,100.0%;O1/O2v2_02_wzt,99.19%;O1/O2v2_03_wbbM,98.576%;O1/O2v2_04_glf,98.961%;O1/O2v2_05_wbbN,98.993%;O1/O2v2_06_wbbO,99.469%;O1/O2v2_07_kfoC,99.007%;O1/O2v2_08_gmlC,97.331%;O1/O2v2_09_gmlB,99.388%;O1/O2v2_10_gmlA,100.0%	NA	0	NA	0 / 10 (0%)	NA	4	O12_01_rfbB,98.31%;OL101_03_rfbD,98.99%;OL101_02_rfbA,98.276%;OL101_04_rfbC,97.838%
SRR1166996	Lam et al 2021	Deleo	USA	2010	human	unknown	human	SAMN02631049	Klebsiella pneumoniae	strong	318	150071	455500	5625091	yes (3)	ambiguous_bases	ST258	O1/O2v2	O2afg	Very high	NA	1	0.9848	0 bp	10 / 10 (100%)	O1/O2v2_01_wzm,100.0%;O1/O2v2_02_wzt,99.19%;O1/O2v2_03_wbbM,98.734%;O1/O2v2_04_glf,99.74%;O1/O2v2_05_wbbN,98.322%;O1/O2v2_06_wbbO,99.204%;O1/O2v2_07_kfoC,99.007%;O1/O2v2_08_gmlC,97.331%;O1/O2v2_09_gmlB,99.388%;O1/O2v2_10_gmlA,100.0%	NA	0	NA	0 / 10 (0%)	NA	0	NA
SRR1166997	Lam et al 2021	Deleo	USA	2010	human	unknown	human	SAMN02631050	Klebsiella pneumoniae	strong	291	146227	667358	5526765	no	-	ST258	O1/O2v2	O2afg	Very high	NA	1	0.9848	0 bp	10 / 10 (100%)	O1/O2v2_01_wzm,100.0%;O1/O2v2_02_wzt,99.19%;O1/O2v2_03_wbbM,98.734%;O1/O2v2_04_glf,99.74%;O1/O2v2_05_wbbN,98.322%;O1/O2v2_06_wbbO,99.204%;O1/O2v2_07_kfoC,99.007%;O1/O2v2_08_gmlC,97.331%;O1/O2v2_09_gmlB,99.388%;O1/O2v2_10_gmlA,100.0%	NA	0	NA	0 / 10 (0%)	NA	0	NA
SRR1166999	Lam et al 2021	Deleo	USA	2011	human	unknown	human	SAMN02631052	Klebsiella pneumoniae	strong	370	146227	463215	5545923	no	-	ST258	O1/O2v2	O2afg	Very high	NA	1	0.9847	0 bp	10 / 10 (100%)	O1/O2v2_01_wzm,100.0%;O1/O2v2_02_wzt,99.19%;O1/O2v2_03_wbbM,98.734%;O1/O2v2_04_glf,99.74%;O1/O2v2_05_wbbN,98.322%;O1/O2v2_06_wbbO,98.939%;O1/O2v2_07_kfoC,99.007%;O1/O2v2_08_gmlC,97.331%;O1/O2v2_09_gmlB,99.388%;O1/O2v2_10_gmlA,100.0%	NA	0	NA	0 / 10 (0%)	NA	0	NA
SRR1167000	Lam et al 2021	Deleo	USA	2011	human	unknown	human	SAMN02631053	Klebsiella pneumoniae	strong	432	128533	543049	5877951	yes (1)	ambiguous_bases	ST11-1LV	O1/O2v2	O2afg	Good	?	1	0.9838	n/a	10 / 10 (100%)	O1/O2v2_01_wzm,100.0%;O1/O2v2_02_wzt,99.19%;O1/O2v2_03_wbbM,98.576%;O1/O2v2_04_glf,98.961%;O1/O2v2_05_wbbN,98.993%;O1/O2v2_06_wbbO,98.641%;O1/O2v2_07_kfoC,99.007%;O1/O2v2_08_gmlC,97.331%;O1/O2v2_09_gmlB,99.388%;O1/O2v2_10_gmlA,100.0%	NA	0	NA	0 / 10 (0%)	NA	4	O12_01_rfbB,98.31%;OL101_03_rfbD,98.99%;OL101_02_rfbA,98.276%;OL101_04_rfbC,97.838%
SRR1167011	Lam et al 2021	Deleo	USA	2011	human	unknown	human	SAMN02631064	Klebsiella pneumoniae	strong	702	47959	214753	6083320	no	-	ST258	O1/O2v2	O2afg	Good	?-	1	0.9836	n/a	8 / 10 (80%)	O1/O2v2_01_wzm,100.0%;O1/O2v2_02_wzt,99.19%;O1/O2v2_04_glf,98.961%;O1/O2v2_05_wbbN,98.993%;O1/O2v2_06_wbbO,99.443%;O1/O2v2_07_kfoC,99.007%;O1/O2v2_08_gmlC,97.331%;O1/O2v2_10_gmlA,100.0%	O1/O2v2_03_wbbM;O1/O2v2_09_gmlB	0	NA	0 / 10 (0%)	NA	4	O12_01_rfbB,98.31%;OL101_03_rfbD,98.99%;OL101_02_rfbA,98.276%;OL101_04_rfbC,97.838%
SRR1167012	Lam et al 2021	Deleo	USA	2011	human	unknown	human	SAMN02631065	Klebsiella pneumoniae	strong	402	47617	147754	5542799	no	-	ST258	O1/O2v2	O2afg	Very high	NA	1	0.9848	0 bp	10 / 10 (100%)	O1/O2v2_01_wzm,100.0%;O1/O2v2_02_wzt,99.19%;O1/O2v2_03_wbbM,98.734%;O1/O2v2_04_glf,99.74%;O1/O2v2_05_wbbN,98.322%;O1/O2v2_06_wbbO,99.204%;O1/O2v2_07_kfoC,99.007%;O1/O2v2_08_gmlC,97.331%;O1/O2v2_09_gmlB,99.388%;O1/O2v2_10_gmlA,100.0%	NA	0	NA	0 / 10 (0%)	NA	0	NA
SRR1167017	Lam et al 2021	Deleo	USA	2011	human	unknown	human	SAMN02631070	Klebsiella pneumoniae	strong	311	146226	455500	5572069	no	-	ST258	O1/O2v2	O2afg	Very high	NA	1	0.9848	0 bp	10 / 10 (100%)	O1/O2v2_01_wzm,100.0%;O1/O2v2_02_wzt,99.19%;O1/O2v2_03_wbbM,98.734%;O1/O2v2_04_glf,99.74%;O1/O2v2_05_wbbN,98.322%;O1/O2v2_06_wbbO,99.204%;O1/O2v2_07_kfoC,99.007%;O1/O2v2_08_gmlC,97.331%;O1/O2v2_09_gmlB,99.388%;O1/O2v2_10_gmlA,100.0%	NA	0	NA	0 / 10 (0%)	NA	0	NA
SRR1167019	Lam et al 2021	Deleo	Canada	2012	human	unknown	human	SAMN02631072	Klebsiella pneumoniae	strong	529	56868	222774	5628597	no	-	ST258	O1/O2v2	O2afg	Very high	NA	1	0.9838	0 bp	10 / 10 (100%)	O1/O2v2_01_wzm,100.0%;O1/O2v2_02_wzt,99.19%;O1/O2v2_03_wbbM,98.576%;O1/O2v2_04_glf,98.961%;O1/O2v2_05_wbbN,98.993%;O1/O2v2_06_wbbO,99.469%;O1/O2v2_07_kfoC,99.007%;O1/O2v2_08_gmlC,97.331%;O1/O2v2_09_gmlB,99.388%;O1/O2v2_10_gmlA,100.0%	NA	0	NA	0 / 10 (0%)	NA	4	O12_01_rfbB,98.31%;OL101_03_rfbD,98.99%;OL101_02_rfbA,98.276%;OL101_04_rfbC,97.838%
SRR1167020	Lam et al 2021	Deleo	Canada	2012	human	unknown	human	SAMN02631073	Klebsiella pneumoniae	strong	387	69245	270063	5770745	no	-	ST258-1LV	O1/O2v2	O2afg	Very high	NA	1	0.9848	0 bp	10 / 10 (100%)	O1/O2v2_01_wzm,100.0%;O1/O2v2_02_wzt,99.19%;O1/O2v2_03_wbbM,98.734%;O1/O2v2_04_glf,99.74%;O1/O2v2_05_wbbN,98.322%;O1/O2v2_06_wbbO,99.204%;O1/O2v2_07_kfoC,99.007%;O1/O2v2_08_gmlC,97.331%;O1/O2v2_09_gmlB,99.388%;O1/O2v2_10_gmlA,100.0%	NA	0	NA	0 / 10 (0%)	NA	0	NA
SRR1167022	Lam et al 2021	Deleo	Colombia	2012	human	unknown	human	SAMN02631075	Klebsiella pneumoniae	strong	346	150071	543874	5623287	no	-	ST512	O1/O2v2	O2afg	Very high	NA	1	0.9838	0 bp	10 / 10 (100%)	O1/O2v2_01_wzm,100.0%;O1/O2v2_02_wzt,99.19%;O1/O2v2_03_wbbM,98.576%;O1/O2v2_04_glf,98.961%;O1/O2v2_05_wbbN,98.993%;O1/O2v2_06_wbbO,99.469%;O1/O2v2_07_kfoC,99.007%;O1/O2v2_08_gmlC,97.331%;O1/O2v2_09_gmlB,99.388%;O1/O2v2_10_gmlA,100.0%	NA	0	NA	0 / 10 (0%)	NA	4	O12_01_rfbB,98.31%;OL101_03_rfbD,98.99%;OL101_02_rfbA,98.276%;OL101_04_rfbC,97.838%
SRR1167024	Lam et al 2021	Deleo	USA	2012	human	unknown	human	SAMN02631077	Klebsiella pneumoniae	strong	321	103711	305482	5560298	no	-	ST258	O1/O2v2	O2afg	Very high	NA	1	0.9848	0 bp	10 / 10 (100%)	O1/O2v2_01_wzm,100.0%;O1/O2v2_02_wzt,99.19%;O1/O2v2_03_wbbM,98.734%;O1/O2v2_04_glf,99.74%;O1/O2v2_05_wbbN,98.322%;O1/O2v2_06_wbbO,99.204%;O1/O2v2_07_kfoC,99.007%;O1/O2v2_08_gmlC,97.331%;O1/O2v2_09_gmlB,99.388%;O1/O2v2_10_gmlA,100.0%	NA	0	NA	0 / 10 (0%)	NA	0	NA
SRR1167025	Lam et al 2021	Deleo	USA	2012	human	unknown	human	SAMN02631078	Klebsiella pneumoniae	strong	350	96688	315896	5519572	no	-	ST258	O1/O2v2	O2afg	Very high	NA	1	0.9848	0 bp	10 / 10 (100%)	O1/O2v2_01_wzm,100.0%;O1/O2v2_02_wzt,99.19%;O1/O2v2_03_wbbM,98.734%;O1/O2v2_04_glf,99.74%;O1/O2v2_05_wbbN,98.322%;O1/O2v2_06_wbbO,99.204%;O1/O2v2_07_kfoC,99.007%;O1/O2v2_08_gmlC,97.331%;O1/O2v2_09_gmlB,99.388%;O1/O2v2_10_gmlA,100.0%	NA	0	NA	0 / 10 (0%)	NA	0	NA
SRR1166965	Lam et al 2021	Deleo	USA	2009	human	unknown	human	SAMN02631018	Klebsiella pneumoniae	strong	254	150777	455509	5432364	no	-	ST379	OL102	unknown	None	-*	0.4558	0.8802	+11 bp	4 / 8 (50%)	OL102_01_rfbB,94.857%;OL102_02_rfbA,94.828%;OL102_03_rfbD,93.939%;OL102_04_rfbC,88.649%	OL102_05_wbbL;OL102_06_rhamnan;OL102_07_wzm;OL102_08_wzt	0	NA	0 / 8 (0%)	NA	1	O1/O2v1_01_wzm,100.0%
SRR1166983	Lam et al 2021	Deleo	USA	2009	human	unknown	human	SAMN02631036	Klebsiella pneumoniae	strong	293	141720	793516	5566003	no	-	ST258	OL102	unknown	None	-*	0.4558	0.8802	+11 bp	4 / 8 (50%)	OL102_01_rfbB,94.857%;OL102_02_rfbA,94.828%;OL102_03_rfbD,93.939%;OL102_04_rfbC,88.649%	OL102_05_wbbL;OL102_06_rhamnan;OL102_07_wzm;OL102_08_wzt	0	NA	0 / 8 (0%)	NA	0	NA
SRR1166998	Lam et al 2021	Deleo	USA	2011	human	unknown	human	SAMN02631051	Klebsiella pneumoniae	strong	480	129569	370332	5827064	no	-	ST258	OL102	unknown	None	-*	0.4558	0.8802	+11 bp	4 / 8 (50%)	OL102_01_rfbB,94.857%;OL102_02_rfbA,94.828%;OL102_03_rfbD,93.939%;OL102_04_rfbC,88.649%	OL102_05_wbbL;OL102_06_rhamnan;OL102_07_wzm;OL102_08_wzt	0	NA	0 / 8 (0%)	NA	0	NA
ERR257677	Lam et al 2021	Ellington	UK	2011	human	unknown	human	SAMEA1713087	Klebsiella pneumoniae	strong	234	350344	771062	5571263	no	-	ST101	O1/O2v1	O2a	Very high	NA	1	0.9802	-2 bp	7 / 7 (100%)	O1/O2v1_01_wzm,100.0%;O1/O2v1_02_wzt,99.19%;O1/O2v1_03_wbbM,99.209%;O1/O2v1_04_glf,98.961%;O1/O2v1_05_wbbN,98.658%;O1/O2v1_06_wbbO,99.471%;O1/O2v1_07_kfoC,96.811%	NA	0	NA	0 / 7 (0%)	NA	4	O12_01_rfbB,98.028%;OL101_03_rfbD,98.653%;OL101_02_rfbA,97.917%;O12_04_rfbC,97.297%
ERR314441	Lam et al 2021	Ellington	UK	2012	human	screening	human	SAMEA2053860	Klebsiella pneumoniae	strong	157	232706	460136	5610625	no	-	ST15	O1/O2v2	O2afg	Perfect	NA	1	1	0 bp	10 / 10 (100%)	O1/O2v2_01_wzm,100.0%;O1/O2v2_02_wzt,100.0%;O1/O2v2_03_wbbM,100.0%;O1/O2v2_04_glf,100.0%;O1/O2v2_05_wbbN,100.0%;O1/O2v2_06_wbbO,100.0%;O1/O2v2_07_kfoC,100.0%;O1/O2v2_08_gmlC,100.0%;O1/O2v2_09_gmlB,100.0%;O1/O2v2_10_gmlA,100.0%	NA	0	NA	0 / 10 (0%)	NA	4	O12_01_rfbB,98.31%;OL101_03_rfbD,98.316%;OL101_02_rfbA,97.917%;O12_04_rfbC,97.838%
ERR314533	Lam et al 2021	Ellington	UK	unknown	human	unknown	human	SAMEA2055005	Klebsiella pneumoniae	strong	121	323960	797574	5280015	no	-	ST48	O1/O2v1	O1	Very high	NA	1	0.9787	-2 bp	7 / 7 (100%)	O1/O2v1_01_wzm,99.609%;O1/O2v1_02_wzt,99.595%;O1/O2v1_03_wbbM,99.367%;O1/O2v1_04_glf,98.442%;O1/O2v1_05_wbbN,97.315%;O1/O2v1_06_wbbO,98.677%;O1/O2v1_07_kfoC,96.811%	NA	0	NA	0 / 7 (0%)	NA	3	Extra_genes_wbbY_01_wbbY,99.865%;O3b_01_manC,99.788%;O3/O3a_02_manB,98.904%
ERR314541	Lam et al 2021	Ellington	UK	unknown	human	unknown	human	SAMEA2054097	Klebsiella pneumoniae	strong	517	372411	797489	5389924	no	-	ST48	O1/O2v1	O1	Very high	NA	1	0.9787	-2 bp	7 / 7 (100%)	O1/O2v1_01_wzm,99.609%;O1/O2v1_02_wzt,99.595%;O1/O2v1_03_wbbM,99.367%;O1/O2v1_04_glf,98.442%;O1/O2v1_05_wbbN,97.315%;O1/O2v1_06_wbbO,98.677%;O1/O2v1_07_kfoC,96.811%	NA	0	NA	0 / 7 (0%)	NA	3	Extra_genes_wbbY_01_wbbY,99.865%;O3b_01_manC,99.788%;O3/O3a_02_manB,98.904%
ERR314542	Lam et al 2021	Ellington	UK	unknown	human	unknown	human	SAMEA2055008	Klebsiella pneumoniae	strong	143	313868	797574	5509861	no	-	ST48	O1/O2v1	O1	Very high	NA	1	0.9787	-2 bp	7 / 7 (100%)	O1/O2v1_01_wzm,99.609%;O1/O2v1_02_wzt,99.595%;O1/O2v1_03_wbbM,99.367%;O1/O2v1_04_glf,98.442%;O1/O2v1_05_wbbN,97.315%;O1/O2v1_06_wbbO,98.677%;O1/O2v1_07_kfoC,96.811%	NA	0	NA	0 / 7 (0%)	NA	3	Extra_genes_wbbY_01_wbbY,99.865%;O3b_01_manC,99.788%;O3/O3a_02_manB,98.904%
ERR314544	Lam et al 2021	Ellington	UK	unknown	human	unknown	human	SAMEA2054098	Klebsiella pneumoniae	strong	96	541548	797574	5271909	no	-	ST48	O1/O2v1	O1	Very high	NA	1	0.9787	-2 bp	7 / 7 (100%)	O1/O2v1_01_wzm,99.609%;O1/O2v1_02_wzt,99.595%;O1/O2v1_03_wbbM,99.367%;O1/O2v1_04_glf,98.442%;O1/O2v1_05_wbbN,97.315%;O1/O2v1_06_wbbO,98.677%;O1/O2v1_07_kfoC,96.811%	NA	0	NA	0 / 7 (0%)	NA	3	Extra_genes_wbbY_01_wbbY,99.865%;O3b_01_manC,99.788%;O3/O3a_02_manB,98.904%
ERR314545	Lam et al 2021	Ellington	UK	unknown	human	unknown	human	SAMEA2055009	Klebsiella pneumoniae	strong	157	372534	797574	5514815	no	-	ST48	O1/O2v1	O1	Very high	NA	1	0.9787	-2 bp	7 / 7 (100%)	O1/O2v1_01_wzm,99.609%;O1/O2v1_02_wzt,99.595%;O1/O2v1_03_wbbM,99.367%;O1/O2v1_04_glf,98.442%;O1/O2v1_05_wbbN,97.315%;O1/O2v1_06_wbbO,98.677%;O1/O2v1_07_kfoC,96.811%	NA	0	NA	0 / 7 (0%)	NA	3	Extra_genes_wbbY_01_wbbY,99.865%;O3b_01_manC,99.788%;O3/O3a_02_manB,98.904%
ERR314546	Lam et al 2021	Ellington	UK	unknown	human	unknown	human	SAMEA1965793	Klebsiella pneumoniae	strong	409	372534	797489	5434505	no	-	ST48	O1/O2v1	O1	Very high	NA	1	0.9787	-2 bp	7 / 7 (100%)	O1/O2v1_01_wzm,99.609%;O1/O2v1_02_wzt,99.595%;O1/O2v1_03_wbbM,99.367%;O1/O2v1_04_glf,98.442%;O1/O2v1_05_wbbN,97.315%;O1/O2v1_06_wbbO,98.677%;O1/O2v1_07_kfoC,96.811%	NA	0	NA	0 / 7 (0%)	NA	3	Extra_genes_wbbY_01_wbbY,99.865%;O3b_01_manC,99.788%;O3/O3a_02_manB,98.904%
ERR257649	Lam et al 2021	Ellington	UK	unknown	human	unknown	human	SAMEA1713076	Klebsiella pneumoniae	strong	208	323036	771060	5641886	no	-	ST101	O1/O2v1	O1	Very high	NA	1	0.9802	-2 bp	7 / 7 (100%)	O1/O2v1_01_wzm,100.0%;O1/O2v1_02_wzt,99.19%;O1/O2v1_03_wbbM,99.209%;O1/O2v1_04_glf,98.961%;O1/O2v1_05_wbbN,98.658%;O1/O2v1_06_wbbO,99.471%;O1/O2v1_07_kfoC,96.811%	NA	0	NA	0 / 7 (0%)	NA	5	Extra_genes_wbbY_01_wbbY,99.865%;O12_01_rfbB,98.028%;OL101_03_rfbD,98.653%;OL101_02_rfbA,97.917%;O12_04_rfbC,97.297%
ERR257680	Lam et al 2021	Ellington	UK	unknown	human	unknown	human	SAMEA1712993	Klebsiella pneumoniae	strong	222	214694	509218	5657396	no	-	ST101	O1/O2v1	O1	Very high	NA	1	0.9802	-2 bp	7 / 7 (100%)	O1/O2v1_01_wzm,100.0%;O1/O2v1_02_wzt,99.19%;O1/O2v1_03_wbbM,99.209%;O1/O2v1_04_glf,98.961%;O1/O2v1_05_wbbN,98.658%;O1/O2v1_06_wbbO,99.471%;O1/O2v1_07_kfoC,96.811%	NA	0	NA	0 / 7 (0%)	NA	5	Extra_genes_wbbY_01_wbbY,99.865%;O12_01_rfbB,98.028%;OL101_03_rfbD,98.653%;OL101_02_rfbA,97.917%;O12_04_rfbC,97.297%
ERR257688	Lam et al 2021	Ellington	UK	unknown	human	unknown	human	SAMEA1713053	Klebsiella pneumoniae	strong	193	214693	770643	5634626	no	-	ST101-1LV	O1/O2v1	O1	Very high	NA	1	0.9802	-2 bp	7 / 7 (100%)	O1/O2v1_01_wzm,100.0%;O1/O2v1_02_wzt,99.19%;O1/O2v1_03_wbbM,99.209%;O1/O2v1_04_glf,98.961%;O1/O2v1_05_wbbN,98.658%;O1/O2v1_06_wbbO,99.471%;O1/O2v1_07_kfoC,96.811%	NA	0	NA	0 / 7 (0%)	NA	5	Extra_genes_wbbY_01_wbbY,99.865%;O12_01_rfbB,98.028%;OL101_03_rfbD,98.653%;OL101_02_rfbA,97.917%;O12_04_rfbC,97.297%
ERR311479	Lam et al 2021	Ellington	UK	unknown	human	unknown	human	SAMEA2054754	Klebsiella pneumoniae	strong	341	182051	727479	5628483	no	-	ST231	O1/O2v2	O1	Very high	NA	1	0.9845	0 bp	10 / 10 (100%)	O1/O2v2_01_wzm,100.0%;O1/O2v2_02_wzt,99.19%;O1/O2v2_03_wbbM,98.734%;O1/O2v2_04_glf,98.961%;O1/O2v2_05_wbbN,98.322%;O1/O2v2_06_wbbO,99.735%;O1/O2v2_07_kfoC,99.256%;O1/O2v2_08_gmlC,97.125%;O1/O2v2_09_gmlB,99.388%;O1/O2v2_10_gmlA,99.206%	NA	0	NA	0 / 10 (0%)	NA	1	Extra_genes_wbbY_01_wbbY,99.865%
ERR314523	Lam et al 2021	Ellington	UK	unknown	human	unknown	human	SAMEA2054091	Klebsiella pneumoniae	strong	195	211534	451873	5570749	no	-	ST231	O1/O2v2	O1	Very high	NA	1	0.9845	0 bp	10 / 10 (100%)	O1/O2v2_01_wzm,100.0%;O1/O2v2_02_wzt,99.19%;O1/O2v2_03_wbbM,98.734%;O1/O2v2_04_glf,98.961%;O1/O2v2_05_wbbN,98.322%;O1/O2v2_06_wbbO,99.735%;O1/O2v2_07_kfoC,99.256%;O1/O2v2_08_gmlC,97.125%;O1/O2v2_09_gmlB,99.388%;O1/O2v2_10_gmlA,99.206%	NA	0	NA	0 / 10 (0%)	NA	1	Extra_genes_wbbY_01_wbbY,99.865%
ERR257655	Lam et al 2021	Ellington	UK	unknown	human	unknown	human	SAMEA1713025	Klebsiella pneumoniae	strong	224	344846	693962	5623967	no	-	ST874	O1/O2v2	O1	Very high	NA	1	0.9949	0 bp	10 / 10 (100%)	O1/O2v2_01_wzm,100.0%;O1/O2v2_02_wzt,99.595%;O1/O2v2_03_wbbM,99.367%;O1/O2v2_04_glf,98.961%;O1/O2v2_05_wbbN,98.993%;O1/O2v2_06_wbbO,99.469%;O1/O2v2_07_kfoC,100.0%;O1/O2v2_08_gmlC,99.795%;O1/O2v2_09_gmlB,100.0%;O1/O2v2_10_gmlA,100.0%	NA	0	NA	0 / 10 (0%)	NA	5	Extra_genes_wbbY_01_wbbY,99.595%;O12_01_rfbB,93.521%;O12_03_rfbD,98.99%;OL101_02_rfbA,98.276%;O12_04_rfbC,97.297%
ERR311483	Lam et al 2021	Ellington	UK	2012	human	screening	human	SAMEA2053715	Klebsiella pneumoniae	strong	176	356315	714225	5383881	no	-	ST1193	O1/O2v1	O2a	Very high	NA	1	0.9869	-1 bp	7 / 7 (100%)	O1/O2v1_01_wzm,100.0%;O1/O2v1_02_wzt,100.0%;O1/O2v1_03_wbbM,99.842%;O1/O2v1_04_glf,99.481%;O1/O2v1_05_wbbN,97.987%;O1/O2v1_06_wbbO,97.884%;O1/O2v1_07_kfoC,99.544%	NA	0	NA	0 / 7 (0%)	NA	0	NA
ERR314551	Lam et al 2021	Ellington	UK	unknown	human	unknown	human	SAMEA2055010	Klebsiella pneumoniae	strong	632	354178	741630	5705230	no	-	ST268	O1/O2v1	O2a	Very high	NA	1	0.9897	-1 bp	7 / 7 (100%)	O1/O2v1_01_wzm,99.609%;O1/O2v1_02_wzt,100.0%;O1/O2v1_03_wbbM,99.842%;O1/O2v1_04_glf,99.481%;O1/O2v1_05_wbbN,100.0%;O1/O2v1_06_wbbO,98.942%;O1/O2v1_07_kfoC,98.405%	NA	0	NA	0 / 7 (0%)	NA	2	O3b_01_manC,99.788%;O3/O3a_02_manB,98.684%
ERR257626	Lam et al 2021	Ellington	UK	unknown	human	unknown	human	SAMEA1713101	Klebsiella pneumoniae	strong	172	369613	920159	5634306	no	-	ST158	O1/O2v1	O2a	Very high	NA	1	0.9871	0 bp	7 / 7 (100%)	O1/O2v1_01_wzm,100.0%;O1/O2v1_02_wzt,99.595%;O1/O2v1_03_wbbM,99.367%;O1/O2v1_04_glf,98.182%;O1/O2v1_05_wbbN,97.987%;O1/O2v1_06_wbbO,98.942%;O1/O2v1_07_kfoC,98.633%	NA	0	NA	0 / 7 (0%)	NA	2	O3b_01_manC,99.788%;O3/O3a_02_manB,98.684%
ERR257637	Lam et al 2021	Ellington	UK	unknown	human	unknown	human	SAMEA1713095	Klebsiella pneumoniae	strong	293	324370	639773	5297500	no	-	ST147	O1/O2v1	O2a	Very high	NA	1	0.9864	0 bp	7 / 7 (100%)	O1/O2v1_01_wzm,100.0%;O1/O2v1_02_wzt,100.0%;O1/O2v1_03_wbbM,99.209%;O1/O2v1_04_glf,97.922%;O1/O2v1_05_wbbN,97.315%;O1/O2v1_06_wbbO,99.206%;O1/O2v1_07_kfoC,99.544%	NA	0	NA	0 / 7 (0%)	NA	6	O3b_01_manC,100.0%;O3/O3a_02_manB,98.681%;O12_01_rfbB,97.746%;OL101_03_rfbD,98.653%;OL101_02_rfbA,96.875%;O12_04_rfbC,96.757%
ERR257667	Lam et al 2021	Ellington	UK	unknown	human	unknown	human	SAMEA1713045	Klebsiella pneumoniae	strong	130	564169	837748	5339588	no	-	ST147	O1/O2v1	O2a	Very high	NA	1	0.9864	0 bp	7 / 7 (100%)	O1/O2v1_01_wzm,100.0%;O1/O2v1_02_wzt,100.0%;O1/O2v1_03_wbbM,99.209%;O1/O2v1_04_glf,97.922%;O1/O2v1_05_wbbN,97.315%;O1/O2v1_06_wbbO,99.206%;O1/O2v1_07_kfoC,99.544%	NA	0	NA	0 / 7 (0%)	NA	6	O3b_01_manC,100.0%;O3/O3a_02_manB,98.681%;O12_01_rfbB,97.746%;OL101_03_rfbD,98.653%;OL101_02_rfbA,96.875%;O12_04_rfbC,96.757%
ERR311478	Lam et al 2021	Ellington	UK	unknown	human	unknown	human	SAMEA2053901	Klebsiella pneumoniae	strong	971	911337	1017000	5612366	no	-	ST147	O1/O2v1	O2a	Very high	NA	1	0.9864	0 bp	7 / 7 (100%)	O1/O2v1_01_wzm,100.0%;O1/O2v1_02_wzt,100.0%;O1/O2v1_03_wbbM,99.209%;O1/O2v1_04_glf,97.922%;O1/O2v1_05_wbbN,97.315%;O1/O2v1_06_wbbO,99.206%;O1/O2v1_07_kfoC,99.544%	NA	0	NA	0 / 7 (0%)	NA	6	O3b_01_manC,100.0%;O3/O3a_02_manB,98.681%;O12_01_rfbB,97.746%;OL101_03_rfbD,98.653%;OL101_02_rfbA,96.875%;O12_04_rfbC,96.757%
ERR314497	Lam et al 2021	Ellington	UK	unknown	human	unknown	human	SAMEA2054933	Klebsiella pneumoniae	strong	92	399607	708722	5303665	no	-	ST147	O1/O2v1	O2a	Very high	NA	1	0.9864	0 bp	7 / 7 (100%)	O1/O2v1_01_wzm,100.0%;O1/O2v1_02_wzt,100.0%;O1/O2v1_03_wbbM,99.209%;O1/O2v1_04_glf,97.922%;O1/O2v1_05_wbbN,97.315%;O1/O2v1_06_wbbO,99.206%;O1/O2v1_07_kfoC,99.544%	NA	0	NA	0 / 7 (0%)	NA	6	O3b_01_manC,100.0%;O3/O3a_02_manB,98.681%;O12_01_rfbB,97.746%;OL101_03_rfbD,98.653%;OL101_02_rfbA,96.875%;O12_04_rfbC,96.757%
ERR311470	Lam et al 2021	Ellington	UK	unknown	human	unknown	human	SAMEA2054751	Klebsiella pneumoniae	strong	235	267574	771107	5579123	no	-	ST307	O1/O2v2	O2afg	Very high	NA	1	0.9845	0 bp	10 / 10 (100%)	O1/O2v2_01_wzm,100.0%;O1/O2v2_02_wzt,99.19%;O1/O2v2_03_wbbM,98.576%;O1/O2v2_04_glf,98.961%;O1/O2v2_05_wbbN,98.993%;O1/O2v2_06_wbbO,99.469%;O1/O2v2_07_kfoC,98.759%;O1/O2v2_08_gmlC,97.331%;O1/O2v2_09_gmlB,99.388%;O1/O2v2_10_gmlA,100.0%	NA	0	NA	0 / 10 (0%)	NA	0	NA
ERR311475	Lam et al 2021	Ellington	UK	unknown	human	unknown	human	SAMEA2053900	Klebsiella pneumoniae	strong	510	287306	663803	6006843	no	-	ST147	O1/O2v2	O2afg	Good	?	1	0.9831	n/a	10 / 10 (100%)	O1/O2v2_01_wzm,100.0%;O1/O2v2_02_wzt,99.19%;O1/O2v2_03_wbbM,98.892%;O1/O2v2_04_glf,99.221%;O1/O2v2_05_wbbN,97.987%;O1/O2v2_06_wbbO,98.404%;O1/O2v2_07_kfoC,98.759%;O1/O2v2_08_gmlC,97.331%;O1/O2v2_09_gmlB,99.388%;O1/O2v2_10_gmlA,100.0%	NA	0	NA	0 / 10 (0%)	NA	7	O3b_01_manC,100.0%;O3/O3a_02_manB,98.681%;O1/O2v1_07_kfoC,99.544%;O12_01_rfbB,97.746%;OL101_03_rfbD,98.653%;OL101_02_rfbA,96.875%;O12_04_rfbC,96.757%
ERR314437	Lam et al 2021	Ellington	UK	unknown	human	unknown	human	SAMEA2054837	Klebsiella pneumoniae	strong	169	307753	927041	5468242	no	-	ST307	O1/O2v2	O2afg	Very high	NA	1	0.9845	0 bp	10 / 10 (100%)	O1/O2v2_01_wzm,100.0%;O1/O2v2_02_wzt,99.19%;O1/O2v2_03_wbbM,98.576%;O1/O2v2_04_glf,98.961%;O1/O2v2_05_wbbN,98.993%;O1/O2v2_06_wbbO,99.469%;O1/O2v2_07_kfoC,98.759%;O1/O2v2_08_gmlC,97.331%;O1/O2v2_09_gmlB,99.388%;O1/O2v2_10_gmlA,100.0%	NA	0	NA	0 / 10 (0%)	NA	0	NA
ERR314538	Lam et al 2021	Ellington	UK	unknown	human	unknown	human	SAMEA2054096	Klebsiella pneumoniae	strong	987	230170	524952	5788719	no	-	ST353	O3b	O3b	Good	?-	1	0.9907	n/a	7 / 8 (87.5%)	O3b_01_manC,99.788%;O3b_03_wzm,99.237%;O3b_04_wzt,99.537%;O3b_05_wbdD,99.708%;O3b_06_wbdA,99.643%;O3b_07_wbdB,99.738%;O3b_08_wbdC,100.0%	O3b_02_manB	0	NA	0 / 8 (0%)	NA	0	NA
ERR314553	Lam et al 2021	Ellington	UK	unknown	human	unknown	human	SAMEA2054101	Klebsiella pneumoniae	strong	143	251997	734892	5525551	no	-	ST353	O3b	O3b	Good	?-	1	0.9909	n/a	6 / 8 (75%)	O3b_03_wzm,99.237%;O3b_04_wzt,99.537%;O3b_05_wbdD,99.708%;O3b_06_wbdA,99.643%;O3b_07_wbdB,99.738%;O3b_08_wbdC,99.731%	O3b_01_manC;O3b_02_manB	0	NA	0 / 8 (0%)	NA	0	NA
ERR314563	Lam et al 2021	Ellington	UK	unknown	human	unknown	human	SAMEA2055013	Klebsiella pneumoniae	strong	340	159858	756143	5374019	no	-	ST378	O5	O5	High	*	1	0.9439	0 bp	8 / 8 (100%)	O5_01_manC,99.576%;O5_02_manB,99.564%;O5_03_wzm,99.245%;O5_04_wzt,98.765%;O5_05_wbdD,94.366%;O5_06_wbdA,95.305%;O5_07_wbdB,99.741%;O5_08_wbdC,100.0%	NA	0	NA	0 / 8 (0%)	NA	0	NA
5150_1_3	Lam et al 2021	Holt	Australia	2001	human	unknown	human	SAMEA882276	Klebsiella pneumoniae	strong	145	141146	355778	5793032	no	-	ST30	O1/O2v1	O1	Very high	NA	1	0.9864	0 bp	7 / 7 (100%)	O1/O2v1_01_wzm,100.0%;O1/O2v1_02_wzt,100.0%;O1/O2v1_03_wbbM,99.367%;O1/O2v1_04_glf,97.922%;O1/O2v1_05_wbbN,96.98%;O1/O2v1_06_wbbO,99.206%;O1/O2v1_07_kfoC,99.772%	NA	0	NA	0 / 7 (0%)	NA	7	Extra_genes_wbbY_01_wbbY,100.0%;O3b_01_manC,100.0%;O3/O3a_02_manB,98.681%;O12_01_rfbB,97.746%;OL101_03_rfbD,98.653%;OL101_02_rfbA,97.222%;O12_04_rfbC,96.757%
5150_2_12	Lam et al 2021	Holt	Australia	2002	human	unknown	human	SAMEA882042	Klebsiella pneumoniae	strong	289	33827	126611	5174326	no	-	ST294	O1/O2v1	O1	Very high	NA	1	0.999	0 bp	7 / 7 (100%)	O1/O2v1_01_wzm,100.0%;O1/O2v1_02_wzt,100.0%;O1/O2v1_03_wbbM,100.0%;O1/O2v1_04_glf,100.0%;O1/O2v1_05_wbbN,100.0%;O1/O2v1_06_wbbO,99.735%;O1/O2v1_07_kfoC,99.544%	NA	0	NA	0 / 7 (0%)	NA	3	Extra_genes_wbbY_01_wbbY,100.0%;O3b_01_manC,99.788%;O3/O3a_02_manB,99.123%
5150_3_11	Lam et al 2021	Holt	Australia	2002	human	unknown	human	SAMEA882075	Klebsiella pneumoniae	strong	52	187015	442831	5293595	no	-	ST43	O1/O2v1	O1	Very high	NA	1	0.9881	0 bp	7 / 7 (100%)	O1/O2v1_01_wzm,100.0%;O1/O2v1_02_wzt,99.595%;O1/O2v1_03_wbbM,99.209%;O1/O2v1_04_glf,98.701%;O1/O2v1_05_wbbN,99.664%;O1/O2v1_06_wbbO,99.206%;O1/O2v1_07_kfoC,100.0%	NA	0	NA	0 / 7 (0%)	NA	3	Extra_genes_wbbY_01_wbbY,99.865%;O3b_01_manC,100.0%;O3/O3a_02_manB,98.904%
5150_3_1	Lam et al 2021	Holt	Australia	2002	human	unknown	human	SAMEA882041	Klebsiella pneumoniae	strong	58	257457	584293	5598568	no	-	ST23	O1/O2v2	O1	Very high	NA	1	0.9913	-2 bp	10 / 10 (100%)	O1/O2v2_01_wzm,100.0%;O1/O2v2_02_wzt,99.595%;O1/O2v2_03_wbbM,99.367%;O1/O2v2_04_glf,98.442%;O1/O2v2_05_wbbN,98.658%;O1/O2v2_06_wbbO,100.0%;O1/O2v2_07_kfoC,99.007%;O1/O2v2_08_gmlC,98.563%;O1/O2v2_09_gmlB,99.694%;O1/O2v2_10_gmlA,100.0%	NA	0	NA	0 / 10 (0%)	NA	3	Extra_genes_wbbY_01_wbbY,100.0%;O3b_01_manC,99.576%;O3/O3a_02_manB,99.123%
5193_8_11	Lam et al 2021	Holt	Singapore	2001	human	unknown	human	SAMEA882212	Klebsiella pneumoniae	strong	145	162585	700897	5526577	no	-	ST65	O1/O2v2	O1	Very high	NA	1	0.9898	0 bp	10 / 10 (100%)	O1/O2v2_01_wzm,100.0%;O1/O2v2_02_wzt,99.595%;O1/O2v2_03_wbbM,99.842%;O1/O2v2_04_glf,98.961%;O1/O2v2_05_wbbN,97.651%;O1/O2v2_06_wbbO,99.735%;O1/O2v2_07_kfoC,99.256%;O1/O2v2_08_gmlC,98.768%;O1/O2v2_09_gmlB,98.777%;O1/O2v2_10_gmlA,99.206%	NA	0	NA	0 / 10 (0%)	NA	3	Extra_genes_wbbY_01_wbbY,99.46%;O3/O3a_01_manC,99.576%;O3/O3a_02_manB,99.123%
5151_2_2	Lam et al 2021	Holt	Singapore	2003	human	unknown	human	SAMEA882214	Klebsiella pneumoniae	strong	147	171415	479544	5649198	no	-	ST23	O1/O2v2	O1	Very high	NA	1	0.9913	-2 bp	10 / 10 (100%)	O1/O2v2_01_wzm,100.0%;O1/O2v2_02_wzt,99.595%;O1/O2v2_03_wbbM,99.367%;O1/O2v2_04_glf,98.442%;O1/O2v2_05_wbbN,98.658%;O1/O2v2_06_wbbO,100.0%;O1/O2v2_07_kfoC,99.007%;O1/O2v2_08_gmlC,98.563%;O1/O2v2_09_gmlB,99.694%;O1/O2v2_10_gmlA,100.0%	NA	0	NA	0 / 10 (0%)	NA	3	Extra_genes_wbbY_01_wbbY,100.0%;O3b_01_manC,99.576%;O3/O3a_02_manB,98.904%
5197_7_3	Lam et al 2021	Holt	Laos	2008	human	unknown	human	SAMEA882283	Klebsiella pneumoniae	strong	792	213354	668969	5889132	no	-	ST23-1LV	O1/O2v2	O1	Very high	NA	1	0.9912	-2 bp	10 / 10 (100%)	O1/O2v2_01_wzm,100.0%;O1/O2v2_02_wzt,99.595%;O1/O2v2_03_wbbM,99.367%;O1/O2v2_04_glf,98.442%;O1/O2v2_05_wbbN,98.658%;O1/O2v2_06_wbbO,100.0%;O1/O2v2_07_kfoC,99.007%;O1/O2v2_08_gmlC,98.563%;O1/O2v2_09_gmlB,99.694%;O1/O2v2_10_gmlA,100.0%	NA	0	NA	0 / 10 (0%)	NA	3	Extra_genes_wbbY_01_wbbY,100.0%;O3b_01_manC,99.576%;O3/O3a_02_manB,99.123%
5193_8_1	Lam et al 2021	Holt	Singapore	2004	human	unknown	human	SAMEA882109	Klebsiella pneumoniae	strong	184	167571	786906	5536906	no	-	ST11	O1/O2v1	O2a	Very high	NA	1	0.9862	0 bp	7 / 7 (100%)	O1/O2v1_01_wzm,100.0%;O1/O2v1_02_wzt,100.0%;O1/O2v1_03_wbbM,99.209%;O1/O2v1_04_glf,97.922%;O1/O2v1_05_wbbN,97.315%;O1/O2v1_06_wbbO,99.206%;O1/O2v1_07_kfoC,99.544%	NA	0	NA	0 / 7 (0%)	NA	6	O3b_01_manC,99.788%;O3/O3a_02_manB,98.462%;O12_01_rfbB,97.746%;OL101_03_rfbD,98.653%;OL101_02_rfbA,96.875%;O12_04_rfbC,96.757%
5197_2_5	Lam et al 2021	Holt	Vietnam	2005	human	unknown	human	SAMEA882126	Klebsiella quasipneumoniae subsp. similipneumoniae	strong	115	107981	443592	5590756	no	-	ST2133	O5	O5	High	NA	1	0.9489	+1 bp	8 / 8 (100%)	O5_01_manC,99.576%;O5_02_manB,99.782%;O5_03_wzm,99.623%;O5_04_wzt,99.012%;O5_05_wbdD,96.244%;O5_06_wbdA,95.222%;O5_07_wbdB,99.223%;O5_08_wbdC,99.731%	NA	0	NA	0 / 8 (0%)	NA	4	O12_01_rfbB,98.028%;OL101_03_rfbD,98.99%;OL101_02_rfbA,99.655%;O12_04_rfbC,97.297%
GCF_004802815.1	Lam et al 2021	NCBI_refseq	Egypt	unknown	human	unknown	human	SAMN11388467	Klebsiella pneumoniae	strong	74	185779	618769	5505724	no	-	ST101	O1/O2v1	O2a	Good	?	1	0.9803	n/a	7 / 7 (100%)	O1/O2v1_01_wzm,100.0%;O1/O2v1_02_wzt,99.19%;O1/O2v1_03_wbbM,99.367%;O1/O2v1_04_glf,98.961%;O1/O2v1_05_wbbN,98.658%;O1/O2v1_06_wbbO,99.417%;O1/O2v1_07_kfoC,96.811%	NA	0	NA	0 / 7 (0%)	NA	4	O12_01_rfbB,98.028%;OL101_03_rfbD,98.653%;OL101_02_rfbA,97.917%;O12_04_rfbC,97.297%
GCF_004802965.1	Lam et al 2021	NCBI_refseq	Egypt	unknown	human	unknown	human	SAMN11388486	Klebsiella pneumoniae	strong	117	162334	355225	5746444	no	-	ST101	O1/O2v1	O1	Very high	NA	1	0.9803	-2 bp	7 / 7 (100%)	O1/O2v1_01_wzm,100.0%;O1/O2v1_02_wzt,99.19%;O1/O2v1_03_wbbM,99.367%;O1/O2v1_04_glf,98.961%;O1/O2v1_05_wbbN,98.658%;O1/O2v1_06_wbbO,99.471%;O1/O2v1_07_kfoC,96.811%	NA	0	NA	0 / 7 (0%)	NA	5	Extra_genes_wbbY_01_wbbY,99.865%;O12_01_rfbB,98.028%;OL101_03_rfbD,98.653%;OL101_02_rfbA,97.917%;O12_04_rfbC,97.297%
GCF_009207935.1	Lam et al 2021	NCBI_refseq	France	2018	human	clinical sample	human	SAMN13031516	Klebsiella pneumoniae	strong	205	91584	264110	5370072	yes (3773)	ambiguous_bases	ST14	O1/O2v1	O2a	Good	?-	0.9707	0.9999	n/a	4 / 7 (57.1%)	O1/O2v1_02_wzt,100.0%;O1/O2v1_04_glf,100.0%;O1/O2v1_05_wbbN,100.0%;O1/O2v1_07_kfoC,100.0%	O1/O2v1_01_wzm;O1/O2v1_03_wbbM;O1/O2v1_06_wbbO	0	NA	0 / 7 (0%)	NA	2	O3b_01_manC,100.0%;O3/O3a_02_manB,98.904%
GCF_009207975.1	Lam et al 2021	NCBI_refseq	France	2018	human	clinical sample	human	SAMN13031518	Klebsiella pneumoniae	strong	264	70360	184556	5512756	yes (5125)	ambiguous_bases	ST14	O1/O2v1	O1	Good	?-	0.9838	1	n/a	5 / 7 (71.4%)	O1/O2v1_02_wzt,100.0%;O1/O2v1_03_wbbM,100.0%;O1/O2v1_04_glf,100.0%;O1/O2v1_05_wbbN,100.0%;O1/O2v1_07_kfoC,100.0%	O1/O2v1_01_wzm;O1/O2v1_06_wbbO	0	NA	0 / 7 (0%)	NA	3	Extra_genes_wbbY_01_wbbY,100.0%;O3b_01_manC,100.0%;O3/O3a_02_manB,98.904%
GCF_008374655.1	Lam et al 2021	NCBI_refseq	France	2018	human	unknown	human	SAMN12676074	Klebsiella pneumoniae	strong	234	144695	352899	5579044	yes (59)	ambiguous_bases	ST231	O1/O2v1	O1	Good	-	0.6214	0.9819	0 bp	4 / 7 (57.1%)	O1/O2v1_02_wzt,100.0%;O1/O2v1_03_wbbM,98.734%;O1/O2v1_04_glf,98.701%;O1/O2v1_05_wbbN,100.0%	O1/O2v1_01_wzm;O1/O2v1_06_wbbO;O1/O2v1_07_kfoC	0	NA	0 / 7 (0%)	NA	3	Extra_genes_wbbY_01_wbbY,99.865%;O1/O2v2_09_gmlB,99.388%;O1/O2v2_10_gmlA,99.206%
GCF_900774835.1	Lam et al 2021	NCBI_refseq	Caribbean	unknown	human	unknown	human	SAMEA104567805	Klebsiella pneumoniae	strong	73	294877	502782	5562339	yes (261)	ambiguous_bases	ST34	O1/O2v1	O2a	High	-	0.9999	0.9813	+591 bp	6 / 7 (85.7%)	O1/O2v1_01_wzm,100.0%;O1/O2v1_02_wzt,99.19%;O1/O2v1_03_wbbM,99.367%;O1/O2v1_05_wbbN,99.664%;O1/O2v1_06_wbbO,98.677%;O1/O2v1_07_kfoC,96.811%	O1/O2v1_04_glf	0	NA	0 / 7 (0%)	NA	4	O12_01_rfbB,98.31%;OL101_03_rfbD,98.653%;OL101_02_rfbA,97.917%;O12_04_rfbC,96.757%
GCF_002776375.1	Lam et al 2021	NCBI_refseq	Lebanon	2013	human	unknown	human	SAMN07661247	Klebsiella pneumoniae	strong	98	289762	953700	5611837	no	-	ST14	O1/O2v1	O2a	Very high	NA	1	0.9999	0 bp	7 / 7 (100%)	O1/O2v1_01_wzm,100.0%;O1/O2v1_02_wzt,100.0%;O1/O2v1_03_wbbM,100.0%;O1/O2v1_04_glf,100.0%;O1/O2v1_05_wbbN,100.0%;O1/O2v1_06_wbbO,100.0%;O1/O2v1_07_kfoC,100.0%	NA	0	NA	0 / 7 (0%)	NA	2	O3/O3a_01_manC,99.576%;O3/O3a_02_manB,98.904%
GCF_009907095.1	Lam et al 2021	NCBI_refseq	Nigeria	2015	human	HVS	human	SAMN13829970	Klebsiella pneumoniae	strong	279	61703	144163	5520021	no	-	ST1552	O1/O2v1	O2a	Good	?-	0.9989	0.9815	n/a	6 / 7 (85.7%)	O1/O2v1_01_wzm,100.0%;O1/O2v1_02_wzt,99.595%;O1/O2v1_03_wbbM,99.525%;O1/O2v1_04_glf,97.922%;O1/O2v1_05_wbbN,98.322%;O1/O2v1_07_kfoC,97.039%	O1/O2v1_06_wbbO	0	NA	0 / 7 (0%)	NA	0	NA
GCF_001443245.1	Lam et al 2021	NCBI_refseq	Lebanon	2010	human	unknown	human	SAMN04046648	Klebsiella pneumoniae	strong	77	359317	974321	5731500	yes (132)	ambiguous_bases	ST14	O1/O2v1	O2a	Very high	NA	1	0.9999	0 bp	7 / 7 (100%)	O1/O2v1_01_wzm,100.0%;O1/O2v1_02_wzt,100.0%;O1/O2v1_03_wbbM,100.0%;O1/O2v1_04_glf,100.0%;O1/O2v1_05_wbbN,100.0%;O1/O2v1_06_wbbO,100.0%;O1/O2v1_07_kfoC,100.0%	NA	0	NA	0 / 7 (0%)	NA	2	O3/O3a_01_manC,99.576%;O3/O3a_02_manB,98.904%
GCF_001970165.2	Lam et al 2021	NCBI_refseq	Russia	2016	human	unknown	human	SAMN06140973	Klebsiella pneumoniae	strong	146	140881	333664	5878737	no	-	ST395	O1/O2v1	O2a	Good	?	1	0.9997	n/a	7 / 7 (100%)	O1/O2v1_01_wzm,100.0%;O1/O2v1_02_wzt,100.0%;O1/O2v1_03_wbbM,100.0%;O1/O2v1_04_glf,100.0%;O1/O2v1_05_wbbN,100.0%;O1/O2v1_06_wbbO,99.433%;O1/O2v1_07_kfoC,100.0%	NA	0	NA	0 / 7 (0%)	NA	2	O3b_01_manC,100.0%;O3/O3a_02_manB,98.904%
GCF_900607495.1	Lam et al 2021	NCBI_refseq	Switzerland	2012	human	hospital	human	SAMEA4916039	Klebsiella pneumoniae	strong	5	5231484	5231484	5584554	no	-	ST48	O1/O2v1	O2a	High	-	1	0.9784	-4 bp	6 / 7 (85.7%)	O1/O2v1_01_wzm,99.609%;O1/O2v1_02_wzt,99.595%;O1/O2v1_03_wbbM,99.367%;O1/O2v1_04_glf,98.442%;O1/O2v1_06_wbbO,98.677%;O1/O2v1_07_kfoC,96.811%	O1/O2v1_05_wbbN	0	NA	0 / 7 (0%)	NA	2	O3b_01_manC,99.788%;O3/O3a_02_manB,98.904%
GCF_900607515.1	Lam et al 2021	NCBI_refseq	Switzerland	2014	human	hospital	human	SAMEA4916041	Klebsiella pneumoniae	strong	8	5465611	5465611	6015012	no	-	ST101	O1/O2v1	O2a	High	-*	1	0.9795	-8 bp	6 / 7 (85.7%)	O1/O2v1_01_wzm,94.574%;O1/O2v1_02_wzt,99.19%;O1/O2v1_03_wbbM,99.367%;O1/O2v1_04_glf,98.961%;O1/O2v1_05_wbbN,98.658%;O1/O2v1_07_kfoC,96.811%	O1/O2v1_06_wbbO	0	NA	0 / 7 (0%)	NA	4	O12_01_rfbB,98.028%;OL101_03_rfbD,98.653%;OL101_02_rfbA,97.917%;O12_04_rfbC,97.297%
GCF_900608275.1	Lam et al 2021	NCBI_refseq	Switzerland	2013	human	hospital	human	SAMEA4916112	Klebsiella pneumoniae	strong	10	5488508	5488508	5777890	no	-	ST101	O1/O2v1	O2a	High	-	1	0.9794	+1194 bp	4 / 7 (57.1%)	O1/O2v1_02_wzt,99.19%;O1/O2v1_03_wbbM,99.367%;O1/O2v1_05_wbbN,98.658%;O1/O2v1_07_kfoC,96.811%	O1/O2v1_01_wzm;O1/O2v1_04_glf;O1/O2v1_06_wbbO	0	NA	0 / 7 (0%)	NA	4	O12_01_rfbB,98.028%;OL101_03_rfbD,98.653%;OL101_02_rfbA,97.917%;O12_04_rfbC,97.297%
GCF_900608395.1	Lam et al 2021	NCBI_refseq	Switzerland	2013	human	hospital	human	SAMEA4916125	Klebsiella pneumoniae	strong	3	5500093	5500093	5741914	no	-	ST101	O1/O2v1	O2a	High	-	1	0.9797	-7 bp	4 / 7 (57.1%)	O1/O2v1_02_wzt,99.19%;O1/O2v1_04_glf,98.961%;O1/O2v1_05_wbbN,98.175%;O1/O2v1_07_kfoC,96.811%	O1/O2v1_01_wzm;O1/O2v1_03_wbbM;O1/O2v1_06_wbbO	0	NA	0 / 7 (0%)	NA	4	O12_01_rfbB,98.028%;OL101_03_rfbD,98.653%;OL101_02_rfbA,97.917%;O12_04_rfbC,97.297%
GCF_000821645.1	Lam et al 2021	NCBI_refseq	Italy	2013	human	unknown	human	SAMEA2602920	Klebsiella pneumoniae	strong	269	70549	194759	5729484	yes (147)	ambiguous_bases	ST15	O1/O2v1	O2a	Good	-	0.922	0.9842	0 bp	6 / 7 (85.7%)	O1/O2v1_02_wzt,99.595%;O1/O2v1_03_wbbM,99.367%;O1/O2v1_04_glf,99.221%;O1/O2v1_05_wbbN,98.322%;O1/O2v1_06_wbbO,99.206%;O1/O2v1_07_kfoC,98.633%	O1/O2v1_01_wzm	0	NA	0 / 7 (0%)	NA	2	O3b_01_manC,100.0%;O3/O3a_02_manB,98.904%
GCF_000822305.1	Lam et al 2021	NCBI_refseq	Italy	2012	human	unknown	human	SAMEA2602953	Klebsiella pneumoniae	strong	255	39511	148570	5510067	yes (41)	ambiguous_bases	ST466	O1/O2v1	O2a	Good	?-	0.9938	0.981	n/a	4 / 7 (57.1%)	O1/O2v1_02_wzt,99.595%;O1/O2v1_04_glf,98.182%;O1/O2v1_05_wbbN,98.322%;O1/O2v1_07_kfoC,97.267%	O1/O2v1_01_wzm;O1/O2v1_03_wbbM;O1/O2v1_06_wbbO	0	NA	0 / 7 (0%)	NA	0	NA
GCF_003115375.1	Lam et al 2021	NCBI_refseq	unknown	2014	human	unknown	human	SAMD00114667	Klebsiella pneumoniae	strong	295	41459	139684	5535587	yes (323)	ambiguous_bases	ST34	O1/O2v1	O2a	Good	?-	1	0.9866	n/a	6 / 7 (85.7%)	O1/O2v1_01_wzm,100.0%;O1/O2v1_02_wzt,100.0%;O1/O2v1_04_glf,97.922%;O1/O2v1_05_wbbN,99.664%;O1/O2v1_06_wbbO,98.942%;O1/O2v1_07_kfoC,98.405%	O1/O2v1_03_wbbM	0	NA	0 / 7 (0%)	NA	4	O12_01_rfbB,98.31%;OL101_03_rfbD,98.653%;OL101_02_rfbA,97.569%;O12_04_rfbC,97.297%
GCF_003115415.1	Lam et al 2021	NCBI_refseq	unknown	2014	human	unknown	human	SAMD00114669	Klebsiella pneumoniae	strong	162	61275	259435	5534472	yes (765)	ambiguous_bases	ST7	O1/O2v1	O2a	Very high	NA	1	0.9817	-2 bp	7 / 7 (100%)	O1/O2v1_01_wzm,100.0%;O1/O2v1_02_wzt,99.19%;O1/O2v1_03_wbbM,99.525%;O1/O2v1_04_glf,98.182%;O1/O2v1_05_wbbN,97.987%;O1/O2v1_06_wbbO,98.677%;O1/O2v1_07_kfoC,98.405%	NA	0	NA	0 / 7 (0%)	NA	2	O3b_01_manC,99.788%;O3/O3a_02_manB,98.904%
GCF_003115435.1	Lam et al 2021	NCBI_refseq	unknown	2014	human	unknown	human	SAMD00114670	Klebsiella pneumoniae	strong	108	101642	344404	5553936	yes (890)	ambiguous_bases	ST7	O1/O2v1	O2a	Good	?-	0.9932	0.981	n/a	5 / 7 (71.4%)	O1/O2v1_02_wzt,99.19%;O1/O2v1_03_wbbM,99.525%;O1/O2v1_04_glf,98.182%;O1/O2v1_05_wbbN,97.987%;O1/O2v1_07_kfoC,98.741%	O1/O2v1_01_wzm;O1/O2v1_06_wbbO	0	NA	0 / 7 (0%)	NA	2	O3b_01_manC,99.788%;O3/O3a_02_manB,98.904%
GCF_003115475.2	Lam et al 2021	NCBI_refseq	unknown	2014	human	unknown	human	SAMD00114672	Klebsiella pneumoniae	strong	222	53167	163603	5615504	yes (1361)	ambiguous_bases	ST34	O1/O2v1	O2a	Good	?	1	0.9835	n/a	7 / 7 (100%)	O1/O2v1_01_wzm,100.0%;O1/O2v1_02_wzt,100.0%;O1/O2v1_03_wbbM,99.367%;O1/O2v1_04_glf,97.922%;O1/O2v1_05_wbbN,99.664%;O1/O2v1_06_wbbO,98.588%;O1/O2v1_07_kfoC,98.405%	NA	0	NA	0 / 7 (0%)	NA	4	O12_01_rfbB,98.31%;OL101_03_rfbD,98.653%;OL101_02_rfbA,97.569%;O12_04_rfbC,97.297%
GCF_003115535.1	Lam et al 2021	NCBI_refseq	unknown	2014	human	unknown	human	SAMD00114675	Klebsiella pneumoniae	strong	257	46656	128386	5564466	yes (695)	ambiguous_bases	ST34	O1/O2v1	O1	Good	?	1	0.9865	n/a	7 / 7 (100%)	O1/O2v1_01_wzm,100.0%;O1/O2v1_02_wzt,100.0%;O1/O2v1_03_wbbM,99.367%;O1/O2v1_04_glf,97.922%;O1/O2v1_05_wbbN,99.664%;O1/O2v1_06_wbbO,98.942%;O1/O2v1_07_kfoC,98.405%	NA	0	NA	0 / 7 (0%)	NA	5	Extra_genes_wbbY_01_wbbY,99.711%;O12_01_rfbB,98.256%;OL101_03_rfbD,98.653%;OL101_02_rfbA,97.569%;O12_04_rfbC,97.297%
GCF_003116345.1	Lam et al 2021	NCBI_refseq	unknown	2014	human	unknown	human	SAMD00114694	Klebsiella pneumoniae	strong	276	48182	135351	5653494	yes (3151)	ambiguous_bases	ST34-1LV	O1/O2v1	O1	Low	?-	0.9111	0.9852	n/a	5 / 7 (71.4%)	O1/O2v1_02_wzt,100.0%;O1/O2v1_04_glf,97.922%;O1/O2v1_05_wbbN,99.664%;O1/O2v1_06_wbbO,98.677%;O1/O2v1_07_kfoC,98.405%	O1/O2v1_01_wzm;O1/O2v1_03_wbbM	0	NA	0 / 7 (0%)	NA	5	Extra_genes_wbbY_01_wbbY,99.055%;O12_01_rfbB,98.31%;OL101_03_rfbD,98.653%;OL101_02_rfbA,97.569%;O12_04_rfbC,97.297%
GCF_003967375.1	Lam et al 2021	NCBI_refseq	unknown	2017	human	unknown	human	SAMD00154120	Klebsiella pneumoniae	strong	311	45622	143678	5590788	no	-	ST15	O1/O2v1	O2a	Good	?-	0.9728	0.9848	n/a	6 / 7 (85.7%)	O1/O2v1_01_wzm,100.0%;O1/O2v1_02_wzt,99.595%;O1/O2v1_03_wbbM,99.367%;O1/O2v1_04_glf,99.221%;O1/O2v1_05_wbbN,98.288%;O1/O2v1_07_kfoC,98.633%	O1/O2v1_06_wbbO	0	NA	0 / 7 (0%)	NA	2	O3b_01_manC,100.0%;O3/O3a_02_manB,98.904%
GCF_003967395.1	Lam et al 2021	NCBI_refseq	unknown	2017	human	unknown	human	SAMD00154121	Klebsiella pneumoniae	strong	261	67142	293960	5599462	no	-	ST15	O1/O2v1	O2a	Good	?-	0.999	0.9852	n/a	6 / 7 (85.7%)	O1/O2v1_01_wzm,100.0%;O1/O2v1_02_wzt,99.595%;O1/O2v1_03_wbbM,99.367%;O1/O2v1_04_glf,99.221%;O1/O2v1_05_wbbN,98.322%;O1/O2v1_07_kfoC,98.633%	O1/O2v1_06_wbbO	0	NA	0 / 7 (0%)	NA	2	O3b_01_manC,100.0%;O3/O3a_02_manB,98.904%
GCF_003967435.1	Lam et al 2021	NCBI_refseq	unknown	2017	human	unknown	human	SAMD00154123	Klebsiella pneumoniae	strong	370	39501	188762	5571770	no	-	ST15	O1/O2v1	O1	Good	?-	0.9838	0.9843	n/a	5 / 7 (71.4%)	O1/O2v1_01_wzm,100.0%;O1/O2v1_02_wzt,99.595%;O1/O2v1_03_wbbM,99.367%;O1/O2v1_04_glf,99.221%;O1/O2v1_05_wbbN,98.322%	O1/O2v1_06_wbbO;O1/O2v1_07_kfoC	0	NA	0 / 7 (0%)	NA	3	Extra_genes_wbbY_01_wbbY,100.0%;O3b_01_manC,100.0%;O3/O3a_02_manB,98.904%
GCF_002173825.1	Lam et al 2021	NCBI_refseq	China	2012	human	unknown	human	SAMN05945901	Klebsiella pneumoniae	strong	439	27550	99501	5585137	no	-	ST25	O1/O2v2	O2afg	Very high	NA	1	0.9919	0 bp	10 / 10 (100%)	O1/O2v2_01_wzm,100.0%;O1/O2v2_02_wzt,99.595%;O1/O2v2_03_wbbM,99.525%;O1/O2v2_04_glf,98.961%;O1/O2v2_05_wbbN,98.993%;O1/O2v2_06_wbbO,100.0%;O1/O2v2_07_kfoC,99.752%;O1/O2v2_08_gmlC,99.384%;O1/O2v2_09_gmlB,99.388%;O1/O2v2_10_gmlA,99.206%	NA	0	NA	0 / 10 (0%)	NA	2	O3/O3a_01_manC,99.576%;O3/O3a_02_manB,99.123%
GCF_001055015.1	Lam et al 2021	NCBI_refseq	USA	unknown	human	unknown	human	SAMN03197574	Klebsiella pneumoniae	strong	170	76122	184718	5358782	yes (566)	ambiguous_bases	ST25	O1/O2v2	O2afg	Very high	NA	1	0.992	0 bp	10 / 10 (100%)	O1/O2v2_01_wzm,100.0%;O1/O2v2_02_wzt,99.595%;O1/O2v2_03_wbbM,99.525%;O1/O2v2_04_glf,98.961%;O1/O2v2_05_wbbN,98.993%;O1/O2v2_06_wbbO,100.0%;O1/O2v2_07_kfoC,99.752%;O1/O2v2_08_gmlC,99.384%;O1/O2v2_09_gmlB,99.388%;O1/O2v2_10_gmlA,99.206%	NA	0	NA	0 / 10 (0%)	NA	2	O3/O3a_01_manC,99.576%;O3/O3a_02_manB,99.123%
GCF_006540715.2	Lam et al 2021	NCBI_refseq	USA	1999	human	unknown	human	SAMN11125743	Klebsiella pneumoniae	strong	133	119232	399721	5599387	yes (1192)	ambiguous_bases	ST13	O1/O2v2	O2afg	Good	?-	0.9831	0.9875	n/a	9 / 10 (90%)	O1/O2v2_01_wzm,100.0%;O1/O2v2_02_wzt,98.785%;O1/O2v2_03_wbbM,99.187%;O1/O2v2_05_wbbN,98.316%;O1/O2v2_06_wbbO,99.735%;O1/O2v2_07_kfoC,99.504%;O1/O2v2_08_gmlC,97.741%;O1/O2v2_09_gmlB,99.083%;O1/O2v2_10_gmlA,100.0%	O1/O2v2_04_glf	0	NA	0 / 10 (0%)	NA	2	O3/O3a_01_manC,98.305%;O3b_02_manB,98.904%
GCF_006540495.2	Lam et al 2021	NCBI_refseq	USA	2001	human	unknown	human	SAMN11125758	Klebsiella pneumoniae	strong	137	112376	312419	5604203	yes (1679)	ambiguous_bases	ST13	O1/O2v2	O2afg	Low	?-	0.9287	0.9874	n/a	7 / 10 (70%)	O1/O2v2_01_wzm,100.0%;O1/O2v2_02_wzt,98.785%;O1/O2v2_03_wbbM,99.209%;O1/O2v2_04_glf,99.221%;O1/O2v2_06_wbbO,99.735%;O1/O2v2_09_gmlB,99.083%;O1/O2v2_10_gmlA,100.0%	O1/O2v2_05_wbbN;O1/O2v2_07_kfoC;O1/O2v2_08_gmlC	0	NA	0 / 10 (0%)	NA	2	O3/O3a_01_manC,98.305%;O3b_02_manB,98.904%
GCF_006937915.1	Lam et al 2021	NCBI_refseq	Estonia	2012	human	clinical sample	human	SAMN11232607	Klebsiella pneumoniae	strong	129	361436	663576	5524707	yes (7677)	ambiguous_bases	ST70	O1/O2v2	O2afg	Very high	NA	1	0.9851	0 bp	10 / 10 (100%)	O1/O2v2_01_wzm,100.0%;O1/O2v2_02_wzt,99.19%;O1/O2v2_03_wbbM,98.892%;O1/O2v2_04_glf,98.961%;O1/O2v2_05_wbbN,98.993%;O1/O2v2_06_wbbO,99.469%;O1/O2v2_07_kfoC,98.511%;O1/O2v2_08_gmlC,97.331%;O1/O2v2_09_gmlB,99.388%;O1/O2v2_10_gmlA,100.0%	NA	0	NA	0 / 10 (0%)	NA	2	OL104_01_manC,91.314%;O3/O3a_02_manB,92.747%
GCF_009795695.2	Lam et al 2021	NCBI_refseq	Lebanon	2018	human	unknown	human	SAMN13611803	Klebsiella pneumoniae	strong	857	15798	324283	5968909	yes (1476)	ambiguous_bases	ST15	O1/O2v2	O1	None	?-	0.8852	0.9868	n/a	5 / 10 (50%)	O1/O2v2_02_wzt,98.785%;O1/O2v2_03_wbbM,98.734%;O1/O2v2_04_glf,99.221%;O1/O2v2_05_wbbN,98.658%;O1/O2v2_09_gmlB,98.722%	O1/O2v2_01_wzm;O1/O2v2_06_wbbO;O1/O2v2_07_kfoC;O1/O2v2_08_gmlC;O1/O2v2_10_gmlA	0	NA	0 / 10 (0%)	NA	7	Extra_genes_wbbY_01_wbbY,100.0%;OL104_01_manC,90.042%;O3/O3a_02_manB,93.626%;O12_01_rfbB,94.366%;OL101_03_rfbD,98.653%;OL101_02_rfbA,97.917%;O12_04_rfbC,97.74%
GCF_008630985.1	Lam et al 2021	NCBI_refseq	USA	2018	human	unknown	human	SAMN12498972	Klebsiella pneumoniae	strong	322	67091	221865	5788996	yes (96)	ambiguous_bases	ST163	O1/O2v2	O2afg	Good	?-	0.9798	0.9938	n/a	9 / 10 (90%)	O1/O2v2_01_wzm,100.0%;O1/O2v2_02_wzt,99.595%;O1/O2v2_03_wbbM,99.525%;O1/O2v2_04_glf,98.701%;O1/O2v2_05_wbbN,98.993%;O1/O2v2_06_wbbO,99.735%;O1/O2v2_07_kfoC,99.256%;O1/O2v2_09_gmlB,100.0%;O1/O2v2_10_gmlA,100.0%	O1/O2v2_08_gmlC	0	NA	0 / 10 (0%)	NA	0	NA
GCF_900607415.1	Lam et al 2021	NCBI_refseq	Switzerland	2011	human	hospital	human	SAMEA4916029	Klebsiella pneumoniae	strong	6	5372093	5372093	6065216	no	-	ST29	O1/O2v2	O2afg	High	-	1	0.9936	-5 bp	9 / 10 (90%)	O1/O2v2_01_wzm,100.0%;O1/O2v2_02_wzt,99.595%;O1/O2v2_03_wbbM,99.525%;O1/O2v2_04_glf,98.961%;O1/O2v2_05_wbbN,98.993%;O1/O2v2_06_wbbO,99.735%;O1/O2v2_07_kfoC,99.468%;O1/O2v2_09_gmlB,100.0%;O1/O2v2_10_gmlA,100.0%	O1/O2v2_08_gmlC	0	NA	0 / 10 (0%)	NA	2	O3b_01_manC,100.0%;O3/O3a_02_manB,99.123%
GCF_003186725.1	Lam et al 2021	NCBI_refseq	Spain	2013	human	unknown	human	SAMN09272898	Klebsiella pneumoniae	strong	120	232082	588917	5893831	no	-	ST39	O1/O2v2	O1	Very high	NA	1	0.9849	0 bp	10 / 10 (100%)	O1/O2v2_01_wzm,100.0%;O1/O2v2_02_wzt,99.19%;O1/O2v2_03_wbbM,98.418%;O1/O2v2_04_glf,98.701%;O1/O2v2_05_wbbN,97.987%;O1/O2v2_06_wbbO,99.735%;O1/O2v2_07_kfoC,98.511%;O1/O2v2_08_gmlC,97.536%;O1/O2v2_09_gmlB,99.083%;O1/O2v2_10_gmlA,100.0%	NA	0	NA	0 / 10 (0%)	NA	5	Extra_genes_wbbY_01_wbbY,99.73%;O12_01_rfbB,97.746%;OL101_03_rfbD,98.316%;OL101_02_rfbA,96.875%;O12_04_rfbC,95.676%
GCF_000822425.1	Lam et al 2021	NCBI_refseq	Italy	2011	human	unknown	human	SAMEA2602959	Klebsiella pneumoniae	strong	147	207778	425197	5509648	yes (36)	ambiguous_bases	ST1627	O1/O2v2	O2afg	Very high	NA	1	0.9894	-2 bp	10 / 10 (100%)	O1/O2v2_01_wzm,100.0%;O1/O2v2_02_wzt,99.19%;O1/O2v2_03_wbbM,99.684%;O1/O2v2_04_glf,98.961%;O1/O2v2_05_wbbN,99.329%;O1/O2v2_06_wbbO,99.469%;O1/O2v2_07_kfoC,99.007%;O1/O2v2_08_gmlC,98.357%;O1/O2v2_09_gmlB,99.694%;O1/O2v2_10_gmlA,100.0%	NA	0	NA	0 / 10 (0%)	NA	4	O12_01_rfbB,98.31%;OL101_03_rfbD,98.653%;OL101_02_rfbA,97.917%;O12_04_rfbC,97.838%
GCF_000822465.1	Lam et al 2021	NCBI_refseq	Italy	2013	human	unknown	human	SAMEA2602961	Klebsiella pneumoniae	strong	212	74558	261474	5366290	yes (31)	ambiguous_bases	ST416	O1/O2v2	O2afg	Good	?-	0.956	0.9946	n/a	9 / 10 (90%)	O1/O2v2_01_wzm,100.0%;O1/O2v2_02_wzt,99.19%;O1/O2v2_03_wbbM,99.525%;O1/O2v2_04_glf,98.961%;O1/O2v2_05_wbbN,98.993%;O1/O2v2_06_wbbO,100.0%;O1/O2v2_07_kfoC,99.752%;O1/O2v2_09_gmlB,100.0%;O1/O2v2_10_gmlA,99.206%	O1/O2v2_08_gmlC	0	NA	0 / 10 (0%)	NA	2	O3b_01_manC,99.788%;O3/O3a_02_manB,99.123%
GCF_002252415.1	Lam et al 2021	NCBI_refseq	China	2017	human	unknown	human	SAMN07371089	Klebsiella pneumoniae	strong	114	166726	370946	5825218	yes (645)	ambiguous_bases	ST15	O1/O2v2	O2afg	Very high	NA	1	0.9851	0 bp	10 / 10 (100%)	O1/O2v2_01_wzm,100.0%;O1/O2v2_02_wzt,99.19%;O1/O2v2_03_wbbM,98.734%;O1/O2v2_04_glf,99.481%;O1/O2v2_05_wbbN,98.322%;O1/O2v2_06_wbbO,99.204%;O1/O2v2_07_kfoC,98.759%;O1/O2v2_08_gmlC,97.741%;O1/O2v2_09_gmlB,99.388%;O1/O2v2_10_gmlA,100.0%	NA	0	NA	0 / 10 (0%)	NA	0	NA
GCF_003037715.1	Lam et al 2021	NCBI_refseq	China	unknown	human	unknown	human	SAMN08624698	Klebsiella pneumoniae	strong	154	153356	361436	5783480	no	-	ST15	O1/O2v2	O2afg	Very high	NA	1	0.9851	0 bp	10 / 10 (100%)	O1/O2v2_01_wzm,100.0%;O1/O2v2_02_wzt,99.19%;O1/O2v2_03_wbbM,98.734%;O1/O2v2_04_glf,99.481%;O1/O2v2_05_wbbN,98.322%;O1/O2v2_06_wbbO,99.204%;O1/O2v2_07_kfoC,98.759%;O1/O2v2_08_gmlC,97.741%;O1/O2v2_09_gmlB,99.388%;O1/O2v2_10_gmlA,100.0%	NA	0	NA	0 / 10 (0%)	NA	0	NA
GCF_009646285.1	Lam et al 2021	NCBI_refseq	Romania	unknown	human	clinical sample	human	SAMN13151939	Klebsiella pneumoniae	strong	114	289542	665170	5629985	no	-	ST101	O1/O2v1	O1	Very high	NA	1	0.9803	-2 bp	7 / 7 (100%)	O1/O2v1_01_wzm,100.0%;O1/O2v1_02_wzt,99.19%;O1/O2v1_03_wbbM,99.367%;O1/O2v1_04_glf,98.961%;O1/O2v1_05_wbbN,98.658%;O1/O2v1_06_wbbO,99.471%;O1/O2v1_07_kfoC,96.811%	NA	0	NA	0 / 7 (0%)	NA	5	Extra_genes_wbbY_01_wbbY,99.865%;O12_01_rfbB,98.028%;OL101_03_rfbD,98.653%;OL101_02_rfbA,97.917%;O12_04_rfbC,97.297%
GCF_004802835.1	Lam et al 2021	NCBI_refseq	Egypt	unknown	human	unknown	human	SAMN11388457	Klebsiella pneumoniae	strong	112	170592	438794	5761384	no	-	ST101	O1/O2v1	O1	Very high	NA	1	0.9803	-2 bp	7 / 7 (100%)	O1/O2v1_01_wzm,100.0%;O1/O2v1_02_wzt,99.19%;O1/O2v1_03_wbbM,99.367%;O1/O2v1_04_glf,98.961%;O1/O2v1_05_wbbN,98.658%;O1/O2v1_06_wbbO,99.471%;O1/O2v1_07_kfoC,96.811%	NA	0	NA	0 / 7 (0%)	NA	5	Extra_genes_wbbY_01_wbbY,99.865%;O12_01_rfbB,98.028%;OL101_03_rfbD,98.653%;OL101_02_rfbA,97.917%;O12_04_rfbC,97.297%
GCF_004802995.1	Lam et al 2021	NCBI_refseq	Egypt	unknown	human	unknown	human	SAMN11388458	Klebsiella pneumoniae	strong	139	139118	355370	5764348	no	-	ST101	O1/O2v1	O1	Good	?	1	0.9802	n/a	7 / 7 (100%)	O1/O2v1_01_wzm,100.0%;O1/O2v1_02_wzt,99.19%;O1/O2v1_03_wbbM,99.367%;O1/O2v1_04_glf,98.961%;O1/O2v1_05_wbbN,98.658%;O1/O2v1_06_wbbO,99.425%;O1/O2v1_07_kfoC,96.811%	NA	0	NA	0 / 7 (0%)	NA	5	Extra_genes_wbbY_01_wbbY,99.865%;O12_01_rfbB,98.028%;OL101_03_rfbD,98.653%;OL101_02_rfbA,97.917%;O12_04_rfbC,97.297%
GCF_004802905.1	Lam et al 2021	NCBI_refseq	Egypt	unknown	human	unknown	human	SAMN11388459	Klebsiella pneumoniae	strong	124	165866	438795	5705343	no	-	ST101	O1/O2v1	O1	Very high	NA	1	0.9803	-2 bp	7 / 7 (100%)	O1/O2v1_01_wzm,100.0%;O1/O2v1_02_wzt,99.19%;O1/O2v1_03_wbbM,99.367%;O1/O2v1_04_glf,98.961%;O1/O2v1_05_wbbN,98.658%;O1/O2v1_06_wbbO,99.471%;O1/O2v1_07_kfoC,96.811%	NA	0	NA	0 / 7 (0%)	NA	5	Extra_genes_wbbY_01_wbbY,99.865%;O12_01_rfbB,98.028%;OL101_03_rfbD,98.653%;OL101_02_rfbA,97.917%;O12_04_rfbC,97.297%
GCF_004803185.1	Lam et al 2021	NCBI_refseq	Egypt	unknown	human	unknown	human	SAMN11388460	Klebsiella pneumoniae	strong	126	152215	438795	5816139	no	-	ST101	O1/O2v1	O1	Very high	NA	1	0.9803	-2 bp	7 / 7 (100%)	O1/O2v1_01_wzm,100.0%;O1/O2v1_02_wzt,99.19%;O1/O2v1_03_wbbM,99.367%;O1/O2v1_04_glf,98.961%;O1/O2v1_05_wbbN,98.658%;O1/O2v1_06_wbbO,99.471%;O1/O2v1_07_kfoC,96.811%	NA	0	NA	0 / 7 (0%)	NA	5	Extra_genes_wbbY_01_wbbY,99.865%;O12_01_rfbB,98.028%;OL101_03_rfbD,98.653%;OL101_02_rfbA,97.917%;O12_04_rfbC,97.297%
GCF_004803095.1	Lam et al 2021	NCBI_refseq	Egypt	unknown	human	unknown	human	SAMN11388462	Klebsiella pneumoniae	strong	102	186472	381292	6050344	no	-	ST101	O1/O2v1	O1	Very high	NA	1	0.9803	-2 bp	7 / 7 (100%)	O1/O2v1_01_wzm,100.0%;O1/O2v1_02_wzt,99.19%;O1/O2v1_03_wbbM,99.367%;O1/O2v1_04_glf,98.961%;O1/O2v1_05_wbbN,98.658%;O1/O2v1_06_wbbO,99.471%;O1/O2v1_07_kfoC,96.811%	NA	0	NA	0 / 7 (0%)	NA	5	Extra_genes_wbbY_01_wbbY,99.865%;O12_01_rfbB,98.028%;OL101_03_rfbD,98.653%;OL101_02_rfbA,97.917%;O12_04_rfbC,97.297%
GCF_004803315.1	Lam et al 2021	NCBI_refseq	Egypt	unknown	human	unknown	human	SAMN11388464	Klebsiella pneumoniae	strong	117	157498	447891	5678300	no	-	ST101	O1/O2v1	O1	Very high	NA	1	0.9803	-2 bp	7 / 7 (100%)	O1/O2v1_01_wzm,100.0%;O1/O2v1_02_wzt,99.19%;O1/O2v1_03_wbbM,99.367%;O1/O2v1_04_glf,98.961%;O1/O2v1_05_wbbN,98.658%;O1/O2v1_06_wbbO,99.471%;O1/O2v1_07_kfoC,96.811%	NA	0	NA	0 / 7 (0%)	NA	5	Extra_genes_wbbY_01_wbbY,99.865%;O12_01_rfbB,98.028%;OL101_03_rfbD,98.653%;OL101_02_rfbA,97.917%;O12_04_rfbC,97.297%
GCF_004802855.1	Lam et al 2021	NCBI_refseq	Egypt	unknown	human	unknown	human	SAMN11388466	Klebsiella pneumoniae	strong	107	162334	438794	5617410	no	-	ST101	O1/O2v1	O1	Good	?	1	0.9799	n/a	7 / 7 (100%)	O1/O2v1_01_wzm,100.0%;O1/O2v1_02_wzt,99.19%;O1/O2v1_03_wbbM,99.367%;O1/O2v1_04_glf,98.961%;O1/O2v1_05_wbbN,98.658%;O1/O2v1_06_wbbO,99.413%;O1/O2v1_07_kfoC,96.811%	NA	0	NA	0 / 7 (0%)	NA	5	Extra_genes_wbbY_01_wbbY,99.865%;O12_01_rfbB,98.028%;OL101_03_rfbD,98.653%;OL101_02_rfbA,97.917%;O12_04_rfbC,97.297%
GCF_004802825.1	Lam et al 2021	NCBI_refseq	Egypt	unknown	human	unknown	human	SAMN11388487	Klebsiella pneumoniae	strong	84	173584	427091	5665308	no	-	ST870	O1/O2v1	O1	Very high	NA	1	0.9803	-2 bp	7 / 7 (100%)	O1/O2v1_01_wzm,100.0%;O1/O2v1_02_wzt,99.19%;O1/O2v1_03_wbbM,99.367%;O1/O2v1_04_glf,98.961%;O1/O2v1_05_wbbN,98.658%;O1/O2v1_06_wbbO,99.471%;O1/O2v1_07_kfoC,96.811%	NA	0	NA	0 / 7 (0%)	NA	5	Extra_genes_wbbY_01_wbbY,99.865%;O12_01_rfbB,98.028%;OL101_03_rfbD,98.653%;OL101_02_rfbA,97.917%;O12_04_rfbC,97.297%
GCF_009646245.1	Lam et al 2021	NCBI_refseq	Romania	unknown	human	clinical sample	human	SAMN13151941	Klebsiella pneumoniae	strong	121	281375	728049	5414746	no	-	ST101	O1/O2v1	O1	Very high	NA	1	0.9802	-2 bp	7 / 7 (100%)	O1/O2v1_01_wzm,100.0%;O1/O2v1_02_wzt,99.19%;O1/O2v1_03_wbbM,99.367%;O1/O2v1_04_glf,98.701%;O1/O2v1_05_wbbN,98.658%;O1/O2v1_06_wbbO,99.471%;O1/O2v1_07_kfoC,96.811%	NA	0	NA	0 / 7 (0%)	NA	5	Extra_genes_wbbY_01_wbbY,99.865%;O12_01_rfbB,98.028%;OL101_03_rfbD,98.653%;OL101_02_rfbA,97.917%;O12_04_rfbC,97.297%
GCF_002205995.1	Lam et al 2021	NCBI_refseq	China	2012	human	unknown	human	SAMN05945843	Klebsiella pneumoniae	strong	152	85588	266465	5373947	no	-	ST660	O1/O2v1	O1	Very high	NA	1	0.9852	0 bp	7 / 7 (100%)	O1/O2v1_01_wzm,100.0%;O1/O2v1_02_wzt,99.595%;O1/O2v1_03_wbbM,99.051%;O1/O2v1_04_glf,99.221%;O1/O2v1_05_wbbN,98.322%;O1/O2v1_06_wbbO,99.206%;O1/O2v1_07_kfoC,98.633%	NA	0	NA	0 / 7 (0%)	NA	3	Extra_genes_wbbY_01_wbbY,100.0%;O3/O3a_01_manC,99.576%;O3/O3a_02_manB,98.904%
GCF_003403255.1	Lam et al 2021	NCBI_refseq	Russia	2015	human	unknown	human	SAMN09781677	Klebsiella pneumoniae	strong	53	197869	349980	5232010	no	-	ST3181	O1/O2v1	O1	Very high	NA	1	0.9818	-2 bp	7 / 7 (100%)	O1/O2v1_01_wzm,100.0%;O1/O2v1_02_wzt,99.19%;O1/O2v1_03_wbbM,99.525%;O1/O2v1_04_glf,98.182%;O1/O2v1_05_wbbN,97.987%;O1/O2v1_06_wbbO,98.942%;O1/O2v1_07_kfoC,98.405%	NA	0	NA	0 / 7 (0%)	NA	3	Extra_genes_wbbY_01_wbbY,99.865%;O3b_01_manC,99.788%;O3/O3a_02_manB,98.904%
GCF_003598825.1	Lam et al 2021	NCBI_refseq	Belgium	2015	human	unknown	human	SAMN07716502	Klebsiella pneumoniae	strong	82	171356	470615	5405762	no	-	ST188	O1/O2v1	O1	Very high	NA	1	0.9813	-1 bp	7 / 7 (100%)	O1/O2v1_01_wzm,99.609%;O1/O2v1_02_wzt,99.595%;O1/O2v1_03_wbbM,99.525%;O1/O2v1_04_glf,98.961%;O1/O2v1_05_wbbN,97.987%;O1/O2v1_06_wbbO,97.884%;O1/O2v1_07_kfoC,99.544%	NA	0	NA	0 / 7 (0%)	NA	3	Extra_genes_wbbY_01_wbbY,99.73%;O3b_01_manC,99.788%;O3/O3a_02_manB,99.123%
GCF_002173955.1	Lam et al 2021	NCBI_refseq	China	2012	human	unknown	human	SAMN05945914	Klebsiella pneumoniae	strong	478	24913	100183	5534972	no	-	ST1117	O1/O2v1	O1	Very high	NA	1	0.9808	-2 bp	7 / 7 (100%)	O1/O2v1_01_wzm,100.0%;O1/O2v1_02_wzt,99.595%;O1/O2v1_03_wbbM,99.367%;O1/O2v1_04_glf,97.922%;O1/O2v1_05_wbbN,98.322%;O1/O2v1_06_wbbO,99.206%;O1/O2v1_07_kfoC,97.267%	NA	0	NA	0 / 7 (0%)	NA	3	Extra_genes_wbbY_01_wbbY,99.865%;O3/O3a_01_manC,99.576%;O3/O3a_02_manB,98.684%
GCF_005504165.1	Lam et al 2021	NCBI_refseq	China	2017	human	unknown	human	SAMN10516698	Klebsiella pneumoniae	strong	74	301379	706087	5652280	yes (1529)	ambiguous_bases	ST290	O1/O2v1	O1	Very high	NA	1	0.981	-2 bp	7 / 7 (100%)	O1/O2v1_01_wzm,99.609%;O1/O2v1_02_wzt,99.595%;O1/O2v1_03_wbbM,99.525%;O1/O2v1_04_glf,98.961%;O1/O2v1_05_wbbN,97.987%;O1/O2v1_06_wbbO,97.884%;O1/O2v1_07_kfoC,99.544%	NA	0	NA	0 / 7 (0%)	NA	3	Extra_genes_wbbY_01_wbbY,99.73%;O3b_01_manC,100.0%;O3/O3a_02_manB,99.123%
GCF_005504315.1	Lam et al 2021	NCBI_refseq	China	2017	human	unknown	human	SAMN10516703	Klebsiella pneumoniae	strong	65	354948	706033	5653665	yes (1558)	ambiguous_bases	ST290	O1/O2v1	O1	Very high	NA	1	0.981	-2 bp	7 / 7 (100%)	O1/O2v1_01_wzm,99.609%;O1/O2v1_02_wzt,99.595%;O1/O2v1_03_wbbM,99.525%;O1/O2v1_04_glf,98.961%;O1/O2v1_05_wbbN,97.987%;O1/O2v1_06_wbbO,97.884%;O1/O2v1_07_kfoC,99.544%	NA	0	NA	0 / 7 (0%)	NA	3	Extra_genes_wbbY_01_wbbY,99.73%;O3b_01_manC,100.0%;O3/O3a_02_manB,99.123%
GCF_009826275.1	Lam et al 2021	NCBI_refseq	USA	2004	human	unknown	human	SAMN13675317	Klebsiella pneumoniae	strong	90	213077	538838	5668992	yes (259)	ambiguous_bases	ST1623	O1/O2v1	O1	Very high	NA	1	0.9878	0 bp	7 / 7 (100%)	O1/O2v1_01_wzm,100.0%;O1/O2v1_02_wzt,99.595%;O1/O2v1_03_wbbM,99.367%;O1/O2v1_04_glf,98.961%;O1/O2v1_05_wbbN,99.329%;O1/O2v1_06_wbbO,99.471%;O1/O2v1_07_kfoC,98.178%	NA	0	NA	0 / 7 (0%)	NA	5	Extra_genes_wbbY_01_wbbY,99.73%;O12_01_rfbB,97.746%;OL101_03_rfbD,98.316%;OL101_02_rfbA,97.569%;O12_04_rfbC,97.838%
GCF_000219965.1	Lam et al 2021	NCBI_refseq	unknown	unknown	human	unknown	human	SAMN02469847	Klebsiella pneumoniae	strong	116	161835	414017	5535020	yes (3)	ambiguous_bases	ST133	O1/O2v1	O1	Very high	NA	1	0.9805	-2 bp	7 / 7 (100%)	O1/O2v1_01_wzm,100.0%;O1/O2v1_02_wzt,99.595%;O1/O2v1_03_wbbM,99.367%;O1/O2v1_04_glf,97.922%;O1/O2v1_05_wbbN,97.987%;O1/O2v1_06_wbbO,99.206%;O1/O2v1_07_kfoC,96.811%	NA	0	NA	0 / 7 (0%)	NA	3	Extra_genes_wbbY_01_wbbY,100.0%;O3b_01_manC,100.0%;O3/O3a_02_manB,99.123%
GCF_009826695.1	Lam et al 2021	NCBI_refseq	Greece	2016	human	unknown	human	SAMN13675298	Klebsiella pneumoniae	strong	124	238306	476965	5717135	yes (517)	ambiguous_bases	ST101	O1/O2v1	O1	Very high	NA	1	0.9802	-2 bp	7 / 7 (100%)	O1/O2v1_01_wzm,100.0%;O1/O2v1_02_wzt,99.19%;O1/O2v1_03_wbbM,99.367%;O1/O2v1_04_glf,98.961%;O1/O2v1_05_wbbN,98.658%;O1/O2v1_06_wbbO,99.471%;O1/O2v1_07_kfoC,96.583%	NA	0	NA	0 / 7 (0%)	NA	5	Extra_genes_wbbY_01_wbbY,99.865%;O12_01_rfbB,98.028%;OL101_03_rfbD,98.653%;OL101_02_rfbA,97.917%;O12_04_rfbC,97.297%
GCF_009826665.1	Lam et al 2021	NCBI_refseq	Greece	2015	human	unknown	human	SAMN13675300	Klebsiella pneumoniae	strong	128	176551	458676	5725679	yes (522)	ambiguous_bases	ST101	O1/O2v1	O1	Very high	NA	1	0.9802	-2 bp	7 / 7 (100%)	O1/O2v1_01_wzm,100.0%;O1/O2v1_02_wzt,99.19%;O1/O2v1_03_wbbM,99.367%;O1/O2v1_04_glf,98.961%;O1/O2v1_05_wbbN,98.658%;O1/O2v1_06_wbbO,99.471%;O1/O2v1_07_kfoC,96.583%	NA	0	NA	0 / 7 (0%)	NA	5	Extra_genes_wbbY_01_wbbY,99.865%;O12_01_rfbB,98.028%;OL101_03_rfbD,98.653%;OL101_02_rfbA,97.917%;O12_04_rfbC,97.297%
GCF_008374875.1	Lam et al 2021	NCBI_refseq	France	2018	human	unknown	human	SAMN12676067	Klebsiella pneumoniae	strong	89	189412	425806	5769023	yes (17)	ambiguous_bases	ST101	O1/O2v1	O1	Very high	NA	1	0.9797	+3 bp	7 / 7 (100%)	O1/O2v1_01_wzm,100.0%;O1/O2v1_02_wzt,99.19%;O1/O2v1_03_wbbM,99.367%;O1/O2v1_04_glf,99.143%;O1/O2v1_05_wbbN,98.658%;O1/O2v1_06_wbbO,99.471%;O1/O2v1_07_kfoC,96.811%	NA	0	NA	0 / 7 (0%)	NA	5	Extra_genes_wbbY_01_wbbY,99.865%;O12_01_rfbB,98.028%;OL101_03_rfbD,98.653%;OL101_02_rfbA,97.917%;O12_04_rfbC,97.297%
GCF_005377825.1	Lam et al 2021	NCBI_refseq	China	2017	human	unknown	human	SAMN11603436	Klebsiella pneumoniae	strong	4	5208029	5208029	5543672	no	-	ST4024	O1/O2v1	O1	Very high	NA	1	0.9886	0 bp	7 / 7 (100%)	O1/O2v1_01_wzm,99.609%;O1/O2v1_02_wzt,100.0%;O1/O2v1_03_wbbM,99.684%;O1/O2v1_04_glf,98.442%;O1/O2v1_05_wbbN,100.0%;O1/O2v1_06_wbbO,99.206%;O1/O2v1_07_kfoC,99.089%	NA	0	NA	0 / 7 (0%)	NA	3	Extra_genes_wbbY_01_wbbY,100.0%;O3/O3a_01_manC,98.941%;O3/O3a_02_manB,98.904%
GCF_900474365.1	Lam et al 2021	NCBI_refseq	Pakistan	unknown	human	unknown	human	SAMEA104168729	Klebsiella pneumoniae	strong	6	5260784	5260784	5706120	no	-	ST15	O1/O2v1	O1	Very high	NA	1	0.9852	0 bp	7 / 7 (100%)	O1/O2v1_01_wzm,100.0%;O1/O2v1_02_wzt,99.595%;O1/O2v1_03_wbbM,99.367%;O1/O2v1_04_glf,99.221%;O1/O2v1_05_wbbN,98.322%;O1/O2v1_06_wbbO,99.206%;O1/O2v1_07_kfoC,98.633%	NA	0	NA	0 / 7 (0%)	NA	3	Extra_genes_wbbY_01_wbbY,100.0%;O3b_01_manC,99.576%;O3/O3a_02_manB,98.904%
GCF_900493685.1	Lam et al 2021	NCBI_refseq	Thailand	2016	human	unknown	human	SAMEA4364583	Klebsiella pneumoniae	strong	71	384387	1281205	5675052	yes (1077)	ambiguous_bases	ST35	O1/O2v1	O1	Very high	NA	1	0.9833	-2 bp	7 / 7 (100%)	O1/O2v1_01_wzm,100.0%;O1/O2v1_02_wzt,99.595%;O1/O2v1_03_wbbM,99.367%;O1/O2v1_04_glf,98.961%;O1/O2v1_05_wbbN,99.664%;O1/O2v1_06_wbbO,98.942%;O1/O2v1_07_kfoC,97.494%	NA	0	NA	0 / 7 (0%)	NA	5	Extra_genes_wbbY_01_wbbY,100.0%;O12_01_rfbB,98.028%;OL101_03_rfbD,98.316%;OL101_02_rfbA,97.917%;O12_04_rfbC,97.838%
GCF_900493705.1	Lam et al 2021	NCBI_refseq	Thailand	2016	human	unknown	human	SAMEA4364586	Klebsiella pneumoniae	strong	77	208408	584884	5598671	yes (713)	ambiguous_bases	ST15	O1/O2v1	O1	Very high	NA	1	0.9852	0 bp	7 / 7 (100%)	O1/O2v1_01_wzm,100.0%;O1/O2v1_02_wzt,99.595%;O1/O2v1_03_wbbM,99.367%;O1/O2v1_04_glf,99.221%;O1/O2v1_05_wbbN,98.322%;O1/O2v1_06_wbbO,99.206%;O1/O2v1_07_kfoC,98.633%	NA	0	NA	0 / 7 (0%)	NA	3	Extra_genes_wbbY_01_wbbY,100.0%;O3b_01_manC,100.0%;O3/O3a_02_manB,98.904%
GCF_900493665.1	Lam et al 2021	NCBI_refseq	Thailand	2016	human	unknown	human	SAMEA4364587	Klebsiella pneumoniae	strong	46	347617	757072	5392589	yes (1041)	ambiguous_bases	ST86	O1/O2v1	O1	Good	?-	1	0.9844	n/a	6 / 7 (85.7%)	O1/O2v1_01_wzm,100.0%;O1/O2v1_02_wzt,99.595%;O1/O2v1_04_glf,99.481%;O1/O2v1_05_wbbN,98.658%;O1/O2v1_06_wbbO,99.206%;O1/O2v1_07_kfoC,98.633%	O1/O2v1_03_wbbM	0	NA	0 / 7 (0%)	NA	3	Extra_genes_wbbY_01_wbbY,100.0%;O3b_01_manC,100.0%;O3/O3a_02_manB,98.904%
GCF_900493645.1	Lam et al 2021	NCBI_refseq	Thailand	2016	human	unknown	human	SAMEA4364588	Klebsiella pneumoniae	strong	78	289144	478202	5469642	yes (479)	ambiguous_bases	ST15	O1/O2v1	O1	Very high	NA	1	0.9852	0 bp	7 / 7 (100%)	O1/O2v1_01_wzm,100.0%;O1/O2v1_02_wzt,99.595%;O1/O2v1_03_wbbM,99.367%;O1/O2v1_04_glf,99.221%;O1/O2v1_05_wbbN,98.322%;O1/O2v1_06_wbbO,99.206%;O1/O2v1_07_kfoC,98.633%	NA	0	NA	0 / 7 (0%)	NA	3	Extra_genes_wbbY_01_wbbY,100.0%;O3b_01_manC,100.0%;O3/O3a_02_manB,98.904%
GCF_900493715.1	Lam et al 2021	NCBI_refseq	Thailand	2016	human	unknown	human	SAMEA4364590	Klebsiella pneumoniae	strong	62	422077	1065333	5649078	yes (915)	ambiguous_bases	ST35	O1/O2v1	O1	Very high	NA	1	0.9851	0 bp	7 / 7 (100%)	O1/O2v1_01_wzm,99.609%;O1/O2v1_02_wzt,99.595%;O1/O2v1_03_wbbM,99.209%;O1/O2v1_04_glf,99.221%;O1/O2v1_05_wbbN,98.322%;O1/O2v1_06_wbbO,99.206%;O1/O2v1_07_kfoC,98.633%	NA	0	NA	0 / 7 (0%)	NA	3	Extra_genes_wbbY_01_wbbY,100.0%;O3/O3a_01_manC,99.576%;O3/O3a_02_manB,98.904%
GCF_900493845.1	Lam et al 2021	NCBI_refseq	Thailand	2016	human	unknown	human	SAMEA4364591	Klebsiella pneumoniae	strong	326	285837	929171	5844586	yes (798)	ambiguous_bases	ST133	O1/O2v1	O1	Very high	NA	1	0.9857	0 bp	7 / 7 (100%)	O1/O2v1_01_wzm,100.0%;O1/O2v1_02_wzt,99.19%;O1/O2v1_03_wbbM,99.367%;O1/O2v1_04_glf,98.701%;O1/O2v1_05_wbbN,97.651%;O1/O2v1_06_wbbO,99.735%;O1/O2v1_07_kfoC,99.544%	NA	0	NA	0 / 7 (0%)	NA	5	Extra_genes_wbbY_01_wbbY,100.0%;O12_01_rfbB,98.028%;OL101_03_rfbD,98.653%;OL101_02_rfbA,97.917%;O12_04_rfbC,97.297%
GCF_900493815.1	Lam et al 2021	NCBI_refseq	Thailand	2016	human	unknown	human	SAMEA4364595	Klebsiella pneumoniae	strong	46	412242	1010133	5192923	yes (934)	ambiguous_bases	ST60	O1/O2v1	O1	Very high	NA	1	0.981	-2 bp	7 / 7 (100%)	O1/O2v1_01_wzm,100.0%;O1/O2v1_02_wzt,99.595%;O1/O2v1_03_wbbM,99.051%;O1/O2v1_04_glf,98.442%;O1/O2v1_05_wbbN,99.664%;O1/O2v1_06_wbbO,98.942%;O1/O2v1_07_kfoC,96.811%	NA	0	NA	0 / 7 (0%)	NA	3	Extra_genes_wbbY_01_wbbY,99.865%;O3/O3a_01_manC,100.0%;O3/O3a_02_manB,98.684%
GCF_900494155.1	Lam et al 2021	NCBI_refseq	Thailand	2016	human	unknown	human	SAMEA4364600	Klebsiella pneumoniae	strong	482	350744	1220783	6285981	yes (10471)	ambiguous_bases	ST35	O1/O2v1	O1	Very high	NA	1	0.9809	-2 bp	7 / 7 (100%)	O1/O2v1_01_wzm,100.0%;O1/O2v1_02_wzt,99.595%;O1/O2v1_03_wbbM,99.367%;O1/O2v1_04_glf,98.442%;O1/O2v1_05_wbbN,97.987%;O1/O2v1_06_wbbO,99.206%;O1/O2v1_07_kfoC,98.405%	NA	0	NA	0 / 7 (0%)	NA	9	Extra_genes_wbbY_01_wbbY,100.0%;O3b_01_manC,99.576%;O3/O3a_02_manB,99.123%;O5_07_wbdB,99.219%;O3/O3a_08_wbdC,99.731%;O12_01_rfbB,97.746%;OL101_03_rfbD,98.653%;OL101_02_rfbA,97.917%;O12_04_rfbC,97.297%
GCF_900493885.1	Lam et al 2021	NCBI_refseq	Thailand	2016	human	unknown	human	SAMEA4364602	Klebsiella pneumoniae	strong	85	305919	436544	5459774	yes (596)	ambiguous_bases	ST3588	O1/O2v1	O1	Good	-	0.9826	0.9995	0 bp	6 / 7 (85.7%)	O1/O2v1_01_wzm,100.0%;O1/O2v1_02_wzt,100.0%;O1/O2v1_03_wbbM,100.0%;O1/O2v1_04_glf,100.0%;O1/O2v1_05_wbbN,100.0%;O1/O2v1_06_wbbO,100.0%	O1/O2v1_07_kfoC	0	NA	0 / 7 (0%)	NA	3	Extra_genes_wbbY_01_wbbY,99.559%;O3b_01_manC,100.0%;O3/O3a_02_manB,98.904%
GCF_900494585.1	Lam et al 2021	NCBI_refseq	Thailand	2016	human	unknown	human	SAMEA4364607	Klebsiella pneumoniae	strong	92	284595	501218	5579226	yes (1154)	ambiguous_bases	ST15	O1/O2v1	O1	Very high	NA	1	0.9885	0 bp	7 / 7 (100%)	O1/O2v1_01_wzm,99.609%;O1/O2v1_02_wzt,100.0%;O1/O2v1_03_wbbM,99.525%;O1/O2v1_04_glf,98.442%;O1/O2v1_05_wbbN,100.0%;O1/O2v1_06_wbbO,99.206%;O1/O2v1_07_kfoC,98.861%	NA	0	NA	0 / 7 (0%)	NA	3	Extra_genes_wbbY_01_wbbY,100.0%;O3b_01_manC,99.788%;O3/O3a_02_manB,99.123%
GCF_900493955.1	Lam et al 2021	NCBI_refseq	Thailand	2016	human	unknown	human	SAMEA4364613	Klebsiella pneumoniae	strong	153	249215	467293	5615038	yes (2160)	ambiguous_bases	ST15	O1/O2v1	O1	Good	?	1	0.9884	n/a	7 / 7 (100%)	O1/O2v1_01_wzm,99.609%;O1/O2v1_02_wzt,100.0%;O1/O2v1_03_wbbM,99.525%;O1/O2v1_04_glf,98.611%;O1/O2v1_05_wbbN,100.0%;O1/O2v1_06_wbbO,99.206%;O1/O2v1_07_kfoC,98.861%	NA	0	NA	0 / 7 (0%)	NA	3	Extra_genes_wbbY_01_wbbY,100.0%;O3b_01_manC,99.788%;O3/O3a_02_manB,99.123%
GCF_900494635.1	Lam et al 2021	NCBI_refseq	Thailand	2016	human	unknown	human	SAMEA4364618	Klebsiella pneumoniae	strong	71	350590	843806	5705097	yes (1076)	ambiguous_bases	ST14	O1/O2v1	O1	Good	?-	1	0.9998	n/a	6 / 7 (85.7%)	O1/O2v1_01_wzm,100.0%;O1/O2v1_02_wzt,100.0%;O1/O2v1_03_wbbM,100.0%;O1/O2v1_04_glf,100.0%;O1/O2v1_05_wbbN,100.0%;O1/O2v1_07_kfoC,100.0%	O1/O2v1_06_wbbO	0	NA	0 / 7 (0%)	NA	3	Extra_genes_wbbY_01_wbbY,100.0%;O3b_01_manC,99.788%;O3/O3a_02_manB,98.904%
GCF_900494005.1	Lam et al 2021	NCBI_refseq	Thailand	2016	human	unknown	human	SAMEA4364625	Klebsiella pneumoniae	strong	76	316987	517197	5374412	yes (444)	ambiguous_bases	ST86	O1/O2v1	O1	Very high	NA	1	0.9845	-2 bp	7 / 7 (100%)	O1/O2v1_01_wzm,100.0%;O1/O2v1_02_wzt,99.595%;O1/O2v1_03_wbbM,99.367%;O1/O2v1_04_glf,99.481%;O1/O2v1_05_wbbN,98.658%;O1/O2v1_06_wbbO,99.206%;O1/O2v1_07_kfoC,98.633%	NA	0	NA	0 / 7 (0%)	NA	3	Extra_genes_wbbY_01_wbbY,100.0%;O3b_01_manC,100.0%;O3/O3a_02_manB,98.904%
GCF_900493995.1	Lam et al 2021	NCBI_refseq	Thailand	2016	human	unknown	human	SAMEA4364626	Klebsiella pneumoniae	strong	182	159513	534009	5716859	yes (321)	ambiguous_bases	ST20	O1/O2v1	O1	Very high	NA	1	0.9839	0 bp	7 / 7 (100%)	O1/O2v1_01_wzm,100.0%;O1/O2v1_02_wzt,99.19%;O1/O2v1_03_wbbM,99.367%;O1/O2v1_04_glf,98.182%;O1/O2v1_05_wbbN,97.987%;O1/O2v1_06_wbbO,99.471%;O1/O2v1_07_kfoC,98.405%	NA	0	NA	0 / 7 (0%)	NA	3	Extra_genes_wbbY_01_wbbY,99.73%;O3b_01_manC,100.0%;O3/O3a_02_manB,98.904%
GCF_900494625.1	Lam et al 2021	NCBI_refseq	Thailand	2016	human	unknown	human	SAMEA4364630	Klebsiella pneumoniae	strong	110	233839	505140	5513243	yes (116)	ambiguous_bases	ST3589	O1/O2v1	O1	Very high	NA	1	0.9859	0 bp	7 / 7 (100%)	O1/O2v1_01_wzm,100.0%;O1/O2v1_02_wzt,99.595%;O1/O2v1_03_wbbM,99.367%;O1/O2v1_04_glf,98.961%;O1/O2v1_05_wbbN,99.664%;O1/O2v1_06_wbbO,98.942%;O1/O2v1_07_kfoC,97.494%	NA	0	NA	0 / 7 (0%)	NA	3	Extra_genes_wbbY_01_wbbY,100.0%;O3b_01_manC,99.788%;O3/O3a_02_manB,98.684%
GCF_900494115.1	Lam et al 2021	NCBI_refseq	Thailand	2016	human	unknown	human	SAMEA4364643	Klebsiella pneumoniae	strong	59	779526	1442991	5487728	yes (1448)	ambiguous_bases	ST791	O1/O2v1	O1	Very high	NA	1	0.9819	-2 bp	7 / 7 (100%)	O1/O2v1_01_wzm,99.609%;O1/O2v1_02_wzt,99.595%;O1/O2v1_03_wbbM,99.367%;O1/O2v1_04_glf,98.182%;O1/O2v1_05_wbbN,98.658%;O1/O2v1_06_wbbO,98.942%;O1/O2v1_07_kfoC,97.722%	NA	0	NA	0 / 7 (0%)	NA	3	Extra_genes_wbbY_01_wbbY,100.0%;O3b_01_manC,100.0%;O3/O3a_02_manB,98.684%
GCF_900494185.1	Lam et al 2021	NCBI_refseq	Thailand	2016	human	unknown	human	SAMEA4364655	Klebsiella pneumoniae	strong	84	363762	650743	5623007	yes (1626)	ambiguous_bases	ST420	O1/O2v1	O1	Very high	NA	1	0.986	0 bp	7 / 7 (100%)	O1/O2v1_01_wzm,100.0%;O1/O2v1_02_wzt,99.595%;O1/O2v1_03_wbbM,99.367%;O1/O2v1_04_glf,98.961%;O1/O2v1_05_wbbN,99.664%;O1/O2v1_06_wbbO,99.206%;O1/O2v1_07_kfoC,97.494%	NA	0	NA	0 / 7 (0%)	NA	3	Extra_genes_wbbY_01_wbbY,100.0%;O3b_01_manC,99.788%;O3/O3a_02_manB,98.684%
GCF_900494375.1	Lam et al 2021	NCBI_refseq	Thailand	2016	human	unknown	human	SAMEA4364660	Klebsiella pneumoniae	strong	84	328780	1193927	5794469	yes (1453)	ambiguous_bases	ST14	O1/O2v1	O1	Good	?-	1	0.9998	n/a	6 / 7 (85.7%)	O1/O2v1_01_wzm,100.0%;O1/O2v1_02_wzt,100.0%;O1/O2v1_03_wbbM,100.0%;O1/O2v1_04_glf,100.0%;O1/O2v1_05_wbbN,100.0%;O1/O2v1_07_kfoC,100.0%	O1/O2v1_06_wbbO	0	NA	0 / 7 (0%)	NA	3	Extra_genes_wbbY_01_wbbY,100.0%;O3b_01_manC,99.788%;O3/O3a_02_manB,98.904%
GCF_900494335.1	Lam et al 2021	NCBI_refseq	Thailand	2016	human	unknown	human	SAMEA4364661	Klebsiella pneumoniae	strong	83	627834	967001	5544156	yes (832)	ambiguous_bases	ST420	O1/O2v1	O1	Very high	NA	1	0.986	0 bp	7 / 7 (100%)	O1/O2v1_01_wzm,100.0%;O1/O2v1_02_wzt,99.595%;O1/O2v1_03_wbbM,99.367%;O1/O2v1_04_glf,98.961%;O1/O2v1_05_wbbN,99.664%;O1/O2v1_06_wbbO,99.206%;O1/O2v1_07_kfoC,97.494%	NA	0	NA	0 / 7 (0%)	NA	3	Extra_genes_wbbY_01_wbbY,100.0%;O3b_01_manC,99.788%;O3/O3a_02_manB,98.684%
GCF_900494345.1	Lam et al 2021	NCBI_refseq	Thailand	2016	human	unknown	human	SAMEA4364663	Klebsiella pneumoniae	strong	86	284594	500499	5542879	yes (1530)	ambiguous_bases	ST15	O1/O2v3	O1	High	-*	1	0.9307	-8 bp	7 / 8 (87.5%)	O1/O2v3_01_wzm,96.875%;O1/O2v3_02_wzt,97.976%;O1/O2v3_04_glf,98.961%;O1/O2v3_05_wbbN,96.296%;O1/O2v3_06_wbbO,98.148%;O1/O2v3_07,93.793%;O1/O2v3_08,98.235%	O1/O2v3_03_wbbM	0	NA	0 / 8 (0%)	NA	3	Extra_genes_wbbY_01_wbbY,100.0%;OL104_01_manC,91.102%;OL104_02_manB,91.228%
GCF_900494365.1	Lam et al 2021	NCBI_refseq	Thailand	2016	human	unknown	human	SAMEA4364670	Klebsiella pneumoniae	strong	63	284594	477751	5565833	yes (717)	ambiguous_bases	ST15	O1/O2v1	O1	Very high	NA	1	0.9852	0 bp	7 / 7 (100%)	O1/O2v1_01_wzm,100.0%;O1/O2v1_02_wzt,99.595%;O1/O2v1_03_wbbM,99.367%;O1/O2v1_04_glf,99.221%;O1/O2v1_05_wbbN,98.322%;O1/O2v1_06_wbbO,99.206%;O1/O2v1_07_kfoC,98.633%	NA	0	NA	0 / 7 (0%)	NA	3	Extra_genes_wbbY_01_wbbY,100.0%;O3b_01_manC,100.0%;O3/O3a_02_manB,98.904%
GCF_900493405.1	Lam et al 2021	NCBI_refseq	Thailand	2016	human	unknown	human	SAMEA4394722	Klebsiella pneumoniae	strong	58	294936	733386	5448281	yes (570)	ambiguous_bases	ST15	O1/O2v1	O1	Very high	NA	1	0.9852	0 bp	7 / 7 (100%)	O1/O2v1_01_wzm,100.0%;O1/O2v1_02_wzt,99.595%;O1/O2v1_03_wbbM,99.367%;O1/O2v1_04_glf,99.221%;O1/O2v1_05_wbbN,98.322%;O1/O2v1_06_wbbO,99.206%;O1/O2v1_07_kfoC,98.633%	NA	0	NA	0 / 7 (0%)	NA	3	Extra_genes_wbbY_01_wbbY,100.0%;O3b_01_manC,99.576%;O3/O3a_02_manB,98.904%
GCF_900493435.1	Lam et al 2021	NCBI_refseq	Thailand	2016	human	unknown	human	SAMEA4394724	Klebsiella pneumoniae	strong	71	304130	469330	5605105	yes (627)	ambiguous_bases	ST15	O1/O2v1	O1	Very high	NA	1	0.9852	0 bp	7 / 7 (100%)	O1/O2v1_01_wzm,100.0%;O1/O2v1_02_wzt,99.595%;O1/O2v1_03_wbbM,99.367%;O1/O2v1_04_glf,99.221%;O1/O2v1_05_wbbN,98.322%;O1/O2v1_06_wbbO,99.206%;O1/O2v1_07_kfoC,98.633%	NA	0	NA	0 / 7 (0%)	NA	3	Extra_genes_wbbY_01_wbbY,100.0%;O3b_01_manC,100.0%;O3/O3a_02_manB,98.904%
GCF_900493515.1	Lam et al 2021	NCBI_refseq	Thailand	2016	human	unknown	human	SAMEA4394734	Klebsiella pneumoniae	strong	56	439927	955635	5221206	yes (358)	ambiguous_bases	ST3596	O1/O2v1	O1	Very high	NA	0.9999	0.9815	-2 bp	7 / 7 (100%)	O1/O2v1_01_wzm,100.0%;O1/O2v1_02_wzt,99.595%;O1/O2v1_03_wbbM,99.367%;O1/O2v1_04_glf,98.442%;O1/O2v1_05_wbbN,99.664%;O1/O2v1_06_wbbO,98.942%;O1/O2v1_07_kfoC,96.811%	NA	0	NA	0 / 7 (0%)	NA	3	Extra_genes_wbbY_01_wbbY,99.865%;O3b_01_manC,99.788%;O3/O3a_02_manB,98.904%
GCF_900492895.1	Lam et al 2021	NCBI_refseq	Thailand	2016	human	unknown	human	SAMEA23983168	Klebsiella pneumoniae	strong	36	560837	798949	5371731	yes (914)	ambiguous_bases	ST14	O1/O2v1	O1	Very high	NA	1	0.9999	0 bp	7 / 7 (100%)	O1/O2v1_01_wzm,100.0%;O1/O2v1_02_wzt,100.0%;O1/O2v1_03_wbbM,100.0%;O1/O2v1_04_glf,100.0%;O1/O2v1_05_wbbN,100.0%;O1/O2v1_06_wbbO,100.0%;O1/O2v1_07_kfoC,100.0%	NA	0	NA	0 / 7 (0%)	NA	3	Extra_genes_wbbY_01_wbbY,100.0%;O3b_01_manC,100.0%;O3/O3a_02_manB,98.904%
GCF_900492775.1	Lam et al 2021	NCBI_refseq	Thailand	2016	human	unknown	human	SAMEA23983918	Klebsiella pneumoniae	strong	59	481741	1913431	5648298	yes (500)	ambiguous_bases	ST420	O1/O2v1	O1	Very high	NA	1	0.986	0 bp	7 / 7 (100%)	O1/O2v1_01_wzm,100.0%;O1/O2v1_02_wzt,99.595%;O1/O2v1_03_wbbM,99.367%;O1/O2v1_04_glf,98.961%;O1/O2v1_05_wbbN,99.664%;O1/O2v1_06_wbbO,99.206%;O1/O2v1_07_kfoC,97.494%	NA	0	NA	0 / 7 (0%)	NA	3	Extra_genes_wbbY_01_wbbY,100.0%;O3b_01_manC,99.788%;O3/O3a_02_manB,98.684%
GCF_900492885.1	Lam et al 2021	NCBI_refseq	Thailand	2016	human	unknown	human	SAMEA23990668	Klebsiella pneumoniae	strong	35	432473	829072	5308666	yes (172)	ambiguous_bases	ST964	O1/O2v1	O1	Very high	NA	1	0.9856	0 bp	7 / 7 (100%)	O1/O2v1_01_wzm,100.0%;O1/O2v1_02_wzt,99.19%;O1/O2v1_03_wbbM,99.209%;O1/O2v1_04_glf,98.701%;O1/O2v1_05_wbbN,97.651%;O1/O2v1_06_wbbO,99.735%;O1/O2v1_07_kfoC,99.544%	NA	0	NA	0 / 7 (0%)	NA	5	Extra_genes_wbbY_01_wbbY,100.0%;O12_01_rfbB,98.028%;OL101_03_rfbD,98.653%;OL101_02_rfbA,97.917%;O12_04_rfbC,97.838%
GCF_900493005.1	Lam et al 2021	NCBI_refseq	Thailand	2016	human	unknown	human	SAMEA23997418	Klebsiella pneumoniae	strong	64	350422	1032282	5542646	yes (735)	ambiguous_bases	ST14	O1/O2v1	O1	Very high	NA	1	0.9997	0 bp	7 / 7 (100%)	O1/O2v1_01_wzm,100.0%;O1/O2v1_02_wzt,100.0%;O1/O2v1_03_wbbM,100.0%;O1/O2v1_04_glf,100.0%;O1/O2v1_05_wbbN,100.0%;O1/O2v1_06_wbbO,100.0%;O1/O2v1_07_kfoC,100.0%	NA	0	NA	0 / 7 (0%)	NA	3	Extra_genes_wbbY_01_wbbY,100.0%;O3b_01_manC,100.0%;O3/O3a_02_manB,98.904%
GCF_900492975.1	Lam et al 2021	NCBI_refseq	Thailand	2016	human	unknown	human	SAMEA24000418	Klebsiella pneumoniae	strong	39	350556	898310	5384659	yes (594)	ambiguous_bases	ST219	O1/O2v1	O1	Very high	NA	1	0.9855	0 bp	7 / 7 (100%)	O1/O2v1_01_wzm,100.0%;O1/O2v1_02_wzt,99.19%;O1/O2v1_03_wbbM,99.525%;O1/O2v1_04_glf,98.701%;O1/O2v1_05_wbbN,100.0%;O1/O2v1_06_wbbO,99.206%;O1/O2v1_07_kfoC,98.633%	NA	0	NA	0 / 7 (0%)	NA	3	Extra_genes_wbbY_01_wbbY,100.0%;O3/O3a_01_manC,99.788%;O3/O3a_02_manB,98.904%
GCF_900492965.1	Lam et al 2021	NCBI_refseq	Thailand	2016	human	unknown	human	SAMEA24004168	Klebsiella pneumoniae	strong	100	219342	839350	5750358	yes (1073)	ambiguous_bases	ST163	O1/O2v1	O1	Very high	NA	1	0.9769	-2 bp	7 / 7 (100%)	O1/O2v1_01_wzm,100.0%;O1/O2v1_02_wzt,99.19%;O1/O2v1_03_wbbM,99.367%;O1/O2v1_04_glf,98.442%;O1/O2v1_05_wbbN,97.651%;O1/O2v1_06_wbbO,98.677%;O1/O2v1_07_kfoC,96.583%	NA	0	NA	0 / 7 (0%)	NA	5	Extra_genes_wbbY_01_wbbY,99.702%;O12_01_rfbB,98.028%;OL101_03_rfbD,98.653%;OL101_02_rfbA,98.264%;O12_04_rfbC,96.757%
GCF_900494445.1	Lam et al 2021	NCBI_refseq	Thailand	2016	human	unknown	human	SAMEA24005668	Klebsiella pneumoniae	strong	63	416245	921394	5575298	yes (249)	ambiguous_bases	ST101	O1/O2v1	O1	Very high	NA	1	0.9803	-2 bp	7 / 7 (100%)	O1/O2v1_01_wzm,100.0%;O1/O2v1_02_wzt,99.19%;O1/O2v1_03_wbbM,99.367%;O1/O2v1_04_glf,98.961%;O1/O2v1_05_wbbN,98.658%;O1/O2v1_06_wbbO,99.471%;O1/O2v1_07_kfoC,96.811%	NA	0	NA	0 / 7 (0%)	NA	5	Extra_genes_wbbY_01_wbbY,99.865%;O12_01_rfbB,98.028%;OL101_03_rfbD,98.653%;OL101_02_rfbA,97.917%;O12_04_rfbC,97.297%
GCF_900493175.1	Lam et al 2021	NCBI_refseq	Thailand	2016	human	unknown	human	SAMEA24015418	Klebsiella pneumoniae	strong	78	472390	735210	5744099	yes (399)	ambiguous_bases	ST101	O1/O2v1	O1	Very high	NA	1	0.9803	-2 bp	7 / 7 (100%)	O1/O2v1_01_wzm,100.0%;O1/O2v1_02_wzt,99.19%;O1/O2v1_03_wbbM,99.367%;O1/O2v1_04_glf,98.961%;O1/O2v1_05_wbbN,98.658%;O1/O2v1_06_wbbO,99.471%;O1/O2v1_07_kfoC,96.811%	NA	0	NA	0 / 7 (0%)	NA	5	Extra_genes_wbbY_01_wbbY,99.865%;O12_01_rfbB,98.028%;OL101_03_rfbD,98.653%;OL101_02_rfbA,97.917%;O12_04_rfbC,97.297%
GCF_900493225.1	Lam et al 2021	NCBI_refseq	Thailand	2016	human	unknown	human	SAMEA24018418	Klebsiella pneumoniae	strong	86	190973	771168	5667435	yes (578)	ambiguous_bases	ST15	O1/O2v1	O1	Very high	NA	1	0.9851	-2 bp	7 / 7 (100%)	O1/O2v1_01_wzm,99.609%;O1/O2v1_02_wzt,100.0%;O1/O2v1_03_wbbM,99.842%;O1/O2v1_04_glf,99.481%;O1/O2v1_05_wbbN,97.987%;O1/O2v1_06_wbbO,97.884%;O1/O2v1_07_kfoC,99.317%	NA	0	NA	0 / 7 (0%)	NA	3	Extra_genes_wbbY_01_wbbY,100.0%;O3b_01_manC,99.576%;O3/O3a_02_manB,99.123%
GCF_900493285.1	Lam et al 2021	NCBI_refseq	Thailand	2016	human	unknown	human	SAMEA24022918	Klebsiella pneumoniae	strong	69	393915	849104	5545836	yes (555)	ambiguous_bases	ST48	O1/O2v1	O1	Very high	NA	1	0.9787	-2 bp	7 / 7 (100%)	O1/O2v1_01_wzm,99.609%;O1/O2v1_02_wzt,99.595%;O1/O2v1_03_wbbM,99.367%;O1/O2v1_04_glf,98.442%;O1/O2v1_05_wbbN,97.315%;O1/O2v1_06_wbbO,98.677%;O1/O2v1_07_kfoC,96.811%	NA	0	NA	0 / 7 (0%)	NA	3	Extra_genes_wbbY_01_wbbY,99.865%;O3b_01_manC,99.788%;O3/O3a_02_manB,98.904%
GCF_900493095.1	Lam et al 2021	NCBI_refseq	Thailand	2016	human	unknown	human	SAMEA24025168	Klebsiella pneumoniae	strong	72	372782	753845	5565656	yes (849)	ambiguous_bases	ST3600	O1/O2v1	O1	Very high	NA	0.9999	0.9814	-2 bp	7 / 7 (100%)	O1/O2v1_01_wzm,100.0%;O1/O2v1_02_wzt,99.595%;O1/O2v1_03_wbbM,99.525%;O1/O2v1_04_glf,98.442%;O1/O2v1_05_wbbN,99.664%;O1/O2v1_06_wbbO,98.942%;O1/O2v1_07_kfoC,96.583%	NA	0	NA	0 / 7 (0%)	NA	3	Extra_genes_wbbY_01_wbbY,99.865%;O3b_01_manC,99.788%;O3/O3a_02_manB,99.123%
GCF_900774845.1	Lam et al 2021	NCBI_refseq	Caribbean	unknown	human	unknown	human	SAMEA104567802	Klebsiella pneumoniae	strong	92	163146	478398	5692745	yes (252)	ambiguous_bases	ST6	O1/O2v1	O1	Very high	NA	1	0.9862	-1 bp	7 / 7 (100%)	O1/O2v1_01_wzm,100.0%;O1/O2v1_02_wzt,99.595%;O1/O2v1_03_wbbM,99.525%;O1/O2v1_04_glf,98.701%;O1/O2v1_05_wbbN,100.0%;O1/O2v1_06_wbbO,98.677%;O1/O2v1_07_kfoC,99.544%	NA	0	NA	0 / 7 (0%)	NA	3	Extra_genes_wbbY_01_wbbY,99.865%;O3b_01_manC,99.788%;O3/O3a_02_manB,99.123%
GCF_008868035.1	Lam et al 2021	NCBI_refseq	Spain	2012	human	unknown	human	SAMN12572031	Klebsiella pneumoniae	strong	219	89577	370878	5605195	yes (8)	ambiguous_bases	ST15	O1/O2v1	O1	Very high	NA	1	0.9852	0 bp	7 / 7 (100%)	O1/O2v1_01_wzm,100.0%;O1/O2v1_02_wzt,99.595%;O1/O2v1_03_wbbM,99.367%;O1/O2v1_04_glf,99.221%;O1/O2v1_05_wbbN,98.322%;O1/O2v1_06_wbbO,99.206%;O1/O2v1_07_kfoC,98.633%	NA	0	NA	0 / 7 (0%)	NA	3	Extra_genes_wbbY_01_wbbY,100.0%;O3b_01_manC,100.0%;O3/O3a_02_manB,98.904%
GCF_008867735.1	Lam et al 2021	NCBI_refseq	Spain	2012	human	unknown	human	SAMN12572044	Klebsiella pneumoniae	strong	223	60202	185264	5526873	yes (2912)	ambiguous_bases	ST101	O1/O2v1	O1	Very high	NA	1	0.9803	-2 bp	7 / 7 (100%)	O1/O2v1_01_wzm,100.0%;O1/O2v1_02_wzt,99.19%;O1/O2v1_03_wbbM,99.367%;O1/O2v1_04_glf,98.961%;O1/O2v1_05_wbbN,98.658%;O1/O2v1_06_wbbO,99.471%;O1/O2v1_07_kfoC,96.811%	NA	0	NA	0 / 7 (0%)	NA	5	Extra_genes_wbbY_01_wbbY,99.865%;O12_01_rfbB,98.028%;OL101_03_rfbD,98.653%;OL101_02_rfbA,97.917%;O12_04_rfbC,97.297%
GCF_006542035.2	Lam et al 2021	NCBI_refseq	USA	2001	human	unknown	human	SAMN11125726	Klebsiella pneumoniae	strong	279	128931	371588	5951533	yes (1723)	ambiguous_bases	ST14	O1/O2v1	O1	Good	?-	0.9905	0.9995	n/a	6 / 7 (85.7%)	O1/O2v1_01_wzm,100.0%;O1/O2v1_02_wzt,100.0%;O1/O2v1_03_wbbM,100.0%;O1/O2v1_05_wbbN,100.0%;O1/O2v1_06_wbbO,100.0%;O1/O2v1_07_kfoC,100.0%	O1/O2v1_04_glf	0	NA	0 / 7 (0%)	NA	3	Extra_genes_wbbY_01_wbbY,100.0%;O3b_01_manC,99.788%;O3/O3a_02_manB,98.904%
GCF_006542015.2	Lam et al 2021	NCBI_refseq	USA	2001	human	unknown	human	SAMN11125728	Klebsiella pneumoniae	strong	269	116273	335972	5962283	yes (1868)	ambiguous_bases	ST14	O1/O2v1	O1	Very high	NA	1	0.9999	0 bp	7 / 7 (100%)	O1/O2v1_01_wzm,100.0%;O1/O2v1_02_wzt,100.0%;O1/O2v1_03_wbbM,100.0%;O1/O2v1_04_glf,100.0%;O1/O2v1_05_wbbN,100.0%;O1/O2v1_06_wbbO,100.0%;O1/O2v1_07_kfoC,100.0%	NA	0	NA	0 / 7 (0%)	NA	3	Extra_genes_wbbY_01_wbbY,100.0%;O3b_01_manC,99.788%;O3/O3a_02_manB,98.904%
GCF_006540815.2	Lam et al 2021	NCBI_refseq	USA	2001	human	unknown	human	SAMN11125735	Klebsiella pneumoniae	strong	176	144732	348088	5790539	yes (1417)	ambiguous_bases	ST14	O1/O2v1	O1	Very high	NA	1	0.9999	0 bp	7 / 7 (100%)	O1/O2v1_01_wzm,100.0%;O1/O2v1_02_wzt,100.0%;O1/O2v1_03_wbbM,100.0%;O1/O2v1_04_glf,100.0%;O1/O2v1_05_wbbN,100.0%;O1/O2v1_06_wbbO,100.0%;O1/O2v1_07_kfoC,100.0%	NA	0	NA	0 / 7 (0%)	NA	3	Extra_genes_wbbY_01_wbbY,100.0%;O3b_01_manC,99.788%;O3/O3a_02_manB,98.904%
GCF_006540685.2	Lam et al 2021	NCBI_refseq	USA	2001	human	unknown	human	SAMN11125745	Klebsiella pneumoniae	strong	195	142210	420562	5697147	yes (1218)	ambiguous_bases	ST299	O1/O2v1	O1	Very high	NA	1	0.9861	-1 bp	7 / 7 (100%)	O1/O2v1_01_wzm,100.0%;O1/O2v1_02_wzt,99.595%;O1/O2v1_03_wbbM,99.525%;O1/O2v1_04_glf,98.701%;O1/O2v1_05_wbbN,100.0%;O1/O2v1_06_wbbO,98.677%;O1/O2v1_07_kfoC,99.544%	NA	0	NA	0 / 7 (0%)	NA	3	Extra_genes_wbbY_01_wbbY,99.865%;O3b_01_manC,99.788%;O3/O3a_02_manB,99.123%
GCF_006540945.2	Lam et al 2021	NCBI_refseq	USA	2001	human	unknown	human	SAMN11125747	Klebsiella pneumoniae	strong	137	157408	476983	5667952	yes (1375)	ambiguous_bases	ST14	O1/O2v1	O1	Very high	NA	1	0.9999	0 bp	7 / 7 (100%)	O1/O2v1_01_wzm,100.0%;O1/O2v1_02_wzt,100.0%;O1/O2v1_03_wbbM,100.0%;O1/O2v1_04_glf,100.0%;O1/O2v1_05_wbbN,100.0%;O1/O2v1_06_wbbO,100.0%;O1/O2v1_07_kfoC,100.0%	NA	0	NA	0 / 7 (0%)	NA	3	Extra_genes_wbbY_01_wbbY,100.0%;O3b_01_manC,99.788%;O3/O3a_02_manB,98.904%
GCF_006540665.2	Lam et al 2021	NCBI_refseq	USA	2001	human	unknown	human	SAMN11125748	Klebsiella pneumoniae	strong	123	165907	371734	5671571	yes (1681)	ambiguous_bases	ST14	O1/O2v1	O1	Very high	NA	1	0.9999	0 bp	7 / 7 (100%)	O1/O2v1_01_wzm,100.0%;O1/O2v1_02_wzt,100.0%;O1/O2v1_03_wbbM,100.0%;O1/O2v1_04_glf,100.0%;O1/O2v1_05_wbbN,100.0%;O1/O2v1_06_wbbO,100.0%;O1/O2v1_07_kfoC,100.0%	NA	0	NA	0 / 7 (0%)	NA	3	Extra_genes_wbbY_01_wbbY,100.0%;O3b_01_manC,99.788%;O3/O3a_02_manB,98.904%
GCF_006540565.2	Lam et al 2021	NCBI_refseq	USA	2001	human	unknown	human	SAMN11125752	Klebsiella pneumoniae	strong	211	123414	372463	5673871	yes (1788)	ambiguous_bases	ST299	O1/O2v1	O1	Very high	NA	1	0.9861	-1 bp	7 / 7 (100%)	O1/O2v1_01_wzm,100.0%;O1/O2v1_02_wzt,99.595%;O1/O2v1_03_wbbM,99.525%;O1/O2v1_04_glf,98.701%;O1/O2v1_05_wbbN,100.0%;O1/O2v1_06_wbbO,98.677%;O1/O2v1_07_kfoC,99.544%	NA	0	NA	0 / 7 (0%)	NA	3	Extra_genes_wbbY_01_wbbY,99.865%;O3b_01_manC,99.788%;O3/O3a_02_manB,99.123%
GCF_006540555.2	Lam et al 2021	NCBI_refseq	USA	2001	human	unknown	human	SAMN11125753	Klebsiella pneumoniae	strong	247	134684	371428	5816568	yes (1711)	ambiguous_bases	ST14	O1/O2v1	O1	Very high	NA	1	0.9999	0 bp	7 / 7 (100%)	O1/O2v1_01_wzm,100.0%;O1/O2v1_02_wzt,100.0%;O1/O2v1_03_wbbM,100.0%;O1/O2v1_04_glf,100.0%;O1/O2v1_05_wbbN,100.0%;O1/O2v1_06_wbbO,100.0%;O1/O2v1_07_kfoC,100.0%	NA	0	NA	0 / 7 (0%)	NA	3	Extra_genes_wbbY_01_wbbY,100.0%;O3b_01_manC,99.788%;O3/O3a_02_manB,98.904%
GCF_001929345.1	Lam et al 2021	NCBI_refseq	unknown	unknown	human	unknown	human	SAMN06131829	Klebsiella pneumoniae	strong	66	283714	815560	5561554	no	-	ST6	O1/O2v1	O1	High	-	1	0.9861	-2 bp	6 / 7 (85.7%)	O1/O2v1_01_wzm,100.0%;O1/O2v1_02_wzt,99.595%;O1/O2v1_04_glf,98.701%;O1/O2v1_05_wbbN,100.0%;O1/O2v1_06_wbbO,98.677%;O1/O2v1_07_kfoC,99.544%	O1/O2v1_03_wbbM	0	NA	0 / 7 (0%)	NA	3	Extra_genes_wbbY_01_wbbY,99.865%;O3b_01_manC,99.788%;O3/O3a_02_manB,99.123%
GCF_002776355.1	Lam et al 2021	NCBI_refseq	Lebanon	2015	human	unknown	human	SAMN07661249	Klebsiella pneumoniae	strong	106	255933	362474	5678797	yes (1)	ambiguous_bases	ST15	O1/O2v1	O1	Very high	NA	1	0.9852	0 bp	7 / 7 (100%)	O1/O2v1_01_wzm,100.0%;O1/O2v1_02_wzt,99.595%;O1/O2v1_03_wbbM,99.367%;O1/O2v1_04_glf,99.221%;O1/O2v1_05_wbbN,98.322%;O1/O2v1_06_wbbO,99.206%;O1/O2v1_07_kfoC,98.633%	NA	0	NA	0 / 7 (0%)	NA	3	Extra_genes_wbbY_01_wbbY,100.0%;O3b_01_manC,99.576%;O3/O3a_02_manB,98.904%
GCF_002866645.1	Lam et al 2021	NCBI_refseq	Lebanon	2013	human	unknown	human	SAMN07173927	Klebsiella pneumoniae	strong	79	298205	585072	5482295	no	-	ST15	O1/O2v1	O1	Very high	NA	1	0.9852	0 bp	7 / 7 (100%)	O1/O2v1_01_wzm,100.0%;O1/O2v1_02_wzt,99.595%;O1/O2v1_03_wbbM,99.367%;O1/O2v1_04_glf,99.221%;O1/O2v1_05_wbbN,98.322%;O1/O2v1_06_wbbO,99.206%;O1/O2v1_07_kfoC,98.633%	NA	0	NA	0 / 7 (0%)	NA	3	Extra_genes_wbbY_01_wbbY,100.0%;O3b_01_manC,100.0%;O3/O3a_02_manB,98.904%
GCF_002866585.1	Lam et al 2021	NCBI_refseq	Lebanon	2013	human	unknown	human	SAMN07173929	Klebsiella pneumoniae	strong	100	350416	1103175	5621882	no	-	ST1799	O1/O2v1	O1	Very high	NA	1	0.9808	-2 bp	7 / 7 (100%)	O1/O2v1_01_wzm,100.0%;O1/O2v1_02_wzt,99.19%;O1/O2v1_03_wbbM,99.367%;O1/O2v1_04_glf,97.662%;O1/O2v1_05_wbbN,98.322%;O1/O2v1_06_wbbO,99.206%;O1/O2v1_07_kfoC,97.267%	NA	0	NA	0 / 7 (0%)	NA	3	Extra_genes_wbbY_01_wbbY,100.0%;O3/O3a_01_manC,99.576%;O3/O3a_02_manB,98.904%
GCF_002866675.1	Lam et al 2021	NCBI_refseq	Lebanon	2013	human	unknown	human	SAMN07173930	Klebsiella pneumoniae	strong	75	356543	1199187	5615671	no	-	ST1799	O1/O2v1	O1	Very high	NA	1	0.9808	-2 bp	7 / 7 (100%)	O1/O2v1_01_wzm,100.0%;O1/O2v1_02_wzt,99.19%;O1/O2v1_03_wbbM,99.367%;O1/O2v1_04_glf,97.662%;O1/O2v1_05_wbbN,98.322%;O1/O2v1_06_wbbO,99.206%;O1/O2v1_07_kfoC,97.267%	NA	0	NA	0 / 7 (0%)	NA	3	Extra_genes_wbbY_01_wbbY,100.0%;O3/O3a_01_manC,99.576%;O3/O3a_02_manB,98.904%
GCF_002866615.1	Lam et al 2021	NCBI_refseq	Lebanon	2013	human	unknown	human	SAMN07173933	Klebsiella pneumoniae	strong	61	305666	828955	5499755	no	-	ST35	O1/O2v1	O1	Very high	NA	1	0.9833	-2 bp	7 / 7 (100%)	O1/O2v1_01_wzm,100.0%;O1/O2v1_02_wzt,99.595%;O1/O2v1_03_wbbM,99.367%;O1/O2v1_04_glf,98.961%;O1/O2v1_05_wbbN,99.664%;O1/O2v1_06_wbbO,98.942%;O1/O2v1_07_kfoC,97.494%	NA	0	NA	0 / 7 (0%)	NA	5	Extra_genes_wbbY_01_wbbY,100.0%;O12_01_rfbB,98.028%;OL101_03_rfbD,98.316%;OL101_02_rfbA,97.917%;O12_04_rfbC,97.838%
GCF_002775265.1	Lam et al 2021	NCBI_refseq	Lebanon	2013	human	unknown	human	SAMN07175059	Klebsiella pneumoniae	strong	92	294939	438558	5729787	no	-	ST15	O1/O2v1	O1	Very high	NA	1	0.9852	0 bp	7 / 7 (100%)	O1/O2v1_01_wzm,100.0%;O1/O2v1_02_wzt,99.595%;O1/O2v1_03_wbbM,99.367%;O1/O2v1_04_glf,99.221%;O1/O2v1_05_wbbN,98.322%;O1/O2v1_06_wbbO,99.206%;O1/O2v1_07_kfoC,98.633%	NA	0	NA	0 / 7 (0%)	NA	3	Extra_genes_wbbY_01_wbbY,100.0%;O3b_01_manC,99.576%;O3/O3a_02_manB,98.904%
GCF_002775295.1	Lam et al 2021	NCBI_refseq	Lebanon	2013	human	unknown	human	SAMN07175060	Klebsiella pneumoniae	strong	90	294939	429762	5673897	no	-	ST15	O1/O2v1	O1	Very high	NA	1	0.9852	0 bp	7 / 7 (100%)	O1/O2v1_01_wzm,100.0%;O1/O2v1_02_wzt,99.595%;O1/O2v1_03_wbbM,99.367%;O1/O2v1_04_glf,99.221%;O1/O2v1_05_wbbN,98.322%;O1/O2v1_06_wbbO,99.206%;O1/O2v1_07_kfoC,98.633%	NA	0	NA	0 / 7 (0%)	NA	3	Extra_genes_wbbY_01_wbbY,100.0%;O3b_01_manC,99.576%;O3/O3a_02_manB,98.904%
GCF_002775375.1	Lam et al 2021	NCBI_refseq	Lebanon	2013	human	unknown	human	SAMN07175062	Klebsiella pneumoniae	strong	68	350623	618173	5407419	no	-	ST107	O1/O2v1	O1	Very high	NA	1	0.9773	-2 bp	7 / 7 (100%)	O1/O2v1_01_wzm,100.0%;O1/O2v1_02_wzt,99.19%;O1/O2v1_03_wbbM,99.367%;O1/O2v1_04_glf,98.442%;O1/O2v1_05_wbbN,97.651%;O1/O2v1_06_wbbO,98.677%;O1/O2v1_07_kfoC,96.583%	NA	0	NA	0 / 7 (0%)	NA	5	Extra_genes_wbbY_01_wbbY,100.0%;O12_01_rfbB,98.31%;OL101_03_rfbD,98.653%;OL101_02_rfbA,97.917%;O12_04_rfbC,97.838%
GCF_002775395.1	Lam et al 2021	NCBI_refseq	Lebanon	2013	human	unknown	human	SAMN07175067	Klebsiella pneumoniae	strong	79	351158	715809	5425975	no	-	ST35	O1/O2v1	O1	High	-	1	0.9851	+777 bp	6 / 7 (85.7%)	O1/O2v1_01_wzm,99.609%;O1/O2v1_02_wzt,99.595%;O1/O2v1_03_wbbM,99.209%;O1/O2v1_05_wbbN,98.322%;O1/O2v1_06_wbbO,99.206%;O1/O2v1_07_kfoC,98.633%	O1/O2v1_04_glf	0	NA	0 / 7 (0%)	NA	3	Extra_genes_wbbY_01_wbbY,100.0%;O3/O3a_01_manC,99.576%;O3/O3a_02_manB,98.904%
GCF_002775255.1	Lam et al 2021	NCBI_refseq	Lebanon	2014	human	unknown	human	SAMN07175654	Klebsiella pneumoniae	strong	130	355645	748700	5725829	no	-	ST299	O1/O2v1	O1	Very high	NA	1	0.9861	-1 bp	7 / 7 (100%)	O1/O2v1_01_wzm,100.0%;O1/O2v1_02_wzt,99.595%;O1/O2v1_03_wbbM,99.525%;O1/O2v1_04_glf,98.701%;O1/O2v1_05_wbbN,100.0%;O1/O2v1_06_wbbO,98.677%;O1/O2v1_07_kfoC,99.544%	NA	0	NA	0 / 7 (0%)	NA	3	Extra_genes_wbbY_01_wbbY,99.865%;O3b_01_manC,99.788%;O3/O3a_02_manB,99.123%
GCF_002775555.1	Lam et al 2021	NCBI_refseq	Lebanon	2015	human	unknown	human	SAMN07176538	Klebsiella pneumoniae	strong	79	364756	653434	5388988	no	-	ST500	O1/O2v1	O1	Very high	NA	1	0.9891	+1 bp	7 / 7 (100%)	O1/O2v1_01_wzm,100.0%;O1/O2v1_02_wzt,100.0%;O1/O2v1_03_wbbM,99.842%;O1/O2v1_04_glf,99.221%;O1/O2v1_05_wbbN,98.322%;O1/O2v1_06_wbbO,98.942%;O1/O2v1_07_kfoC,98.633%	NA	0	NA	0 / 7 (0%)	NA	1	Extra_genes_wbbY_01_wbbY,100.0%
GCF_002775585.1	Lam et al 2021	NCBI_refseq	Lebanon	2015	human	unknown	human	SAMN07177359	Klebsiella pneumoniae	strong	86	294938	472869	5653883	no	-	ST15	O1/O2v1	O1	Very high	NA	1	0.9852	0 bp	7 / 7 (100%)	O1/O2v1_01_wzm,100.0%;O1/O2v1_02_wzt,99.595%;O1/O2v1_03_wbbM,99.367%;O1/O2v1_04_glf,99.221%;O1/O2v1_05_wbbN,98.322%;O1/O2v1_06_wbbO,99.206%;O1/O2v1_07_kfoC,98.633%	NA	0	NA	0 / 7 (0%)	NA	3	Extra_genes_wbbY_01_wbbY,100.0%;O3b_01_manC,99.576%;O3/O3a_02_manB,98.904%
GCF_009857775.1	Lam et al 2021	NCBI_refseq	Brazil	2016	human	swab	human	SAMN09298421	Klebsiella pneumoniae	strong	214	144339	414038	5653174	no	-	ST3995	O1/O2v1	O1	Very high	NA	1	0.9802	-2 bp	7 / 7 (100%)	O1/O2v1_01_wzm,100.0%;O1/O2v1_02_wzt,99.19%;O1/O2v1_03_wbbM,99.209%;O1/O2v1_04_glf,98.961%;O1/O2v1_05_wbbN,98.658%;O1/O2v1_06_wbbO,99.471%;O1/O2v1_07_kfoC,96.811%	NA	0	NA	0 / 7 (0%)	NA	5	Extra_genes_wbbY_01_wbbY,99.865%;O12_01_rfbB,98.028%;OL101_03_rfbD,98.653%;OL101_02_rfbA,97.917%;O12_04_rfbC,97.297%
GCF_000707985.1	Lam et al 2021	NCBI_refseq	USA	2012	human	unknown	human	SAMN02138664	Klebsiella pneumoniae	strong	10	3278353	3278353	5878604	yes (26339)	ambiguous_bases	ST15	O1/O2v1	O1	Very high	NA	1	0.9852	0 bp	7 / 7 (100%)	O1/O2v1_01_wzm,100.0%;O1/O2v1_02_wzt,99.595%;O1/O2v1_03_wbbM,99.367%;O1/O2v1_04_glf,99.221%;O1/O2v1_05_wbbN,98.322%;O1/O2v1_06_wbbO,99.206%;O1/O2v1_07_kfoC,98.633%	NA	0	NA	0 / 7 (0%)	NA	3	Extra_genes_wbbY_01_wbbY,100.0%;O3b_01_manC,100.0%;O3/O3a_02_manB,98.904%
GCF_001034055.1	Lam et al 2021	NCBI_refseq	unknown	2014	human	unknown	human	SAMN03280415	Klebsiella pneumoniae	strong	8	4622145	4622145	5806231	yes (7310)	ambiguous_bases	ST3616	O1/O2v1	O1	Very high	NA	1	0.9842	0 bp	7 / 7 (100%)	O1/O2v1_01_wzm,99.609%;O1/O2v1_02_wzt,100.0%;O1/O2v1_03_wbbM,99.367%;O1/O2v1_04_glf,98.701%;O1/O2v1_05_wbbN,97.987%;O1/O2v1_06_wbbO,98.148%;O1/O2v1_07_kfoC,98.861%	NA	0	NA	0 / 7 (0%)	NA	3	Extra_genes_wbbY_01_wbbY,99.73%;O3/O3a_01_manC,99.576%;O3/O3a_02_manB,98.904%
GCF_002406555.1	Lam et al 2021	NCBI_refseq	India	2017	human	blood or urine	human	SAMN07689060	Klebsiella pneumoniae	strong	177	169740	555668	5687667	no	-	ST395	O1/O2v1	O1	Very high	NA	1	0.9864	0 bp	7 / 7 (100%)	O1/O2v1_01_wzm,100.0%;O1/O2v1_02_wzt,100.0%;O1/O2v1_03_wbbM,99.209%;O1/O2v1_04_glf,97.922%;O1/O2v1_05_wbbN,97.315%;O1/O2v1_06_wbbO,99.206%;O1/O2v1_07_kfoC,99.544%	NA	0	NA	0 / 7 (0%)	NA	7	Extra_genes_wbbY_01_wbbY,99.73%;O3b_01_manC,100.0%;O3/O3a_02_manB,98.681%;O12_01_rfbB,97.746%;OL101_03_rfbD,98.653%;OL101_02_rfbA,96.875%;O12_04_rfbC,96.757%
GCF_003030145.1	Lam et al 2021	NCBI_refseq	Germany	2012	human	unknown	human	SAMN08663449	Klebsiella pneumoniae	strong	4	5279647	5279647	5535332	no	-	ST15	O1/O2v1	O1	Very high	NA	1	0.9852	0 bp	7 / 7 (100%)	O1/O2v1_01_wzm,100.0%;O1/O2v1_02_wzt,99.595%;O1/O2v1_03_wbbM,99.367%;O1/O2v1_04_glf,99.221%;O1/O2v1_05_wbbN,98.322%;O1/O2v1_06_wbbO,99.206%;O1/O2v1_07_kfoC,98.633%	NA	0	NA	0 / 7 (0%)	NA	3	Extra_genes_wbbY_01_wbbY,100.0%;O3b_01_manC,99.576%;O3/O3a_02_manB,98.904%
GCF_001031795.1	Lam et al 2021	NCBI_refseq	USA	2014	human	unknown	human	SAMN03280283	Klebsiella pneumoniae	strong	7	4142606	4142606	5573126	yes (20655)	ambiguous_bases	ST14	O1/O2v1	O1	Very high	NA	1	0.9855	0 bp	7 / 7 (100%)	O1/O2v1_01_wzm,100.0%;O1/O2v1_02_wzt,99.595%;O1/O2v1_03_wbbM,99.367%;O1/O2v1_04_glf,99.221%;O1/O2v1_05_wbbN,98.322%;O1/O2v1_06_wbbO,99.206%;O1/O2v1_07_kfoC,98.633%	NA	0	NA	0 / 7 (0%)	NA	3	Extra_genes_wbbY_01_wbbY,99.865%;O3/O3a_01_manC,99.576%;O3/O3a_02_manB,98.904%
GCF_001032425.1	Lam et al 2021	NCBI_refseq	USA	2014	human	unknown	human	SAMN03280315	Klebsiella pneumoniae	strong	8	3335900	3335900	5539306	yes (33122)	ambiguous_bases	ST3625	O1/O2v1	O1	Very high	NA	1	0.9869	0 bp	7 / 7 (100%)	O1/O2v1_01_wzm,100.0%;O1/O2v1_02_wzt,99.595%;O1/O2v1_03_wbbM,99.525%;O1/O2v1_04_glf,98.701%;O1/O2v1_05_wbbN,100.0%;O1/O2v1_06_wbbO,99.206%;O1/O2v1_07_kfoC,98.633%	NA	0	NA	0 / 7 (0%)	NA	3	Extra_genes_wbbY_01_wbbY,99.865%;O3b_01_manC,99.788%;O3/O3a_02_manB,98.904%
GCF_001185865.1	Lam et al 2021	NCBI_refseq	USA	2014	human	unknown	human	SAMN03280316	Klebsiella pneumoniae	strong	16	3154819	3154819	5861909	yes (22798)	ambiguous_bases	ST14	O1/O2v1	O1	High	-	1	0.9998	+1200 bp	6 / 7 (85.7%)	O1/O2v1_01_wzm,100.0%;O1/O2v1_02_wzt,100.0%;O1/O2v1_03_wbbM,100.0%;O1/O2v1_04_glf,100.0%;O1/O2v1_05_wbbN,100.0%;O1/O2v1_07_kfoC,100.0%	O1/O2v1_06_wbbO	0	NA	0 / 7 (0%)	NA	3	Extra_genes_wbbY_01_wbbY,100.0%;O3b_01_manC,99.788%;O3/O3a_02_manB,98.904%
GCF_002851245.1	Lam et al 2021	NCBI_refseq	Colombia	2003	human	unknown	human	SAMN06629587	Klebsiella pneumoniae	strong	71	241974	436137	5287766	no	-	ST2310	O1/O2v1	O1	Very high	NA	1	0.9834	0 bp	7 / 7 (100%)	O1/O2v1_01_wzm,100.0%;O1/O2v1_02_wzt,99.595%;O1/O2v1_03_wbbM,99.367%;O1/O2v1_04_glf,98.182%;O1/O2v1_05_wbbN,98.322%;O1/O2v1_06_wbbO,98.677%;O1/O2v1_07_kfoC,98.633%	NA	0	NA	0 / 7 (0%)	NA	3	Extra_genes_wbbY_01_wbbY,100.0%;O3b_01_manC,99.788%;O3/O3a_02_manB,99.123%
GCF_002854175.1	Lam et al 2021	NCBI_refseq	Colombia	2013	human	unknown	human	SAMN06629677	Klebsiella pneumoniae	strong	43	332095	1284263	5398016	no	-	ST348	O1/O2v1	O1	Very high	NA	1	0.9886	0 bp	7 / 7 (100%)	O1/O2v1_01_wzm,99.609%;O1/O2v1_02_wzt,100.0%;O1/O2v1_03_wbbM,99.525%;O1/O2v1_04_glf,98.442%;O1/O2v1_05_wbbN,100.0%;O1/O2v1_06_wbbO,99.206%;O1/O2v1_07_kfoC,99.089%	NA	0	NA	0 / 7 (0%)	NA	3	Extra_genes_wbbY_01_wbbY,99.73%;O3b_01_manC,99.788%;O3/O3a_02_manB,98.904%
GCF_002854015.1	Lam et al 2021	NCBI_refseq	Colombia	2012	human	unknown	human	SAMN06629687	Klebsiella pneumoniae	strong	95	342856	664624	5722291	no	-	ST14	O1/O2v1	O1	Very high	NA	1	0.9999	0 bp	7 / 7 (100%)	O1/O2v1_01_wzm,100.0%;O1/O2v1_02_wzt,100.0%;O1/O2v1_03_wbbM,100.0%;O1/O2v1_04_glf,100.0%;O1/O2v1_05_wbbN,100.0%;O1/O2v1_06_wbbO,100.0%;O1/O2v1_07_kfoC,100.0%	NA	0	NA	0 / 7 (0%)	NA	3	Extra_genes_wbbY_01_wbbY,99.865%;O3b_01_manC,100.0%;O3/O3a_02_manB,98.904%
GCF_002853975.1	Lam et al 2021	NCBI_refseq	Colombia	2003	human	unknown	human	SAMN06629695	Klebsiella pneumoniae	strong	116	142669	334748	5616498	no	-	ST14	O1/O2v1	O1	Good	?-	1	0.9999	n/a	6 / 7 (85.7%)	O1/O2v1_01_wzm,100.0%;O1/O2v1_02_wzt,100.0%;O1/O2v1_03_wbbM,100.0%;O1/O2v1_04_glf,100.0%;O1/O2v1_05_wbbN,100.0%;O1/O2v1_07_kfoC,100.0%	O1/O2v1_06_wbbO	0	NA	0 / 7 (0%)	NA	3	Extra_genes_wbbY_01_wbbY,100.0%;O3b_01_manC,100.0%;O3/O3a_02_manB,98.904%
GCF_002853815.1	Lam et al 2021	NCBI_refseq	Colombia	2002	human	unknown	human	SAMN06629698	Klebsiella pneumoniae	strong	158	131205	322690	5836839	no	-	ST20	O1/O2v1	O1	Very high	NA	1	0.984	0 bp	7 / 7 (100%)	O1/O2v1_01_wzm,100.0%;O1/O2v1_02_wzt,99.595%;O1/O2v1_03_wbbM,99.367%;O1/O2v1_04_glf,98.182%;O1/O2v1_05_wbbN,97.987%;O1/O2v1_06_wbbO,99.471%;O1/O2v1_07_kfoC,98.405%	NA	0	NA	0 / 7 (0%)	NA	4	Extra_genes_wbbY_01_wbbY,99.595%;O3b_01_manC,100.0%;O3/O3a_02_manB,98.904%;O1/O2v3_08,98.529%
GCF_002853795.1	Lam et al 2021	NCBI_refseq	Colombia	2002	human	unknown	human	SAMN06629700	Klebsiella pneumoniae	strong	94	132767	408133	5563744	no	-	ST30	O1/O2v1	O1	Very high	NA	1	0.9865	0 bp	7 / 7 (100%)	O1/O2v1_01_wzm,100.0%;O1/O2v1_02_wzt,100.0%;O1/O2v1_03_wbbM,99.367%;O1/O2v1_04_glf,97.922%;O1/O2v1_05_wbbN,96.98%;O1/O2v1_06_wbbO,99.206%;O1/O2v1_07_kfoC,99.772%	NA	0	NA	0 / 7 (0%)	NA	7	Extra_genes_wbbY_01_wbbY,100.0%;O3b_01_manC,100.0%;O3/O3a_02_manB,98.681%;O12_01_rfbB,97.746%;OL101_03_rfbD,98.653%;OL101_02_rfbA,97.222%;O12_04_rfbC,96.757%
GCF_002853735.1	Lam et al 2021	NCBI_refseq	Colombia	2002	human	unknown	human	SAMN06629702	Klebsiella pneumoniae	strong	72	287157	605924	5641930	no	-	ST35	O1/O2v1	O1	Good	-	0.9803	0.9809	-162 bp	6 / 7 (85.7%)	O1/O2v1_01_wzm,100.0%;O1/O2v1_02_wzt,99.595%;O1/O2v1_03_wbbM,99.367%;O1/O2v1_04_glf,98.182%;O1/O2v1_05_wbbN,98.322%;O1/O2v1_06_wbbO,99.206%	O1/O2v1_07_kfoC	0	NA	0 / 7 (0%)	NA	1	Extra_genes_wbbY_01_wbbY,100.0%
GCF_002851555.1	Lam et al 2021	NCBI_refseq	Colombia	2005	human	unknown	human	SAMN06629598	Klebsiella pneumoniae	strong	74	219836	680962	5571377	no	-	ST14	O1/O2v1	O1	Very high	NA	1	0.9999	0 bp	7 / 7 (100%)	O1/O2v1_01_wzm,100.0%;O1/O2v1_02_wzt,100.0%;O1/O2v1_03_wbbM,100.0%;O1/O2v1_04_glf,100.0%;O1/O2v1_05_wbbN,100.0%;O1/O2v1_06_wbbO,100.0%;O1/O2v1_07_kfoC,100.0%	NA	0	NA	0 / 7 (0%)	NA	3	Extra_genes_wbbY_01_wbbY,100.0%;O3b_01_manC,100.0%;O3/O3a_02_manB,98.904%
GCF_002851055.1	Lam et al 2021	NCBI_refseq	Colombia	2006	human	unknown	human	SAMN06629603	Klebsiella pneumoniae	strong	97	336684	704087	5449742	no	-	ST789	O1/O2v1	O1	Very high	NA	1	0.9768	-2 bp	7 / 7 (100%)	O1/O2v1_01_wzm,100.0%;O1/O2v1_02_wzt,98.785%;O1/O2v1_03_wbbM,99.209%;O1/O2v1_04_glf,98.701%;O1/O2v1_05_wbbN,97.651%;O1/O2v1_06_wbbO,98.677%;O1/O2v1_07_kfoC,96.811%	NA	0	NA	0 / 7 (0%)	NA	5	Extra_genes_wbbY_01_wbbY,99.73%;O12_01_rfbB,98.31%;OL101_03_rfbD,98.653%;OL101_02_rfbA,97.917%;O12_04_rfbC,97.838%
GCF_002851015.1	Lam et al 2021	NCBI_refseq	Colombia	2006	human	unknown	human	SAMN06629604	Klebsiella pneumoniae	strong	66	186577	443875	5555668	no	-	ST15	O1/O2v1	O1	Very high	NA	1	0.9851	0 bp	7 / 7 (100%)	O1/O2v1_01_wzm,100.0%;O1/O2v1_02_wzt,99.595%;O1/O2v1_03_wbbM,99.367%;O1/O2v1_04_glf,99.221%;O1/O2v1_05_wbbN,98.322%;O1/O2v1_06_wbbO,99.206%;O1/O2v1_07_kfoC,98.633%	NA	0	NA	0 / 7 (0%)	NA	3	Extra_genes_wbbY_01_wbbY,99.865%;O3b_01_manC,100.0%;O3/O3a_02_manB,98.904%
GCF_002850995.1	Lam et al 2021	NCBI_refseq	Colombia	2006	human	unknown	human	SAMN06629605	Klebsiella pneumoniae	strong	137	214443	399760	5711865	no	-	ST299	O1/O2v1	O1	Very high	NA	1	0.9862	-1 bp	7 / 7 (100%)	O1/O2v1_01_wzm,100.0%;O1/O2v1_02_wzt,99.595%;O1/O2v1_03_wbbM,99.525%;O1/O2v1_04_glf,98.701%;O1/O2v1_05_wbbN,100.0%;O1/O2v1_06_wbbO,98.677%;O1/O2v1_07_kfoC,99.544%	NA	0	NA	0 / 7 (0%)	NA	3	Extra_genes_wbbY_01_wbbY,99.73%;O3b_01_manC,99.788%;O3/O3a_02_manB,99.123%
GCF_002850965.1	Lam et al 2021	NCBI_refseq	Colombia	2006	human	unknown	human	SAMN06629606	Klebsiella pneumoniae	strong	109	120568	310668	5520551	no	-	ST48	O1/O2v1	O1	Very high	NA	1	0.9787	-2 bp	7 / 7 (100%)	O1/O2v1_01_wzm,99.609%;O1/O2v1_02_wzt,99.595%;O1/O2v1_03_wbbM,99.367%;O1/O2v1_04_glf,98.442%;O1/O2v1_05_wbbN,97.315%;O1/O2v1_06_wbbO,98.677%;O1/O2v1_07_kfoC,96.811%	NA	0	NA	0 / 7 (0%)	NA	3	Extra_genes_wbbY_01_wbbY,99.865%;O3b_01_manC,99.788%;O3/O3a_02_manB,98.904%
GCF_002850955.1	Lam et al 2021	NCBI_refseq	Colombia	2006	human	unknown	human	SAMN06629607	Klebsiella pneumoniae	strong	318	52555	268326	6217951	no	-	ST14	O1/O2v1	O1	Very high	NA	1	0.9997	0 bp	7 / 7 (100%)	O1/O2v1_01_wzm,100.0%;O1/O2v1_02_wzt,100.0%;O1/O2v1_03_wbbM,100.0%;O1/O2v1_04_glf,100.0%;O1/O2v1_05_wbbN,100.0%;O1/O2v1_06_wbbO,99.735%;O1/O2v1_07_kfoC,100.0%	NA	0	NA	0 / 7 (0%)	NA	9	O5_06_wbdA,95.387%;Extra_genes_wbbY_01_wbbY,100.0%;O3b_01_manC,100.0%;O3/O3a_02_manB,98.904%;O5_04_wzt,98.765%;O5_05_wbdD,94.366%;O5_07_wbdB,99.482%;O3/O3a_08_wbdC,99.731%;O5_03_wzm,99.245%
GCF_002850935.1	Lam et al 2021	NCBI_refseq	Colombia	2006	human	unknown	human	SAMN06629610	Klebsiella pneumoniae	strong	78	239141	443710	5509491	no	-	ST14	O1/O2v1	O1	Very high	NA	1	0.9999	0 bp	7 / 7 (100%)	O1/O2v1_01_wzm,100.0%;O1/O2v1_02_wzt,100.0%;O1/O2v1_03_wbbM,100.0%;O1/O2v1_04_glf,100.0%;O1/O2v1_05_wbbN,100.0%;O1/O2v1_06_wbbO,100.0%;O1/O2v1_07_kfoC,100.0%	NA	0	NA	0 / 7 (0%)	NA	3	Extra_genes_wbbY_01_wbbY,100.0%;O3b_01_manC,100.0%;O3/O3a_02_manB,98.904%
GCF_002850885.1	Lam et al 2021	NCBI_refseq	Colombia	2006	human	unknown	human	SAMN06629611	Klebsiella pneumoniae	strong	94	165269	353428	5501347	no	-	ST14	O1/O2v1	O1	Very high	NA	1	0.9999	0 bp	7 / 7 (100%)	O1/O2v1_01_wzm,100.0%;O1/O2v1_02_wzt,100.0%;O1/O2v1_03_wbbM,100.0%;O1/O2v1_04_glf,100.0%;O1/O2v1_05_wbbN,100.0%;O1/O2v1_06_wbbO,100.0%;O1/O2v1_07_kfoC,100.0%	NA	0	NA	0 / 7 (0%)	NA	3	Extra_genes_wbbY_01_wbbY,100.0%;O3b_01_manC,100.0%;O3/O3a_02_manB,98.904%
GCF_002851435.1	Lam et al 2021	NCBI_refseq	Colombia	2006	human	unknown	human	SAMN06629612	Klebsiella pneumoniae	strong	59	349792	623981	5629532	no	-	ST14	O1/O2v1	O1	Very high	NA	1	0.9999	0 bp	7 / 7 (100%)	O1/O2v1_01_wzm,100.0%;O1/O2v1_02_wzt,100.0%;O1/O2v1_03_wbbM,100.0%;O1/O2v1_04_glf,100.0%;O1/O2v1_05_wbbN,100.0%;O1/O2v1_06_wbbO,100.0%;O1/O2v1_07_kfoC,100.0%	NA	0	NA	0 / 7 (0%)	NA	3	Extra_genes_wbbY_01_wbbY,100.0%;O3b_01_manC,100.0%;O3/O3a_02_manB,98.904%
GCF_002850805.1	Lam et al 2021	NCBI_refseq	Colombia	2006	human	unknown	human	SAMN06629618	Klebsiella pneumoniae	strong	56	367481	695090	5618316	no	-	ST14	O1/O2v1	O1	Very high	NA	1	0.9999	0 bp	7 / 7 (100%)	O1/O2v1_01_wzm,100.0%;O1/O2v1_02_wzt,100.0%;O1/O2v1_03_wbbM,100.0%;O1/O2v1_04_glf,100.0%;O1/O2v1_05_wbbN,100.0%;O1/O2v1_06_wbbO,100.0%;O1/O2v1_07_kfoC,100.0%	NA	0	NA	0 / 7 (0%)	NA	3	Extra_genes_wbbY_01_wbbY,99.865%;O3b_01_manC,100.0%;O3/O3a_02_manB,98.904%
GCF_002851345.1	Lam et al 2021	NCBI_refseq	Colombia	2006	human	unknown	human	SAMN06629620	Klebsiella pneumoniae	strong	91	190284	446361	5600122	no	-	ST101	O1/O2v1	O1	Very high	NA	1	0.9803	-2 bp	7 / 7 (100%)	O1/O2v1_01_wzm,100.0%;O1/O2v1_02_wzt,99.19%;O1/O2v1_03_wbbM,99.367%;O1/O2v1_04_glf,98.961%;O1/O2v1_05_wbbN,98.658%;O1/O2v1_06_wbbO,99.471%;O1/O2v1_07_kfoC,96.811%	NA	0	NA	0 / 7 (0%)	NA	5	Extra_genes_wbbY_01_wbbY,99.865%;O12_01_rfbB,98.028%;OL101_03_rfbD,98.653%;OL101_02_rfbA,97.917%;O12_04_rfbC,97.297%
GCF_002854695.1	Lam et al 2021	NCBI_refseq	Colombia	2007	human	unknown	human	SAMN06629628	Klebsiella pneumoniae	strong	98	222622	478316	5597869	no	-	ST101	O1/O2v1	O1	Very high	NA	1	0.9803	-2 bp	7 / 7 (100%)	O1/O2v1_01_wzm,100.0%;O1/O2v1_02_wzt,99.19%;O1/O2v1_03_wbbM,99.367%;O1/O2v1_04_glf,98.961%;O1/O2v1_05_wbbN,98.658%;O1/O2v1_06_wbbO,99.471%;O1/O2v1_07_kfoC,96.811%	NA	0	NA	0 / 7 (0%)	NA	5	Extra_genes_wbbY_01_wbbY,99.865%;O12_01_rfbB,98.028%;OL101_03_rfbD,98.653%;OL101_02_rfbA,97.917%;O12_04_rfbC,97.297%
GCF_002854715.1	Lam et al 2021	NCBI_refseq	Colombia	2007	human	unknown	human	SAMN06629632	Klebsiella pneumoniae	strong	64	306569	627909	5624192	no	-	ST101	O1/O2v1	O1	Very high	NA	1	0.9803	-2 bp	7 / 7 (100%)	O1/O2v1_01_wzm,100.0%;O1/O2v1_02_wzt,99.19%;O1/O2v1_03_wbbM,99.367%;O1/O2v1_04_glf,98.961%;O1/O2v1_05_wbbN,98.658%;O1/O2v1_06_wbbO,99.471%;O1/O2v1_07_kfoC,96.811%	NA	0	NA	0 / 7 (0%)	NA	5	Extra_genes_wbbY_01_wbbY,99.865%;O12_01_rfbB,98.028%;OL101_03_rfbD,98.653%;OL101_02_rfbA,97.917%;O12_04_rfbC,97.297%
GCF_002855315.1	Lam et al 2021	NCBI_refseq	Colombia	2007	human	unknown	human	SAMN06629633	Klebsiella pneumoniae	strong	195	118585	389168	5566447	no	-	ST101	O1/O2v1	O1	Very high	NA	1	0.9803	-2 bp	7 / 7 (100%)	O1/O2v1_01_wzm,100.0%;O1/O2v1_02_wzt,99.19%;O1/O2v1_03_wbbM,99.367%;O1/O2v1_04_glf,98.961%;O1/O2v1_05_wbbN,98.658%;O1/O2v1_06_wbbO,99.471%;O1/O2v1_07_kfoC,96.811%	NA	0	NA	0 / 7 (0%)	NA	5	Extra_genes_wbbY_01_wbbY,99.865%;O12_01_rfbB,98.028%;OL101_03_rfbD,98.653%;OL101_02_rfbA,97.917%;O12_04_rfbC,97.297%
GCF_002854575.1	Lam et al 2021	NCBI_refseq	Colombia	2007	human	unknown	human	SAMN06629635	Klebsiella pneumoniae	strong	100	137846	341336	5539811	no	-	ST14	O1/O2v1	O1	Very high	NA	1	0.9999	0 bp	7 / 7 (100%)	O1/O2v1_01_wzm,100.0%;O1/O2v1_02_wzt,100.0%;O1/O2v1_03_wbbM,100.0%;O1/O2v1_04_glf,100.0%;O1/O2v1_05_wbbN,100.0%;O1/O2v1_06_wbbO,100.0%;O1/O2v1_07_kfoC,100.0%	NA	0	NA	0 / 7 (0%)	NA	3	Extra_genes_wbbY_01_wbbY,99.865%;O3b_01_manC,100.0%;O3/O3a_02_manB,98.904%
GCF_002855295.1	Lam et al 2021	NCBI_refseq	Colombia	2007	human	unknown	human	SAMN06629636	Klebsiella pneumoniae	strong	72	180777	680956	5604791	no	-	ST14	O1/O2v1	O1	Very high	NA	1	0.9999	0 bp	7 / 7 (100%)	O1/O2v1_01_wzm,100.0%;O1/O2v1_02_wzt,100.0%;O1/O2v1_03_wbbM,100.0%;O1/O2v1_04_glf,100.0%;O1/O2v1_05_wbbN,100.0%;O1/O2v1_06_wbbO,100.0%;O1/O2v1_07_kfoC,100.0%	NA	0	NA	0 / 7 (0%)	NA	3	Extra_genes_wbbY_01_wbbY,99.865%;O3b_01_manC,100.0%;O3/O3a_02_manB,98.904%
GCF_002855255.1	Lam et al 2021	NCBI_refseq	Colombia	2008	human	unknown	human	SAMN06629639	Klebsiella pneumoniae	strong	32	367412	742938	5556699	no	-	ST14	O1/O2v1	O1	Very high	NA	1	0.9999	0 bp	7 / 7 (100%)	O1/O2v1_01_wzm,100.0%;O1/O2v1_02_wzt,100.0%;O1/O2v1_03_wbbM,100.0%;O1/O2v1_04_glf,100.0%;O1/O2v1_05_wbbN,100.0%;O1/O2v1_06_wbbO,100.0%;O1/O2v1_07_kfoC,100.0%	NA	0	NA	0 / 7 (0%)	NA	3	Extra_genes_wbbY_01_wbbY,99.865%;O3b_01_manC,100.0%;O3/O3a_02_manB,98.904%
GCF_002854355.1	Lam et al 2021	NCBI_refseq	Colombia	2010	human	unknown	human	SAMN06629657	Klebsiella pneumoniae	strong	68	309744	607040	5692917	no	-	ST101	O1/O2v1	O1	High	-	1	0.9789	-13 bp	6 / 7 (85.7%)	O1/O2v1_01_wzm,100.0%;O1/O2v1_02_wzt,99.19%;O1/O2v1_03_wbbM,99.367%;O1/O2v1_04_glf,98.961%;O1/O2v1_05_wbbN,98.658%;O1/O2v1_07_kfoC,96.811%	O1/O2v1_06_wbbO	0	NA	0 / 7 (0%)	NA	5	Extra_genes_wbbY_01_wbbY,99.865%;O12_01_rfbB,98.028%;OL101_03_rfbD,98.653%;OL101_02_rfbA,97.917%;O12_04_rfbC,97.297%
GCF_002855015.1	Lam et al 2021	NCBI_refseq	Colombia	2011	human	unknown	human	SAMN06629667	Klebsiella pneumoniae	strong	62	338509	799712	5363136	no	-	ST505	O1/O2v1	O1	Very high	NA	1	0.9864	0 bp	7 / 7 (100%)	O1/O2v1_01_wzm,100.0%;O1/O2v1_02_wzt,100.0%;O1/O2v1_03_wbbM,99.367%;O1/O2v1_04_glf,97.922%;O1/O2v1_05_wbbN,97.315%;O1/O2v1_06_wbbO,99.206%;O1/O2v1_07_kfoC,99.544%	NA	0	NA	0 / 7 (0%)	NA	7	Extra_genes_wbbY_01_wbbY,100.0%;O3b_01_manC,100.0%;O3/O3a_02_manB,98.681%;O12_01_rfbB,97.746%;OL101_03_rfbD,98.653%;OL101_02_rfbA,97.222%;O12_04_rfbC,96.757%
GCF_002854215.1	Lam et al 2021	NCBI_refseq	Colombia	2012	human	unknown	human	SAMN06629671	Klebsiella pneumoniae	strong	96	132128	361513	5547121	no	-	ST15	O1/O2v1	O1	Very high	NA	1	0.9852	0 bp	7 / 7 (100%)	O1/O2v1_01_wzm,100.0%;O1/O2v1_02_wzt,99.595%;O1/O2v1_03_wbbM,99.367%;O1/O2v1_04_glf,99.221%;O1/O2v1_05_wbbN,98.322%;O1/O2v1_06_wbbO,99.206%;O1/O2v1_07_kfoC,98.633%	NA	0	NA	0 / 7 (0%)	NA	3	Extra_genes_wbbY_01_wbbY,100.0%;O3b_01_manC,100.0%;O3/O3a_02_manB,98.904%
GCF_002854955.1	Lam et al 2021	NCBI_refseq	Colombia	2007	human	unknown	human	SAMN06629674	Klebsiella pneumoniae	strong	84	309747	607042	5688956	no	-	ST101	O1/O2v1	O1	High	-	1	0.9789	-13 bp	6 / 7 (85.7%)	O1/O2v1_01_wzm,100.0%;O1/O2v1_02_wzt,99.19%;O1/O2v1_03_wbbM,99.367%;O1/O2v1_04_glf,98.961%;O1/O2v1_05_wbbN,98.658%;O1/O2v1_07_kfoC,96.811%	O1/O2v1_06_wbbO	0	NA	0 / 7 (0%)	NA	5	Extra_genes_wbbY_01_wbbY,99.865%;O12_01_rfbB,98.028%;OL101_03_rfbD,98.653%;OL101_02_rfbA,97.917%;O12_04_rfbC,97.297%
GCF_003812085.1	Lam et al 2021	NCBI_refseq	unknown	unknown	human	UCC isolate	human	SAMN10163190	Klebsiella pneumoniae	strong	5	5305851	5305851	5667058	no	-	ST252	O1/O2v1	O1	High	-	1	0.9752	-18 bp	6 / 7 (85.7%)	O1/O2v1_01_wzm,100.0%;O1/O2v1_02_wzt,99.19%;O1/O2v1_03_wbbM,99.209%;O1/O2v1_04_glf,98.701%;O1/O2v1_05_wbbN,97.651%;O1/O2v1_07_kfoC,96.811%	O1/O2v1_06_wbbO	0	NA	0 / 7 (0%)	NA	3	Extra_genes_wbbY_01_wbbY,100.0%;O3b_01_manC,99.788%;O3/O3a_02_manB,98.904%
GCF_003940465.1	Lam et al 2021	NCBI_refseq	unknown	unknown	human	UCC isolate	human	SAMN10163191	Klebsiella pneumoniae	strong	8	5467381	5467381	5851935	no	-	ST15	O1/O2v1	O1	Very high	NA	1	0.9852	0 bp	7 / 7 (100%)	O1/O2v1_01_wzm,100.0%;O1/O2v1_02_wzt,99.595%;O1/O2v1_03_wbbM,99.367%;O1/O2v1_04_glf,99.221%;O1/O2v1_05_wbbN,98.322%;O1/O2v1_06_wbbO,99.206%;O1/O2v1_07_kfoC,98.633%	NA	0	NA	0 / 7 (0%)	NA	3	Extra_genes_wbbY_01_wbbY,100.0%;O3b_01_manC,100.0%;O3/O3a_02_manB,98.904%
GCF_003966135.1	Lam et al 2021	NCBI_refseq	Egypt	2012	human	unknown	human	SAMN10141025	Klebsiella pneumoniae	strong	137	175772	350461	5759337	no	-	ST101	O1/O2v1	O1	Very high	NA	1	0.9803	-2 bp	7 / 7 (100%)	O1/O2v1_01_wzm,100.0%;O1/O2v1_02_wzt,99.19%;O1/O2v1_03_wbbM,99.367%;O1/O2v1_04_glf,98.961%;O1/O2v1_05_wbbN,98.658%;O1/O2v1_06_wbbO,99.471%;O1/O2v1_07_kfoC,96.811%	NA	0	NA	0 / 7 (0%)	NA	5	Extra_genes_wbbY_01_wbbY,99.865%;O12_01_rfbB,98.028%;OL101_03_rfbD,98.653%;OL101_02_rfbA,97.917%;O12_04_rfbC,97.297%
GCF_003856355.1	Lam et al 2021	NCBI_refseq	USA	unknown	human	hospitalized patient	human	SAMN10477349	Klebsiella pneumoniae	strong	147	134698	264669	5314225	no	-	ST86	O1/O2v1	O1	Very high	NA	1	0.9845	-2 bp	7 / 7 (100%)	O1/O2v1_01_wzm,100.0%;O1/O2v1_02_wzt,99.19%;O1/O2v1_03_wbbM,99.525%;O1/O2v1_04_glf,99.481%;O1/O2v1_05_wbbN,98.658%;O1/O2v1_06_wbbO,99.206%;O1/O2v1_07_kfoC,98.633%	NA	0	NA	0 / 7 (0%)	NA	3	Extra_genes_wbbY_01_wbbY,100.0%;O3b_01_manC,100.0%;O3/O3a_02_manB,98.904%
GCF_900498615.1	Lam et al 2021	NCBI_refseq	Germany	2014	human	unknown	human	SAMEA4807838	Klebsiella pneumoniae	strong	95	466266	1377918	5608276	yes (1536)	ambiguous_bases	ST1801	O1/O2v1	O1	Very high	NA	1	0.9815	-2 bp	7 / 7 (100%)	O1/O2v1_01_wzm,100.0%;O1/O2v1_02_wzt,99.595%;O1/O2v1_03_wbbM,99.367%;O1/O2v1_04_glf,97.922%;O1/O2v1_05_wbbN,97.987%;O1/O2v1_06_wbbO,99.206%;O1/O2v1_07_kfoC,98.405%	NA	0	NA	0 / 7 (0%)	NA	3	Extra_genes_wbbY_01_wbbY,100.0%;O3b_01_manC,100.0%;O3/O3a_02_manB,99.123%
GCF_900498335.1	Lam et al 2021	NCBI_refseq	Germany	2014	human	unknown	human	SAMEA4807850	Klebsiella pneumoniae	strong	75	329989	658833	5239223	no	-	ST1145	O1/O2v1	O1	Very high	NA	1	0.982	-2 bp	7 / 7 (100%)	O1/O2v1_01_wzm,100.0%;O1/O2v1_02_wzt,99.595%;O1/O2v1_03_wbbM,99.209%;O1/O2v1_04_glf,97.922%;O1/O2v1_05_wbbN,99.664%;O1/O2v1_06_wbbO,98.942%;O1/O2v1_07_kfoC,97.494%	NA	0	NA	0 / 7 (0%)	NA	3	Extra_genes_wbbY_01_wbbY,100.0%;O3b_01_manC,100.0%;O3/O3a_02_manB,99.123%
GCF_900498605.1	Lam et al 2021	NCBI_refseq	Germany	2014	human	unknown	human	SAMEA4807856	Klebsiella pneumoniae	strong	75	272610	647077	5565088	yes (1365)	ambiguous_bases	ST14	O1/O2v1	O1	Very high	NA	1	0.9999	0 bp	7 / 7 (100%)	O1/O2v1_01_wzm,100.0%;O1/O2v1_02_wzt,100.0%;O1/O2v1_03_wbbM,100.0%;O1/O2v1_04_glf,100.0%;O1/O2v1_05_wbbN,100.0%;O1/O2v1_06_wbbO,100.0%;O1/O2v1_07_kfoC,100.0%	NA	0	NA	0 / 7 (0%)	NA	3	Extra_genes_wbbY_01_wbbY,100.0%;O3b_01_manC,100.0%;O3/O3a_02_manB,98.904%
GCF_900498355.1	Lam et al 2021	NCBI_refseq	Germany	2014	human	unknown	human	SAMEA4807828	Klebsiella pneumoniae	strong	153	408409	677924	5747915	yes (875)	ambiguous_bases	ST1801	O1/O2v1	O1	Very high	NA	1	0.9815	-2 bp	7 / 7 (100%)	O1/O2v1_01_wzm,100.0%;O1/O2v1_02_wzt,99.595%;O1/O2v1_03_wbbM,99.367%;O1/O2v1_04_glf,97.922%;O1/O2v1_05_wbbN,97.987%;O1/O2v1_06_wbbO,99.206%;O1/O2v1_07_kfoC,98.405%	NA	0	NA	0 / 7 (0%)	NA	3	Extra_genes_wbbY_01_wbbY,100.0%;O3b_01_manC,100.0%;O3/O3a_02_manB,99.123%
GCF_900498805.1	Lam et al 2021	NCBI_refseq	Germany	2014	human	unknown	human	SAMEA4807864	Klebsiella pneumoniae	strong	68	338146	816925	5564952	yes (520)	ambiguous_bases	ST14	O1/O2v1	O1	Very high	NA	1	0.9999	0 bp	7 / 7 (100%)	O1/O2v1_01_wzm,100.0%;O1/O2v1_02_wzt,100.0%;O1/O2v1_03_wbbM,100.0%;O1/O2v1_04_glf,100.0%;O1/O2v1_05_wbbN,100.0%;O1/O2v1_06_wbbO,100.0%;O1/O2v1_07_kfoC,100.0%	NA	0	NA	0 / 7 (0%)	NA	3	Extra_genes_wbbY_01_wbbY,100.0%;O3b_01_manC,100.0%;O3/O3a_02_manB,98.904%
GCF_900498885.1	Lam et al 2021	NCBI_refseq	Germany	2014	human	unknown	human	SAMEA4807869	Klebsiella pneumoniae	strong	121	214800	709739	5575962	yes (285)	ambiguous_bases	ST540	O1/O2v1	O1	Very high	NA	1	0.9869	0 bp	7 / 7 (100%)	O1/O2v1_01_wzm,100.0%;O1/O2v1_02_wzt,99.595%;O1/O2v1_03_wbbM,99.525%;O1/O2v1_04_glf,98.701%;O1/O2v1_05_wbbN,100.0%;O1/O2v1_06_wbbO,99.206%;O1/O2v1_07_kfoC,98.633%	NA	0	NA	0 / 7 (0%)	NA	3	Extra_genes_wbbY_01_wbbY,99.865%;O3b_01_manC,99.788%;O3/O3a_02_manB,98.904%
GCF_900498695.1	Lam et al 2021	NCBI_refseq	Germany	2014	human	unknown	human	SAMEA4807870	Klebsiella pneumoniae	strong	78	250238	410119	5469210	yes (236)	ambiguous_bases	ST1013	O1/O2v1	O1	Very high	NA	1	0.9869	0 bp	7 / 7 (100%)	O1/O2v1_01_wzm,100.0%;O1/O2v1_02_wzt,99.595%;O1/O2v1_03_wbbM,99.525%;O1/O2v1_04_glf,98.701%;O1/O2v1_05_wbbN,100.0%;O1/O2v1_06_wbbO,99.206%;O1/O2v1_07_kfoC,98.633%	NA	0	NA	0 / 7 (0%)	NA	3	Extra_genes_wbbY_01_wbbY,99.865%;O3b_01_manC,99.788%;O3/O3a_02_manB,98.904%
GCF_900498645.1	Lam et al 2021	NCBI_refseq	Germany	2014	human	unknown	human	SAMEA4807872	Klebsiella pneumoniae	strong	71	378094	770462	5524222	yes (204)	ambiguous_bases	ST14	O1/O2v1	O1	Very high	NA	1	0.9855	0 bp	7 / 7 (100%)	O1/O2v1_01_wzm,100.0%;O1/O2v1_02_wzt,99.595%;O1/O2v1_03_wbbM,99.367%;O1/O2v1_04_glf,99.221%;O1/O2v1_05_wbbN,98.322%;O1/O2v1_06_wbbO,99.206%;O1/O2v1_07_kfoC,98.633%	NA	0	NA	0 / 7 (0%)	NA	3	Extra_genes_wbbY_01_wbbY,100.0%;O3/O3a_01_manC,99.364%;O3/O3a_02_manB,98.904%
GCF_900498685.1	Lam et al 2021	NCBI_refseq	Germany	2014	human	unknown	human	SAMEA4807876	Klebsiella pneumoniae	strong	60	746891	1322182	5274311	yes (336)	ambiguous_bases	ST13	O1/O2v1	O1	Very high	NA	1	0.999	0 bp	7 / 7 (100%)	O1/O2v1_01_wzm,100.0%;O1/O2v1_02_wzt,100.0%;O1/O2v1_03_wbbM,100.0%;O1/O2v1_04_glf,100.0%;O1/O2v1_05_wbbN,100.0%;O1/O2v1_06_wbbO,99.735%;O1/O2v1_07_kfoC,99.544%	NA	0	NA	0 / 7 (0%)	NA	3	Extra_genes_wbbY_01_wbbY,99.865%;O3b_01_manC,99.788%;O3/O3a_02_manB,99.123%
GCF_900498735.1	Lam et al 2021	NCBI_refseq	Germany	2014	human	unknown	human	SAMEA4807880	Klebsiella pneumoniae	strong	69	352930	755227	5373109	yes (265)	ambiguous_bases	ST870	O1/O2v1	O1	Very high	NA	1	0.9803	-2 bp	7 / 7 (100%)	O1/O2v1_01_wzm,100.0%;O1/O2v1_02_wzt,99.19%;O1/O2v1_03_wbbM,99.367%;O1/O2v1_04_glf,98.961%;O1/O2v1_05_wbbN,98.658%;O1/O2v1_06_wbbO,99.471%;O1/O2v1_07_kfoC,96.811%	NA	0	NA	0 / 7 (0%)	NA	5	Extra_genes_wbbY_01_wbbY,99.73%;O12_01_rfbB,98.028%;OL101_03_rfbD,98.653%;OL101_02_rfbA,97.917%;O12_04_rfbC,97.297%
GCF_900498965.1	Lam et al 2021	NCBI_refseq	Germany	2014	human	unknown	human	SAMEA4807885	Klebsiella pneumoniae	strong	175	145493	314155	5567842	no	-	ST922	O1/O2v1	O1	Very high	NA	1	0.9841	0 bp	7 / 7 (100%)	O1/O2v1_01_wzm,100.0%;O1/O2v1_02_wzt,99.595%;O1/O2v1_03_wbbM,99.367%;O1/O2v1_04_glf,98.182%;O1/O2v1_05_wbbN,97.987%;O1/O2v1_06_wbbO,99.471%;O1/O2v1_07_kfoC,98.633%	NA	0	NA	0 / 7 (0%)	NA	3	Extra_genes_wbbY_01_wbbY,99.73%;O3b_01_manC,100.0%;O3/O3a_02_manB,98.904%
GCF_900498445.1	Lam et al 2021	NCBI_refseq	Germany	2014	human	unknown	human	SAMEA4807831	Klebsiella pneumoniae	strong	152	466266	1377629	5719720	yes (1203)	ambiguous_bases	ST3694	O1/O2v1	O1	Very high	NA	1	0.9815	-2 bp	7 / 7 (100%)	O1/O2v1_01_wzm,100.0%;O1/O2v1_02_wzt,99.595%;O1/O2v1_03_wbbM,99.367%;O1/O2v1_04_glf,97.922%;O1/O2v1_05_wbbN,97.987%;O1/O2v1_06_wbbO,99.206%;O1/O2v1_07_kfoC,98.405%	NA	0	NA	0 / 7 (0%)	NA	3	Extra_genes_wbbY_01_wbbY,100.0%;O3b_01_manC,100.0%;O3/O3a_02_manB,99.123%
GCF_002795635.1	Lam et al 2021	NCBI_refseq	Austria	2016	human	necrotizing enterocolitis	human	SAMN08000600	Klebsiella pneumoniae	strong	90	280410	557432	5360340	no	-	ST664	O1/O2v1	O1	Very high	NA	1	0.9788	-2 bp	7 / 7 (100%)	O1/O2v1_01_wzm,99.609%;O1/O2v1_02_wzt,99.595%;O1/O2v1_03_wbbM,99.367%;O1/O2v1_04_glf,98.701%;O1/O2v1_05_wbbN,97.315%;O1/O2v1_06_wbbO,98.677%;O1/O2v1_07_kfoC,96.811%	NA	0	NA	0 / 7 (0%)	NA	3	Extra_genes_wbbY_01_wbbY,99.865%;O3b_01_manC,99.788%;O3/O3a_02_manB,98.904%
GCF_007993525.1	Lam et al 2021	NCBI_refseq	Portugal	2015	human	unknown	human	SAMN10143425	Klebsiella pneumoniae	strong	72	202745	433388	5405609	yes (150)	ambiguous_bases	ST348	O1/O2v1	O1	Very high	NA	1	0.9885	0 bp	7 / 7 (100%)	O1/O2v1_01_wzm,99.609%;O1/O2v1_02_wzt,100.0%;O1/O2v1_03_wbbM,99.525%;O1/O2v1_04_glf,98.442%;O1/O2v1_05_wbbN,100.0%;O1/O2v1_06_wbbO,99.206%;O1/O2v1_07_kfoC,99.089%	NA	0	NA	0 / 7 (0%)	NA	3	Extra_genes_wbbY_01_wbbY,99.73%;O3b_01_manC,99.788%;O3/O3a_02_manB,98.904%
GCF_902166895.1	Lam et al 2021	NCBI_refseq	Spain	2016	human	human	human	SAMEA5763089	Klebsiella pneumoniae	strong	4	5189790	5189790	5652311	no	-	ST101	O1/O2v1	O1	High	-	1	0.98	-3 bp	6 / 7 (85.7%)	O1/O2v1_01_wzm,99.609%;O1/O2v1_02_wzt,99.19%;O1/O2v1_03_wbbM,99.367%;O1/O2v1_04_glf,98.961%;O1/O2v1_06_wbbO,99.471%;O1/O2v1_07_kfoC,96.811%	O1/O2v1_05_wbbN	0	NA	0 / 7 (0%)	NA	5	Extra_genes_wbbY_01_wbbY,99.865%;O12_01_rfbB,98.028%;OL101_03_rfbD,98.653%;OL101_02_rfbA,97.917%;O12_04_rfbC,97.297%
GCF_902166945.1	Lam et al 2021	NCBI_refseq	Spain	2016	human	human	human	SAMEA5763091	Klebsiella pneumoniae	strong	5	5265318	5265318	5965702	no	-	ST1961	O1/O2v1	O1	High	-	1	0.98	-3 bp	6 / 7 (85.7%)	O1/O2v1_01_wzm,100.0%;O1/O2v1_02_wzt,99.595%;O1/O2v1_03_wbbM,99.367%;O1/O2v1_04_glf,97.922%;O1/O2v1_06_wbbO,99.206%;O1/O2v1_07_kfoC,96.583%	O1/O2v1_05_wbbN	0	NA	0 / 7 (0%)	NA	5	Extra_genes_wbbY_01_wbbY,100.0%;O12_01_rfbB,98.31%;OL101_03_rfbD,98.653%;OL101_02_rfbA,97.917%;O12_04_rfbC,97.838%
GCF_902166875.1	Lam et al 2021	NCBI_refseq	Spain	2016	human	human	human	SAMEA5763088	Klebsiella pneumoniae	strong	3	5434580	5434580	5724477	no	-	ST101	O1/O2v1	O1	Very high	NA	1	0.9802	-2 bp	7 / 7 (100%)	O1/O2v1_01_wzm,100.0%;O1/O2v1_02_wzt,99.19%;O1/O2v1_03_wbbM,99.209%;O1/O2v1_04_glf,98.961%;O1/O2v1_05_wbbN,98.658%;O1/O2v1_06_wbbO,99.471%;O1/O2v1_07_kfoC,96.811%	NA	0	NA	0 / 7 (0%)	NA	5	Extra_genes_wbbY_01_wbbY,99.865%;O12_01_rfbB,98.028%;OL101_03_rfbD,98.653%;OL101_02_rfbA,97.917%;O12_04_rfbC,97.297%
GCF_903171905.1	Lam et al 2021	NCBI_refseq	Portugal	2006	human	unknown	human	SAMEA6829112	Klebsiella pneumoniae	strong	3	5365674	5365674	5583541	no	-	ST35	O1/O2v1	O1	High	-	1	0.981	-3 bp	6 / 7 (85.7%)	O1/O2v1_01_wzm,100.0%;O1/O2v1_02_wzt,99.595%;O1/O2v1_03_wbbM,99.367%;O1/O2v1_04_glf,98.182%;O1/O2v1_05_wbbN,98.322%;O1/O2v1_07_kfoC,97.267%	O1/O2v1_06_wbbO	0	NA	0 / 7 (0%)	NA	1	Extra_genes_wbbY_01_wbbY,100.0%
GCF_903171865.1	Lam et al 2021	NCBI_refseq	Portugal	2008	human	unknown	human	SAMEA6829114	Klebsiella pneumoniae	strong	6	4021077	4021077	5636792	no	-	ST48	O1/O2v1	O1	Very high	NA	1	0.9787	-2 bp	7 / 7 (100%)	O1/O2v1_01_wzm,99.609%;O1/O2v1_02_wzt,99.595%;O1/O2v1_03_wbbM,99.367%;O1/O2v1_04_glf,98.442%;O1/O2v1_05_wbbN,97.315%;O1/O2v1_06_wbbO,98.677%;O1/O2v1_07_kfoC,96.811%	NA	0	NA	0 / 7 (0%)	NA	3	Extra_genes_wbbY_01_wbbY,99.865%;O3b_01_manC,99.788%;O3/O3a_02_manB,98.904%
GCF_903171875.1	Lam et al 2021	NCBI_refseq	Portugal	2008	human	unknown	human	SAMEA6829115	Klebsiella pneumoniae	strong	5	5369436	5369436	5828814	no	-	ST133	O1/O2v1	O1	Very high	NA	1	0.9862	-2 bp	7 / 7 (100%)	O1/O2v1_01_wzm,99.609%;O1/O2v1_02_wzt,100.0%;O1/O2v1_03_wbbM,100.0%;O1/O2v1_04_glf,99.481%;O1/O2v1_05_wbbN,99.329%;O1/O2v1_06_wbbO,98.413%;O1/O2v1_07_kfoC,97.494%	NA	0	NA	0 / 7 (0%)	NA	3	Extra_genes_wbbY_01_wbbY,100.0%;O3b_01_manC,99.788%;O3/O3a_02_manB,99.123%
GCF_903171885.1	Lam et al 2021	NCBI_refseq	Portugal	2010	human	unknown	human	SAMEA6829117	Klebsiella pneumoniae	strong	4	5476868	5476868	5819738	no	-	ST14	O1/O2v1	O1	Very high	NA	1	0.9999	0 bp	7 / 7 (100%)	O1/O2v1_01_wzm,100.0%;O1/O2v1_02_wzt,100.0%;O1/O2v1_03_wbbM,100.0%;O1/O2v1_04_glf,100.0%;O1/O2v1_05_wbbN,100.0%;O1/O2v1_06_wbbO,100.0%;O1/O2v1_07_kfoC,100.0%	NA	0	NA	0 / 7 (0%)	NA	3	Extra_genes_wbbY_01_wbbY,100.0%;O3b_01_manC,100.0%;O3/O3a_02_manB,98.904%
GCF_001970175.2	Lam et al 2021	NCBI_refseq	Russia	2016	human	unknown	human	SAMN06143022	Klebsiella pneumoniae	strong	112	201212	329130	5647248	no	-	ST395	O1/O2v1	O1	Very high	NA	1	0.9997	0 bp	7 / 7 (100%)	O1/O2v1_01_wzm,100.0%;O1/O2v1_02_wzt,100.0%;O1/O2v1_03_wbbM,100.0%;O1/O2v1_04_glf,100.0%;O1/O2v1_05_wbbN,100.0%;O1/O2v1_06_wbbO,100.0%;O1/O2v1_07_kfoC,100.0%	NA	0	NA	0 / 7 (0%)	NA	3	Extra_genes_wbbY_01_wbbY,99.73%;O3b_01_manC,100.0%;O3/O3a_02_manB,98.904%
GCF_001307175.1	Lam et al 2021	NCBI_refseq	South Korea	2013	human	burn patient	human	SAMN04044480	Klebsiella pneumoniae	strong	3	5416282	5416282	5696051	no	-	ST14	O1/O2v1	O1	High	-	1	0.9998	+1200 bp	6 / 7 (85.7%)	O1/O2v1_01_wzm,100.0%;O1/O2v1_02_wzt,100.0%;O1/O2v1_03_wbbM,100.0%;O1/O2v1_04_glf,100.0%;O1/O2v1_05_wbbN,100.0%;O1/O2v1_07_kfoC,100.0%	O1/O2v1_06_wbbO	0	NA	0 / 7 (0%)	NA	3	Extra_genes_wbbY_01_wbbY,100.0%;O3b_01_manC,99.788%;O3/O3a_02_manB,98.904%
GCF_002116885.1	Lam et al 2021	NCBI_refseq	USA	2015	human	unknown	human	SAMN04621179	Klebsiella pneumoniae	strong	1	5264852	5264852	5264852	no	-	ST86	O1/O2v1	O1	Very high	NA	1	0.9846	-2 bp	7 / 7 (100%)	O1/O2v1_01_wzm,100.0%;O1/O2v1_02_wzt,99.595%;O1/O2v1_03_wbbM,99.525%;O1/O2v1_04_glf,99.481%;O1/O2v1_05_wbbN,98.658%;O1/O2v1_06_wbbO,99.206%;O1/O2v1_07_kfoC,98.633%	NA	0	NA	0 / 7 (0%)	NA	3	Extra_genes_wbbY_01_wbbY,100.0%;O3b_01_manC,100.0%;O3/O3a_02_manB,98.904%
GCF_011029705.1	Lam et al 2021	NCBI_refseq	Lebanon	2017	human	unknown	human	SAMN14120124	Klebsiella pneumoniae	strong	102	296461	501711	5568594	no	-	ST870	O1/O2v1	O1	Very high	NA	1	0.9803	-2 bp	7 / 7 (100%)	O1/O2v1_01_wzm,100.0%;O1/O2v1_02_wzt,99.19%;O1/O2v1_03_wbbM,99.367%;O1/O2v1_04_glf,98.961%;O1/O2v1_05_wbbN,98.658%;O1/O2v1_06_wbbO,99.471%;O1/O2v1_07_kfoC,96.811%	NA	0	NA	0 / 7 (0%)	NA	5	Extra_genes_wbbY_01_wbbY,99.865%;O12_01_rfbB,98.028%;OL101_03_rfbD,98.653%;OL101_02_rfbA,97.917%;O12_04_rfbC,97.297%
GCF_011028245.1	Lam et al 2021	NCBI_refseq	Lebanon	2017	human	unknown	human	SAMN14120131	Klebsiella pneumoniae	strong	113	195685	362307	5744276	no	-	ST15	O1/O2v1	O1	Very high	NA	1	0.9852	0 bp	7 / 7 (100%)	O1/O2v1_01_wzm,100.0%;O1/O2v1_02_wzt,99.595%;O1/O2v1_03_wbbM,99.367%;O1/O2v1_04_glf,99.221%;O1/O2v1_05_wbbN,98.322%;O1/O2v1_06_wbbO,99.206%;O1/O2v1_07_kfoC,98.633%	NA	0	NA	0 / 7 (0%)	NA	3	Extra_genes_wbbY_01_wbbY,100.0%;O3b_01_manC,99.788%;O3/O3a_02_manB,98.904%
GCF_011029575.1	Lam et al 2021	NCBI_refseq	Lebanon	2018	human	unknown	human	SAMN14120142	Klebsiella pneumoniae	strong	156	289542	688071	5731648	no	-	ST101	O1/O2v1	O1	High	-	1	0.98	0 bp	6 / 7 (85.7%)	O1/O2v1_01_wzm,100.0%;O1/O2v1_02_wzt,99.19%;O1/O2v1_03_wbbM,99.367%;O1/O2v1_04_glf,98.961%;O1/O2v1_05_wbbN,98.658%;O1/O2v1_07_kfoC,96.811%	O1/O2v1_06_wbbO	0	NA	0 / 7 (0%)	NA	5	Extra_genes_wbbY_01_wbbY,99.865%;O12_01_rfbB,98.028%;OL101_03_rfbD,98.653%;OL101_02_rfbA,97.917%;O12_04_rfbC,97.297%
GCF_011030365.1	Lam et al 2021	NCBI_refseq	Lebanon	2018	human	unknown	human	SAMN14120184	Klebsiella pneumoniae	strong	121	349475	573826	5559219	no	-	ST35	O1/O2v1	O1	Very high	NA	1	0.9923	0 bp	7 / 7 (100%)	O1/O2v1_01_wzm,99.609%;O1/O2v1_02_wzt,100.0%;O1/O2v1_03_wbbM,99.842%;O1/O2v1_04_glf,99.481%;O1/O2v1_05_wbbN,97.987%;O1/O2v1_06_wbbO,99.206%;O1/O2v1_07_kfoC,99.544%	NA	0	NA	0 / 7 (0%)	NA	3	Extra_genes_wbbY_01_wbbY,100.0%;O3b_01_manC,99.576%;O3/O3a_02_manB,99.123%
GCF_003057345.1	Lam et al 2021	NCBI_refseq	Lebanon	2017	human	unknown	human	SAMN08661330	Klebsiella pneumoniae	strong	107	217521	578794	5352954	no	-	ST3483	O1/O2v1	O1	Very high	NA	1	0.9781	-2 bp	7 / 7 (100%)	O1/O2v1_01_wzm,100.0%;O1/O2v1_02_wzt,99.19%;O1/O2v1_03_wbbM,99.209%;O1/O2v1_04_glf,98.701%;O1/O2v1_05_wbbN,97.651%;O1/O2v1_06_wbbO,98.677%;O1/O2v1_07_kfoC,97.95%	NA	0	NA	0 / 7 (0%)	NA	5	Extra_genes_wbbY_01_wbbY,99.865%;O12_01_rfbB,98.31%;OL101_03_rfbD,98.653%;OL101_02_rfbA,97.917%;O12_04_rfbC,97.838%
GCF_003057485.1	Lam et al 2021	NCBI_refseq	Lebanon	2017	human	unknown	human	SAMN08667543	Klebsiella pneumoniae	strong	373	32845	105796	5758263	no	-	ST4	O1/O2v1	O1	Very high	NA	1	0.9814	-2 bp	7 / 7 (100%)	O1/O2v1_01_wzm,100.0%;O1/O2v1_02_wzt,99.19%;O1/O2v1_03_wbbM,99.684%;O1/O2v1_04_glf,98.961%;O1/O2v1_05_wbbN,99.329%;O1/O2v1_06_wbbO,98.677%;O1/O2v1_07_kfoC,96.355%	NA	0	NA	0 / 7 (0%)	NA	3	Extra_genes_wbbY_01_wbbY,99.865%;O3b_01_manC,100.0%;O4_06_glycosyltransferase,99.728%
GCF_900607635.1	Lam et al 2021	NCBI_refseq	Switzerland	2016	human	hospital	human	SAMEA4916048	Klebsiella pneumoniae	strong	7	5476347	5476347	5888960	no	-	ST101	O1/O2v1	O1	Very high	NA	1	0.98	-3 bp	7 / 7 (100%)	O1/O2v1_01_wzm,100.0%;O1/O2v1_02_wzt,99.19%;O1/O2v1_03_wbbM,99.367%;O1/O2v1_04_glf,98.961%;O1/O2v1_05_wbbN,98.658%;O1/O2v1_06_wbbO,99.471%;O1/O2v1_07_kfoC,96.583%	NA	0	NA	0 / 7 (0%)	NA	5	Extra_genes_wbbY_01_wbbY,99.865%;O12_01_rfbB,98.028%;OL101_03_rfbD,98.653%;OL101_02_rfbA,97.917%;O12_04_rfbC,97.297%
GCF_900607675.1	Lam et al 2021	NCBI_refseq	Switzerland	2017	human	hospital	human	SAMEA4916051	Klebsiella pneumoniae	strong	8	5436778	5436778	5621062	no	-	ST395	O1/O2v1	O1	High	-	1	0.9993	+776 bp	6 / 7 (85.7%)	O1/O2v1_01_wzm,100.0%;O1/O2v1_02_wzt,100.0%;O1/O2v1_03_wbbM,100.0%;O1/O2v1_04_glf,100.0%;O1/O2v1_05_wbbN,100.0%;O1/O2v1_07_kfoC,100.0%	O1/O2v1_06_wbbO	0	NA	0 / 7 (0%)	NA	3	Extra_genes_wbbY_01_wbbY,99.73%;O3b_01_manC,100.0%;O3/O3a_02_manB,98.904%
GCF_900607875.1	Lam et al 2021	NCBI_refseq	Switzerland	2010	human	hospital	human	SAMEA4916072	Klebsiella pneumoniae	strong	6	5322841	5322841	5651606	no	-	ST15	O1/O2v1	O1	Very high	NA	1	0.9852	0 bp	7 / 7 (100%)	O1/O2v1_01_wzm,100.0%;O1/O2v1_02_wzt,99.595%;O1/O2v1_03_wbbM,99.367%;O1/O2v1_04_glf,99.221%;O1/O2v1_05_wbbN,98.322%;O1/O2v1_06_wbbO,99.206%;O1/O2v1_07_kfoC,98.633%	NA	0	NA	0 / 7 (0%)	NA	3	Extra_genes_wbbY_01_wbbY,100.0%;O3b_01_manC,99.576%;O3/O3a_02_manB,98.904%
GCF_900608315.1	Lam et al 2021	NCBI_refseq	Switzerland	2012	human	hospital	human	SAMEA4916116	Klebsiella pneumoniae	strong	9	5367925	5367925	5811072	no	-	ST15	O1/O2v1	O1	Very high	*	1	0.9851	-1 bp	7 / 7 (100%)	O1/O2v1_01_wzm,87.259%;O1/O2v1_02_wzt,99.595%;O1/O2v1_03_wbbM,99.367%;O1/O2v1_04_glf,99.221%;O1/O2v1_05_wbbN,98.322%;O1/O2v1_06_wbbO,99.206%;O1/O2v1_07_kfoC,98.633%	NA	0	NA	0 / 7 (0%)	NA	3	Extra_genes_wbbY_01_wbbY,100.0%;O3b_01_manC,99.576%;O3/O3a_02_manB,98.904%
GCF_003583225.1	Lam et al 2021	NCBI_refseq	Austria	2016	human	unknown	human	SAMN09926233	Klebsiella pneumoniae	strong	528	314941	926954	5756188	no	-	ST985	O1/O2v1	O1	Very high	NA	1	0.9876	-2 bp	7 / 7 (100%)	O1/O2v1_01_wzm,100.0%;O1/O2v1_02_wzt,100.0%;O1/O2v1_03_wbbM,99.367%;O1/O2v1_04_glf,98.182%;O1/O2v1_05_wbbN,99.664%;O1/O2v1_06_wbbO,98.677%;O1/O2v1_07_kfoC,98.861%	NA	0	NA	0 / 7 (0%)	NA	3	Extra_genes_wbbY_01_wbbY,99.73%;O3b_01_manC,99.788%;O3/O3a_02_manB,98.904%
GCF_000755605.1	Lam et al 2021	NCBI_refseq	unknown	unknown	human	unknown	human	SAMN02798558	Klebsiella pneumoniae	strong	44	300807	1053947	5466797	yes (4171)	ambiguous_bases	ST493	O1/O2v1	O1	Very high	NA	1	0.9981	+1 bp	7 / 7 (100%)	O1/O2v1_01_wzm,100.0%;O1/O2v1_02_wzt,100.0%;O1/O2v1_03_wbbM,99.842%;O1/O2v1_04_glf,99.74%;O1/O2v1_05_wbbN,100.0%;O1/O2v1_06_wbbO,99.735%;O1/O2v1_07_kfoC,99.089%	NA	0	NA	0 / 7 (0%)	NA	4	Extra_genes_wbbY_01_wbbY,100.0%;Extra_genes_wbbY_01_wbbY,100.0%;O3b_01_manC,100.0%;O3/O3a_02_manB,98.904%
GCF_000441835.1	Lam et al 2021	NCBI_refseq	China	unknown	human	unknown	human	SAMN02469374	Klebsiella pneumoniae	strong	7	5340447	5340447	5801744	yes (3256)	ambiguous_bases	ST48	O1/O2v1	O1	Very high	NA	1	0.983	-2 bp	7 / 7 (100%)	O1/O2v1_01_wzm,99.609%;O1/O2v1_02_wzt,99.595%;O1/O2v1_03_wbbM,99.367%;O1/O2v1_04_glf,98.701%;O1/O2v1_05_wbbN,99.664%;O1/O2v1_06_wbbO,99.206%;O1/O2v1_07_kfoC,98.405%	NA	0	NA	0 / 7 (0%)	NA	5	Extra_genes_wbbY_01_wbbY,99.865%;O12_01_rfbB,97.746%;OL101_03_rfbD,98.653%;OL101_02_rfbA,97.917%;O12_04_rfbC,97.838%
GCF_000441855.1	Lam et al 2021	NCBI_refseq	China	unknown	human	unknown	human	SAMN02469375	Klebsiella pneumoniae	strong	10	5599223	5599223	6068157	yes (246081)	ambiguous_bases	ST48	O1/O2v1	O1	Very high	NA	1	0.983	-2 bp	7 / 7 (100%)	O1/O2v1_01_wzm,99.609%;O1/O2v1_02_wzt,99.595%;O1/O2v1_03_wbbM,99.367%;O1/O2v1_04_glf,98.701%;O1/O2v1_05_wbbN,99.664%;O1/O2v1_06_wbbO,99.206%;O1/O2v1_07_kfoC,98.405%	NA	0	NA	0 / 7 (0%)	NA	5	Extra_genes_wbbY_01_wbbY,99.865%;O12_01_rfbB,97.746%;OL101_03_rfbD,98.653%;OL101_02_rfbA,97.917%;O12_04_rfbC,97.838%
GCF_000688155.1	Lam et al 2021	NCBI_refseq	USA	2013	human	bile	human	SAMN02581395	Klebsiella pneumoniae	strong	155	126164	371052	5753353	no	-	ST15	O1/O2v1	O1	Very high	NA	1	0.9852	0 bp	7 / 7 (100%)	O1/O2v1_01_wzm,100.0%;O1/O2v1_02_wzt,99.595%;O1/O2v1_03_wbbM,99.367%;O1/O2v1_04_glf,99.221%;O1/O2v1_05_wbbN,98.322%;O1/O2v1_06_wbbO,99.206%;O1/O2v1_07_kfoC,98.633%	NA	0	NA	0 / 7 (0%)	NA	3	Extra_genes_wbbY_01_wbbY,100.0%;O3b_01_manC,100.0%;O3/O3a_02_manB,98.904%
GCF_000694535.1	Lam et al 2021	NCBI_refseq	USA	2013	human	bile	human	SAMN02581397	Klebsiella pneumoniae	strong	12	3073865	3073865	5884979	yes (50292)	ambiguous_bases	ST15	O1/O2v1	O1	Very high	NA	1	0.9852	0 bp	7 / 7 (100%)	O1/O2v1_01_wzm,100.0%;O1/O2v1_02_wzt,99.595%;O1/O2v1_03_wbbM,99.367%;O1/O2v1_04_glf,99.221%;O1/O2v1_05_wbbN,98.322%;O1/O2v1_06_wbbO,99.206%;O1/O2v1_07_kfoC,98.633%	NA	0	NA	0 / 7 (0%)	NA	3	Extra_genes_wbbY_01_wbbY,100.0%;O3b_01_manC,100.0%;O3/O3a_02_manB,98.904%
GCF_001033725.1	Lam et al 2021	NCBI_refseq	unknown	2014	human	unknown	human	SAMN03280398	Klebsiella pneumoniae	strong	6	5319103	5319103	5494505	yes (10021)	ambiguous_bases	ST15	O1/O2v1	O1	None	-	0.4218	0.9851	0 bp	3 / 7 (42.9%)	O1/O2v1_01_wzm,100.0%;O1/O2v1_02_wzt,100.0%;O1/O2v1_03_wbbM,99.145%	O1/O2v1_04_glf;O1/O2v1_05_wbbN;O1/O2v1_06_wbbO;O1/O2v1_07_kfoC	0	NA	0 / 7 (0%)	NA	3	Extra_genes_wbbY_01_wbbY,100.0%;O3/O3a_01_manC,99.576%;O3/O3a_02_manB,99.123%
GCF_001033755.1	Lam et al 2021	NCBI_refseq	unknown	2014	human	unknown	human	SAMN03280400	Klebsiella pneumoniae	strong	13	4762023	4762023	5907833	yes (16573)	ambiguous_bases	ST2147	O1/O2v1	O1	Very high	NA	1	0.9852	0 bp	7 / 7 (100%)	O1/O2v1_01_wzm,100.0%;O1/O2v1_02_wzt,99.595%;O1/O2v1_03_wbbM,99.367%;O1/O2v1_04_glf,99.221%;O1/O2v1_05_wbbN,98.322%;O1/O2v1_06_wbbO,99.206%;O1/O2v1_07_kfoC,98.633%	NA	0	NA	0 / 7 (0%)	NA	3	Extra_genes_wbbY_01_wbbY,100.0%;O3b_01_manC,100.0%;O3/O3a_02_manB,98.904%
GCF_001033835.1	Lam et al 2021	NCBI_refseq	unknown	2014	human	unknown	human	SAMN03280404	Klebsiella pneumoniae	strong	7	5392201	5392201	5883982	yes (8262)	ambiguous_bases	ST15	O1/O2v1	O1	Very high	NA	1	0.9852	0 bp	7 / 7 (100%)	O1/O2v1_01_wzm,100.0%;O1/O2v1_02_wzt,99.595%;O1/O2v1_03_wbbM,99.367%;O1/O2v1_04_glf,99.221%;O1/O2v1_05_wbbN,98.322%;O1/O2v1_06_wbbO,99.206%;O1/O2v1_07_kfoC,98.633%	NA	0	NA	0 / 7 (0%)	NA	3	Extra_genes_wbbY_01_wbbY,100.0%;O3b_01_manC,100.0%;O3/O3a_02_manB,98.904%
GCF_001033885.1	Lam et al 2021	NCBI_refseq	unknown	2014	human	unknown	human	SAMN03280406	Klebsiella pneumoniae	strong	7	5415131	5415131	5894107	yes (17334)	ambiguous_bases	ST15	O1/O2v1	O1	Very high	NA	1	0.9852	0 bp	7 / 7 (100%)	O1/O2v1_01_wzm,100.0%;O1/O2v1_02_wzt,99.595%;O1/O2v1_03_wbbM,99.367%;O1/O2v1_04_glf,99.221%;O1/O2v1_05_wbbN,98.322%;O1/O2v1_06_wbbO,99.206%;O1/O2v1_07_kfoC,98.633%	NA	0	NA	0 / 7 (0%)	NA	3	Extra_genes_wbbY_01_wbbY,100.0%;O3b_01_manC,100.0%;O3/O3a_02_manB,98.904%
GCF_001033925.1	Lam et al 2021	NCBI_refseq	unknown	2014	human	unknown	human	SAMN03280409	Klebsiella pneumoniae	strong	4	3317888	3317888	5528559	yes (18868)	ambiguous_bases	ST14	O1/O2v1	O1	Very high	NA	1	0.9999	0 bp	7 / 7 (100%)	O1/O2v1_01_wzm,100.0%;O1/O2v1_02_wzt,100.0%;O1/O2v1_03_wbbM,100.0%;O1/O2v1_04_glf,100.0%;O1/O2v1_05_wbbN,100.0%;O1/O2v1_06_wbbO,100.0%;O1/O2v1_07_kfoC,100.0%	NA	0	NA	0 / 7 (0%)	NA	3	Extra_genes_wbbY_01_wbbY,100.0%;O3b_01_manC,100.0%;O3/O3a_02_manB,98.904%
GCF_001033975.1	Lam et al 2021	NCBI_refseq	unknown	2014	human	unknown	human	SAMN03280411	Klebsiella pneumoniae	strong	11	3127692	3127692	5480342	yes (12171)	ambiguous_bases	ST607	O1/O2v1	O1	Very high	NA	1	0.98	-2 bp	7 / 7 (100%)	O1/O2v1_01_wzm,100.0%;O1/O2v1_02_wzt,99.595%;O1/O2v1_03_wbbM,99.367%;O1/O2v1_04_glf,97.922%;O1/O2v1_05_wbbN,98.322%;O1/O2v1_06_wbbO,99.206%;O1/O2v1_07_kfoC,96.355%	NA	0	NA	0 / 7 (0%)	NA	5	Extra_genes_wbbY_01_wbbY,100.0%;O12_01_rfbB,98.31%;OL101_03_rfbD,98.653%;OL101_02_rfbA,97.917%;O12_04_rfbC,97.838%
GCF_002152405.1	Lam et al 2021	NCBI_refseq	USA	2015	human	unknown	human	SAMN04521884	Klebsiella pneumoniae	strong	9	3864118	3864118	6031510	yes (144529)	ambiguous_bases	ST2147	O1/O2v1	O1	Very high	NA	1	0.9852	0 bp	7 / 7 (100%)	O1/O2v1_01_wzm,100.0%;O1/O2v1_02_wzt,99.595%;O1/O2v1_03_wbbM,99.367%;O1/O2v1_04_glf,99.221%;O1/O2v1_05_wbbN,98.322%;O1/O2v1_06_wbbO,99.206%;O1/O2v1_07_kfoC,98.633%	NA	0	NA	0 / 7 (0%)	NA	3	Extra_genes_wbbY_01_wbbY,100.0%;O3b_01_manC,100.0%;O3/O3a_02_manB,98.904%
GCF_002152515.1	Lam et al 2021	NCBI_refseq	USA	2015	human	unknown	human	SAMN04521904	Klebsiella pneumoniae	strong	11	5515703	5515703	6024847	yes (178775)	ambiguous_bases	ST15	O1/O2v1	O1	Very high	NA	1	0.9852	0 bp	7 / 7 (100%)	O1/O2v1_01_wzm,100.0%;O1/O2v1_02_wzt,99.595%;O1/O2v1_03_wbbM,99.367%;O1/O2v1_04_glf,99.221%;O1/O2v1_05_wbbN,98.322%;O1/O2v1_06_wbbO,99.206%;O1/O2v1_07_kfoC,98.633%	NA	0	NA	0 / 7 (0%)	NA	3	Extra_genes_wbbY_01_wbbY,100.0%;O3b_01_manC,100.0%;O3/O3a_02_manB,98.904%
GCF_002152525.1	Lam et al 2021	NCBI_refseq	USA	2015	human	unknown	human	SAMN04521906	Klebsiella pneumoniae	strong	14	4591737	4591737	5916213	yes (137887)	ambiguous_bases	ST14	O1/O2v1	O1	Very high	NA	1	0.9864	0 bp	7 / 7 (100%)	O1/O2v1_01_wzm,100.0%;O1/O2v1_02_wzt,100.0%;O1/O2v1_03_wbbM,99.209%;O1/O2v1_04_glf,97.922%;O1/O2v1_05_wbbN,97.315%;O1/O2v1_06_wbbO,99.206%;O1/O2v1_07_kfoC,99.544%	NA	0	NA	0 / 7 (0%)	NA	7	Extra_genes_wbbY_01_wbbY,100.0%;O3b_01_manC,100.0%;O3/O3a_02_manB,98.448%;O12_01_rfbB,97.746%;OL101_03_rfbD,98.653%;OL101_02_rfbA,96.875%;O12_04_rfbC,96.757%
GCF_001033455.1	Lam et al 2021	NCBI_refseq	unknown	2014	human	unknown	human	SAMN03280384	Klebsiella pneumoniae	strong	120	170875	388272	5849368	yes (30656)	ambiguous_bases	ST15-1LV	O1/O2v1	O1	Very high	NA	1	0.9852	0 bp	7 / 7 (100%)	O1/O2v1_01_wzm,100.0%;O1/O2v1_02_wzt,99.595%;O1/O2v1_03_wbbM,99.367%;O1/O2v1_04_glf,99.221%;O1/O2v1_05_wbbN,98.322%;O1/O2v1_06_wbbO,99.206%;O1/O2v1_07_kfoC,98.633%	NA	0	NA	0 / 7 (0%)	NA	3	Extra_genes_wbbY_01_wbbY,100.0%;O3b_01_manC,100.0%;O3/O3a_02_manB,98.904%
GCF_001950635.1	Lam et al 2021	NCBI_refseq	Japan	unknown	human	unknown	human	SAMD00069266	Klebsiella pneumoniae	strong	86	219774	651293	5427115	no	-	ST35	O1/O2v1	O1	Very high	NA	1	0.9888	0 bp	7 / 7 (100%)	O1/O2v1_01_wzm,99.609%;O1/O2v1_02_wzt,100.0%;O1/O2v1_03_wbbM,99.684%;O1/O2v1_04_glf,98.442%;O1/O2v1_05_wbbN,100.0%;O1/O2v1_06_wbbO,99.206%;O1/O2v1_07_kfoC,99.089%	NA	0	NA	0 / 7 (0%)	NA	3	Extra_genes_wbbY_01_wbbY,100.0%;O3b_01_manC,99.788%;O3/O3a_02_manB,98.684%
GCF_001950675.1	Lam et al 2021	NCBI_refseq	Japan	unknown	human	unknown	human	SAMD00069268	Klebsiella pneumoniae	strong	188	135619	472557	5549096	no	-	ST15	O1/O2v1	O1	Good	?	1	0.9852	n/a	7 / 7 (100%)	O1/O2v1_01_wzm,100.0%;O1/O2v1_02_wzt,99.595%;O1/O2v1_03_wbbM,99.367%;O1/O2v1_04_glf,99.221%;O1/O2v1_05_wbbN,98.322%;O1/O2v1_06_wbbO,99.206%;O1/O2v1_07_kfoC,98.633%	NA	0	NA	0 / 7 (0%)	NA	3	Extra_genes_wbbY_01_wbbY,100.0%;O3b_01_manC,99.576%;O3/O3a_02_manB,98.904%
GCF_900451595.1	Lam et al 2021	NCBI_refseq	unknown	1935	human	unknown	human	SAMEA3919793	Klebsiella pneumoniae	strong	8	5145484	5145484	5587086	no	-	ST3764	O1/O2v1	O1	Very high	NA	1	0.9859	0 bp	7 / 7 (100%)	O1/O2v1_01_wzm,100.0%;O1/O2v1_02_wzt,99.595%;O1/O2v1_03_wbbM,99.367%;O1/O2v1_04_glf,98.701%;O1/O2v1_05_wbbN,100.0%;O1/O2v1_06_wbbO,98.677%;O1/O2v1_07_kfoC,98.633%	NA	0	NA	0 / 7 (0%)	NA	3	Extra_genes_wbbY_01_wbbY,99.865%;O3b_01_manC,99.576%;O3/O3a_02_manB,98.904%
GCF_900461445.1	Lam et al 2021	NCBI_refseq	unknown	1932	human	unknown	human	SAMEA3871787	Klebsiella pneumoniae	strong	6	4959154	4959154	5421263	no	-	ST82	O1/O2v1	O1	Very high	NA	1	0.9859	0 bp	7 / 7 (100%)	O1/O2v1_01_wzm,100.0%;O1/O2v1_02_wzt,99.595%;O1/O2v1_03_wbbM,99.367%;O1/O2v1_04_glf,98.701%;O1/O2v1_05_wbbN,100.0%;O1/O2v1_06_wbbO,98.677%;O1/O2v1_07_kfoC,98.633%	NA	0	NA	0 / 7 (0%)	NA	3	Extra_genes_wbbY_01_wbbY,99.865%;O3b_01_manC,99.576%;O3/O3a_02_manB,98.904%
GCF_900461475.1	Lam et al 2021	NCBI_refseq	unknown	1935	human	unknown	human	SAMEA3879498	Klebsiella pneumoniae	strong	9	4994047	4994047	5603228	no	-	ST3764	O1/O2v1	O1	Very high	NA	1	0.9859	0 bp	7 / 7 (100%)	O1/O2v1_01_wzm,100.0%;O1/O2v1_02_wzt,99.595%;O1/O2v1_03_wbbM,99.367%;O1/O2v1_04_glf,98.701%;O1/O2v1_05_wbbN,100.0%;O1/O2v1_06_wbbO,98.677%;O1/O2v1_07_kfoC,98.633%	NA	0	NA	0 / 7 (0%)	NA	3	Extra_genes_wbbY_01_wbbY,99.865%;O3b_01_manC,99.576%;O3/O3a_02_manB,98.904%
GCF_006130485.1	Lam et al 2021	NCBI_refseq	China	unknown	human	unknown	human	SAMN10600543	Klebsiella pneumoniae	strong	351	142855	621340	6507528	no	total_size	ST290	O1/O2v1	O1	Very high	NA	1	0.9811	-2 bp	7 / 7 (100%)	O1/O2v1_01_wzm,99.609%;O1/O2v1_02_wzt,99.595%;O1/O2v1_03_wbbM,99.525%;O1/O2v1_04_glf,98.961%;O1/O2v1_05_wbbN,97.987%;O1/O2v1_06_wbbO,97.884%;O1/O2v1_07_kfoC,99.544%	NA	0	NA	0 / 7 (0%)	NA	7	Extra_genes_wbbY_01_wbbY,99.73%;O3b_01_manC,100.0%;O3/O3a_02_manB,99.123%;O12_01_rfbB,97.746%;OL101_03_rfbD,98.653%;OL101_02_rfbA,97.222%;O12_04_rfbC,96.757%
GCF_006937825.1	Lam et al 2021	NCBI_refseq	Norway	2012	human	clinical sample	human	SAMN11232903	Klebsiella pneumoniae	strong	85	256740	618412	5548925	yes (5475)	ambiguous_bases	ST785	O1/O2v1	O1	Very high	NA	1	0.9833	-2 bp	7 / 7 (100%)	O1/O2v1_01_wzm,100.0%;O1/O2v1_02_wzt,99.595%;O1/O2v1_03_wbbM,99.367%;O1/O2v1_04_glf,98.961%;O1/O2v1_05_wbbN,99.664%;O1/O2v1_06_wbbO,98.942%;O1/O2v1_07_kfoC,97.494%	NA	0	NA	0 / 7 (0%)	NA	5	Extra_genes_wbbY_01_wbbY,99.865%;O12_01_rfbB,98.028%;OL101_03_rfbD,98.316%;OL101_02_rfbA,97.917%;O12_04_rfbC,97.838%
GCF_006937755.1	Lam et al 2021	NCBI_refseq	Norway	2012	human	clinical sample	human	SAMN11232930	Klebsiella pneumoniae	strong	87	294440	905113	5378588	yes (1368)	ambiguous_bases	ST48	O1/O2v1	O1	Very high	NA	1	0.9787	-2 bp	7 / 7 (100%)	O1/O2v1_01_wzm,99.609%;O1/O2v1_02_wzt,99.595%;O1/O2v1_03_wbbM,99.367%;O1/O2v1_04_glf,98.442%;O1/O2v1_05_wbbN,97.315%;O1/O2v1_06_wbbO,98.677%;O1/O2v1_07_kfoC,96.811%	NA	0	NA	0 / 7 (0%)	NA	3	Extra_genes_wbbY_01_wbbY,99.865%;O3b_01_manC,99.788%;O3/O3a_02_manB,98.904%
GCF_012029695.1	Lam et al 2021	NCBI_refseq	USA	unknown	human	unknown	human	SAMN14453495	Klebsiella pneumoniae	strong	135	222110	383562	5869194	no	-	ST14	O1/O2v1	O1	Very high	NA	1	0.9997	-1 bp	7 / 7 (100%)	O1/O2v1_01_wzm,100.0%;O1/O2v1_02_wzt,100.0%;O1/O2v1_03_wbbM,100.0%;O1/O2v1_04_glf,100.0%;O1/O2v1_05_wbbN,100.0%;O1/O2v1_06_wbbO,100.0%;O1/O2v1_07_kfoC,100.0%	NA	0	NA	0 / 7 (0%)	NA	3	Extra_genes_wbbY_01_wbbY,100.0%;O3b_01_manC,100.0%;O3/O3a_02_manB,98.904%
GCF_009710205.1	Lam et al 2021	NCBI_refseq	Romania	unknown	human	clinical	human	SAMN13229306	Klebsiella pneumoniae	strong	153	238998	624563	5752664	yes (99)	ambiguous_bases	ST101	O1/O2v1	O1	Good	?-	1	0.9801	n/a	6 / 7 (85.7%)	O1/O2v1_01_wzm,100.0%;O1/O2v1_02_wzt,99.19%;O1/O2v1_03_wbbM,99.367%;O1/O2v1_04_glf,98.961%;O1/O2v1_05_wbbN,98.658%;O1/O2v1_07_kfoC,96.583%	O1/O2v1_06_wbbO	0	NA	0 / 7 (0%)	NA	5	Extra_genes_wbbY_01_wbbY,99.865%;O12_01_rfbB,98.028%;OL101_03_rfbD,98.653%;OL101_02_rfbA,97.917%;O12_04_rfbC,97.297%
GCF_009710005.1	Lam et al 2021	NCBI_refseq	Romania	unknown	human	clinical	human	SAMN13229314	Klebsiella pneumoniae	strong	146	251178	592875	5600878	no	-	ST101	O1/O2v1	O1	Very high	NA	1	0.9803	-2 bp	7 / 7 (100%)	O1/O2v1_01_wzm,100.0%;O1/O2v1_02_wzt,99.19%;O1/O2v1_03_wbbM,99.367%;O1/O2v1_04_glf,98.961%;O1/O2v1_05_wbbN,98.658%;O1/O2v1_06_wbbO,99.471%;O1/O2v1_07_kfoC,96.811%	NA	0	NA	0 / 7 (0%)	NA	5	Extra_genes_wbbY_01_wbbY,99.865%;O12_01_rfbB,98.028%;OL101_03_rfbD,98.653%;OL101_02_rfbA,97.917%;O12_04_rfbC,97.297%
GCF_009710105.1	Lam et al 2021	NCBI_refseq	Romania	unknown	human	clinical	human	SAMN13229309	Klebsiella pneumoniae	strong	148	232162	592875	5658662	yes (98)	ambiguous_bases	ST101	O1/O2v1	O1	Very high	NA	1	0.9802	-2 bp	7 / 7 (100%)	O1/O2v1_01_wzm,100.0%;O1/O2v1_02_wzt,99.19%;O1/O2v1_03_wbbM,99.367%;O1/O2v1_04_glf,98.961%;O1/O2v1_05_wbbN,98.658%;O1/O2v1_06_wbbO,99.206%;O1/O2v1_07_kfoC,96.811%	NA	0	NA	0 / 7 (0%)	NA	5	Extra_genes_wbbY_01_wbbY,99.865%;O12_01_rfbB,98.028%;OL101_03_rfbD,98.653%;OL101_02_rfbA,97.917%;O12_04_rfbC,97.297%
GCF_009710145.1	Lam et al 2021	NCBI_refseq	Romania	unknown	human	clinical	human	SAMN13229310	Klebsiella pneumoniae	strong	122	299845	665170	5640106	no	-	ST101	O1/O2v1	O1	Very high	NA	1	0.9803	-2 bp	7 / 7 (100%)	O1/O2v1_01_wzm,100.0%;O1/O2v1_02_wzt,99.19%;O1/O2v1_03_wbbM,99.367%;O1/O2v1_04_glf,98.961%;O1/O2v1_05_wbbN,98.658%;O1/O2v1_06_wbbO,99.471%;O1/O2v1_07_kfoC,96.811%	NA	0	NA	0 / 7 (0%)	NA	5	Extra_genes_wbbY_01_wbbY,99.865%;O12_01_rfbB,98.028%;OL101_03_rfbD,98.653%;OL101_02_rfbA,97.917%;O12_04_rfbC,97.297%
GCF_009710085.1	Lam et al 2021	NCBI_refseq	Romania	unknown	human	clinical	human	SAMN13229312	Klebsiella pneumoniae	strong	128	278958	631905	5672040	yes (99)	ambiguous_bases	ST101	O1/O2v1	O1	Very high	NA	1	0.9803	-2 bp	7 / 7 (100%)	O1/O2v1_01_wzm,100.0%;O1/O2v1_02_wzt,99.19%;O1/O2v1_03_wbbM,99.367%;O1/O2v1_04_glf,98.961%;O1/O2v1_05_wbbN,98.658%;O1/O2v1_06_wbbO,99.471%;O1/O2v1_07_kfoC,96.811%	NA	0	NA	0 / 7 (0%)	NA	5	Extra_genes_wbbY_01_wbbY,99.865%;O12_01_rfbB,98.028%;OL101_03_rfbD,98.653%;OL101_02_rfbA,97.917%;O12_04_rfbC,97.297%
GCF_000821625.1	Lam et al 2021	NCBI_refseq	Italy	2013	human	unknown	human	SAMEA2602919	Klebsiella pneumoniae	strong	112	188234	392441	5524333	yes (20)	ambiguous_bases	ST15	O1/O2v1	O1	Very high	NA	1	0.9852	0 bp	7 / 7 (100%)	O1/O2v1_01_wzm,100.0%;O1/O2v1_02_wzt,99.595%;O1/O2v1_03_wbbM,99.367%;O1/O2v1_04_glf,99.221%;O1/O2v1_05_wbbN,98.322%;O1/O2v1_06_wbbO,99.206%;O1/O2v1_07_kfoC,98.633%	NA	0	NA	0 / 7 (0%)	NA	3	Extra_genes_wbbY_01_wbbY,100.0%;O3b_01_manC,99.576%;O3/O3a_02_manB,98.904%
GCF_000821665.1	Lam et al 2021	NCBI_refseq	Italy	2012	human	unknown	human	SAMEA2602921	Klebsiella pneumoniae	strong	228	132212	473175	5661331	yes (115)	ambiguous_bases	ST1631	O1/O2v1	O1	Very high	NA	1	0.9835	-2 bp	7 / 7 (100%)	O1/O2v1_01_wzm,100.0%;O1/O2v1_02_wzt,99.595%;O1/O2v1_03_wbbM,99.367%;O1/O2v1_04_glf,98.701%;O1/O2v1_05_wbbN,100.0%;O1/O2v1_06_wbbO,99.206%;O1/O2v1_07_kfoC,97.039%	NA	0	NA	0 / 7 (0%)	NA	5	Extra_genes_wbbY_01_wbbY,99.865%;O12_01_rfbB,98.592%;OL101_03_rfbD,98.653%;OL101_02_rfbA,97.917%;O12_04_rfbC,97.297%
GCF_000821765.1	Lam et al 2021	NCBI_refseq	Italy	2013	human	unknown	human	SAMEA2602926	Klebsiella pneumoniae	strong	47	326575	494435	5325490	yes (19)	ambiguous_bases	ST35	O1/O2v1	O1	Very high	NA	1	0.9811	-2 bp	7 / 7 (100%)	O1/O2v1_01_wzm,100.0%;O1/O2v1_02_wzt,99.595%;O1/O2v1_03_wbbM,99.367%;O1/O2v1_04_glf,98.182%;O1/O2v1_05_wbbN,98.322%;O1/O2v1_06_wbbO,99.206%;O1/O2v1_07_kfoC,97.267%	NA	0	NA	0 / 7 (0%)	NA	1	Extra_genes_wbbY_01_wbbY,100.0%
GCF_000821785.1	Lam et al 2021	NCBI_refseq	Italy	2013	human	unknown	human	SAMEA2602927	Klebsiella pneumoniae	strong	59	155285	480785	5432552	yes (26)	ambiguous_bases	ST35	O1/O2v1	O1	Very high	NA	1	0.9811	-2 bp	7 / 7 (100%)	O1/O2v1_01_wzm,100.0%;O1/O2v1_02_wzt,99.595%;O1/O2v1_03_wbbM,99.367%;O1/O2v1_04_glf,98.182%;O1/O2v1_05_wbbN,98.322%;O1/O2v1_06_wbbO,99.206%;O1/O2v1_07_kfoC,97.267%	NA	0	NA	0 / 7 (0%)	NA	1	Extra_genes_wbbY_01_wbbY,100.0%
GCF_000821905.1	Lam et al 2021	NCBI_refseq	Italy	2013	human	unknown	human	SAMEA2602933	Klebsiella pneumoniae	strong	54	327876	760736	5539119	yes (72)	ambiguous_bases	ST466	O1/O2v1	O1	Very high	NA	1	0.9811	-2 bp	7 / 7 (100%)	O1/O2v1_01_wzm,100.0%;O1/O2v1_02_wzt,99.595%;O1/O2v1_03_wbbM,99.367%;O1/O2v1_04_glf,98.182%;O1/O2v1_05_wbbN,98.322%;O1/O2v1_06_wbbO,99.206%;O1/O2v1_07_kfoC,97.267%	NA	0	NA	0 / 7 (0%)	NA	1	Extra_genes_wbbY_01_wbbY,99.865%
GCF_000822105.1	Lam et al 2021	NCBI_refseq	Italy	2013	human	unknown	human	SAMEA2602943	Klebsiella pneumoniae	strong	36	243027	594886	5220182	yes (35)	ambiguous_bases	ST160	O1/O2v1	O1	Very high	NA	1	0.9876	+6 bp	7 / 7 (100%)	O1/O2v1_01_wzm,99.609%;O1/O2v1_02_wzt,100.0%;O1/O2v1_03_wbbM,99.525%;O1/O2v1_04_glf,98.442%;O1/O2v1_05_wbbN,100.0%;O1/O2v1_06_wbbO,98.684%;O1/O2v1_07_kfoC,99.089%	NA	0	NA	0 / 7 (0%)	NA	3	Extra_genes_wbbY_01_wbbY,100.0%;O3b_01_manC,100.0%;O3/O3a_02_manB,98.904%
GCF_000822685.1	Lam et al 2021	NCBI_refseq	Italy	2012	human	unknown	human	SAMEA2602972	Klebsiella pneumoniae	strong	83	100003	429017	5329423	yes (17)	ambiguous_bases	ST1629	O1/O2v1	O1	Very high	NA	1	0.982	-2 bp	7 / 7 (100%)	O1/O2v1_01_wzm,100.0%;O1/O2v1_02_wzt,99.19%;O1/O2v1_03_wbbM,99.209%;O1/O2v1_04_glf,98.701%;O1/O2v1_05_wbbN,99.664%;O1/O2v1_06_wbbO,98.942%;O1/O2v1_07_kfoC,97.494%	NA	0	NA	0 / 7 (0%)	NA	3	Extra_genes_wbbY_01_wbbY,100.0%;O3b_01_manC,99.788%;O3/O3a_02_manB,99.123%
GCF_000822725.1	Lam et al 2021	NCBI_refseq	Italy	2012	human	unknown	human	SAMEA2602974	Klebsiella pneumoniae	strong	171	92576	315585	5500849	yes (44)	ambiguous_bases	ST35	O1/O2v1	O1	Very high	NA	1	0.9924	0 bp	7 / 7 (100%)	O1/O2v1_01_wzm,99.609%;O1/O2v1_02_wzt,100.0%;O1/O2v1_03_wbbM,99.842%;O1/O2v1_04_glf,99.481%;O1/O2v1_05_wbbN,97.987%;O1/O2v1_06_wbbO,99.471%;O1/O2v1_07_kfoC,99.544%	NA	0	NA	0 / 7 (0%)	NA	3	Extra_genes_wbbY_01_wbbY,100.0%;O3b_01_manC,99.576%;O3/O3a_02_manB,99.123%
GCF_000822985.1	Lam et al 2021	NCBI_refseq	Italy	2012	human	unknown	human	SAMEA2602987	Klebsiella pneumoniae	strong	89	147576	372259	5438031	yes (95)	ambiguous_bases	ST35	O1/O2v1	O1	Very high	NA	1	0.9811	-2 bp	7 / 7 (100%)	O1/O2v1_01_wzm,100.0%;O1/O2v1_02_wzt,99.595%;O1/O2v1_03_wbbM,99.367%;O1/O2v1_04_glf,98.182%;O1/O2v1_05_wbbN,98.322%;O1/O2v1_06_wbbO,99.206%;O1/O2v1_07_kfoC,97.267%	NA	0	NA	0 / 7 (0%)	NA	1	Extra_genes_wbbY_01_wbbY,100.0%
GCF_000823105.1	Lam et al 2021	NCBI_refseq	Italy	2012	human	unknown	human	SAMEA2602993	Klebsiella pneumoniae	strong	247	108607	359653	5584653	yes (25)	ambiguous_bases	ST15	O1/O2v1	O1	Good	?-	1	0.9845	n/a	6 / 7 (85.7%)	O1/O2v1_01_wzm,100.0%;O1/O2v1_02_wzt,99.595%;O1/O2v1_03_wbbM,99.367%;O1/O2v1_04_glf,99.221%;O1/O2v1_06_wbbO,99.206%;O1/O2v1_07_kfoC,98.633%	O1/O2v1_05_wbbN	0	NA	0 / 7 (0%)	NA	3	Extra_genes_wbbY_01_wbbY,100.0%;O3b_01_manC,99.576%;O3/O3a_02_manB,98.904%
GCF_011075315.1	Lam et al 2021	NCBI_refseq	Switzerland	2015	human	unknown	human	SAMN14086253	Klebsiella pneumoniae	strong	200	86413	193338	5659293	no	-	ST101	O1/O2v1	O1	Very high	NA	1	0.9803	-2 bp	7 / 7 (100%)	O1/O2v1_01_wzm,100.0%;O1/O2v1_02_wzt,99.19%;O1/O2v1_03_wbbM,99.367%;O1/O2v1_04_glf,98.961%;O1/O2v1_05_wbbN,98.658%;O1/O2v1_06_wbbO,99.471%;O1/O2v1_07_kfoC,96.811%	NA	0	NA	0 / 7 (0%)	NA	5	Extra_genes_wbbY_01_wbbY,99.865%;O12_01_rfbB,98.028%;OL101_03_rfbD,98.653%;OL101_02_rfbA,97.917%;O12_04_rfbC,97.297%
GCF_002853385.1	Lam et al 2021	NCBI_refseq	China	2017	human	unknown	human	SAMN07609094	Klebsiella pneumoniae	strong	52	311802	865254	5435713	yes (381)	ambiguous_bases	ST35	O1/O2v1	O1	Very high	NA	1	0.9811	-2 bp	7 / 7 (100%)	O1/O2v1_01_wzm,100.0%;O1/O2v1_02_wzt,99.595%;O1/O2v1_03_wbbM,99.367%;O1/O2v1_04_glf,98.182%;O1/O2v1_05_wbbN,98.322%;O1/O2v1_06_wbbO,99.206%;O1/O2v1_07_kfoC,97.267%	NA	0	NA	0 / 7 (0%)	NA	1	Extra_genes_wbbY_01_wbbY,100.0%
GCF_003037615.2	Lam et al 2021	NCBI_refseq	China	2017	human	unknown	human	SAMN08027262	Klebsiella pneumoniae	strong	4	5288751	5288751	5570198	no	-	ST48	O1/O2v1	O1	Very high	NA	1	0.9787	-2 bp	7 / 7 (100%)	O1/O2v1_01_wzm,99.609%;O1/O2v1_02_wzt,99.595%;O1/O2v1_03_wbbM,99.367%;O1/O2v1_04_glf,98.442%;O1/O2v1_05_wbbN,97.315%;O1/O2v1_06_wbbO,98.677%;O1/O2v1_07_kfoC,96.811%	NA	0	NA	0 / 7 (0%)	NA	3	Extra_genes_wbbY_01_wbbY,99.865%;O3b_01_manC,99.788%;O3/O3a_02_manB,98.684%
GCF_003037655.1	Lam et al 2021	NCBI_refseq	China	2017	human	unknown	human	SAMN08624703	Klebsiella pneumoniae	strong	112	382713	1499126	5549318	no	-	ST48	O1/O2v1	O1	Very high	NA	1	0.9787	-2 bp	7 / 7 (100%)	O1/O2v1_01_wzm,99.609%;O1/O2v1_02_wzt,99.595%;O1/O2v1_03_wbbM,99.367%;O1/O2v1_04_glf,98.442%;O1/O2v1_05_wbbN,97.315%;O1/O2v1_06_wbbO,98.677%;O1/O2v1_07_kfoC,96.811%	NA	0	NA	0 / 7 (0%)	NA	3	Extra_genes_wbbY_01_wbbY,99.865%;O3b_01_manC,99.788%;O3/O3a_02_manB,98.684%
GCF_003966115.1	Lam et al 2021	NCBI_refseq	Egypt	2012	human	unknown	human	SAMN10141026	Klebsiella pneumoniae	strong	352	45979	274286	5684559	no	-	ST101	O1/O2v1	O1	Very high	NA	1	0.9803	-2 bp	7 / 7 (100%)	O1/O2v1_01_wzm,100.0%;O1/O2v1_02_wzt,99.19%;O1/O2v1_03_wbbM,99.367%;O1/O2v1_04_glf,98.961%;O1/O2v1_05_wbbN,98.658%;O1/O2v1_06_wbbO,99.471%;O1/O2v1_07_kfoC,96.811%	NA	0	NA	0 / 7 (0%)	NA	5	Extra_genes_wbbY_01_wbbY,99.865%;O12_01_rfbB,98.028%;OL101_03_rfbD,98.653%;OL101_02_rfbA,97.917%;O12_04_rfbC,97.297%
GCF_008634565.1	Lam et al 2021	NCBI_refseq	China	2017	human	swab	human	SAMN10979500	Klebsiella pneumoniae	strong	81	199600	467159	5728914	no	-	ST15	O1/O2v1	O1	Very high	NA	1	0.9852	0 bp	7 / 7 (100%)	O1/O2v1_01_wzm,100.0%;O1/O2v1_02_wzt,99.595%;O1/O2v1_03_wbbM,99.367%;O1/O2v1_04_glf,99.221%;O1/O2v1_05_wbbN,98.322%;O1/O2v1_06_wbbO,99.206%;O1/O2v1_07_kfoC,98.633%	NA	0	NA	0 / 7 (0%)	NA	3	Extra_genes_wbbY_01_wbbY,100.0%;O3b_01_manC,99.576%;O3/O3a_02_manB,98.904%
GCF_002417545.1	Lam et al 2021	NCBI_refseq	South Africa	2013	human	unknown	human	SAMN06106884	Klebsiella pneumoniae	strong	163	129966	422141	5568161	no	-	ST15	O1/O2v1	O1	Very high	NA	1	0.9852	0 bp	7 / 7 (100%)	O1/O2v1_01_wzm,100.0%;O1/O2v1_02_wzt,99.595%;O1/O2v1_03_wbbM,99.367%;O1/O2v1_04_glf,99.221%;O1/O2v1_05_wbbN,98.322%;O1/O2v1_06_wbbO,99.206%;O1/O2v1_07_kfoC,98.633%	NA	0	NA	0 / 7 (0%)	NA	3	Extra_genes_wbbY_01_wbbY,100.0%;O3b_01_manC,100.0%;O3/O3a_02_manB,98.904%
GCF_002417305.1	Lam et al 2021	NCBI_refseq	South Africa	2013	human	unknown	human	SAMN06106859	Klebsiella pneumoniae	strong	227	152087	358172	5635206	no	-	ST1552	O1/O2v1	O1	Very high	NA	1	0.9811	-2 bp	7 / 7 (100%)	O1/O2v1_01_wzm,100.0%;O1/O2v1_02_wzt,99.595%;O1/O2v1_03_wbbM,99.525%;O1/O2v1_04_glf,97.922%;O1/O2v1_05_wbbN,98.322%;O1/O2v1_06_wbbO,99.206%;O1/O2v1_07_kfoC,97.039%	NA	0	NA	0 / 7 (0%)	NA	1	Extra_genes_wbbY_01_wbbY,100.0%
GCF_002416655.1	Lam et al 2021	NCBI_refseq	South Africa	2013	human	unknown	human	SAMN06106843	Klebsiella pneumoniae	strong	232	274382	474520	5708005	no	-	ST1552	O1/O2v1	O1	Very high	NA	1	0.981	-2 bp	7 / 7 (100%)	O1/O2v1_01_wzm,99.609%;O1/O2v1_02_wzt,99.595%;O1/O2v1_03_wbbM,99.525%;O1/O2v1_04_glf,97.922%;O1/O2v1_05_wbbN,98.322%;O1/O2v1_06_wbbO,99.206%;O1/O2v1_07_kfoC,97.039%	NA	0	NA	0 / 7 (0%)	NA	1	Extra_genes_wbbY_01_wbbY,100.0%
GCF_002417105.1	Lam et al 2021	NCBI_refseq	South Africa	2013	human	unknown	human	SAMN06106867	Klebsiella pneumoniae	strong	235	232763	478417	5624646	no	-	ST1552	O1/O2v1	O1	Very high	NA	1	0.9811	-2 bp	7 / 7 (100%)	O1/O2v1_01_wzm,100.0%;O1/O2v1_02_wzt,99.595%;O1/O2v1_03_wbbM,99.525%;O1/O2v1_04_glf,97.922%;O1/O2v1_05_wbbN,98.322%;O1/O2v1_06_wbbO,99.206%;O1/O2v1_07_kfoC,97.039%	NA	0	NA	0 / 7 (0%)	NA	1	Extra_genes_wbbY_01_wbbY,100.0%
GCF_001316495.2	Lam et al 2021	NCBI_refseq	South Africa	unknown	human	unknown	human	SAMN04011419	Klebsiella pneumoniae	strong	141	193586	736193	5708344	no	-	ST101	O1/O2v1	O1	Very high	NA	1	0.9803	-2 bp	7 / 7 (100%)	O1/O2v1_01_wzm,100.0%;O1/O2v1_02_wzt,99.19%;O1/O2v1_03_wbbM,99.367%;O1/O2v1_04_glf,98.961%;O1/O2v1_05_wbbN,98.658%;O1/O2v1_06_wbbO,99.471%;O1/O2v1_07_kfoC,96.811%	NA	0	NA	0 / 7 (0%)	NA	5	Extra_genes_wbbY_01_wbbY,99.865%;O12_01_rfbB,98.028%;OL101_03_rfbD,98.653%;OL101_02_rfbA,97.917%;O12_04_rfbC,97.297%
GCF_001316565.3	Lam et al 2021	NCBI_refseq	South Africa	unknown	human	unknown	human	SAMN04011426	Klebsiella pneumoniae	strong	3	5498599	5498599	5846356	no	-	ST101	O1/O2v1	O1	Very high	NA	1	0.9803	-2 bp	7 / 7 (100%)	O1/O2v1_01_wzm,100.0%;O1/O2v1_02_wzt,99.19%;O1/O2v1_03_wbbM,99.367%;O1/O2v1_04_glf,98.961%;O1/O2v1_05_wbbN,98.658%;O1/O2v1_06_wbbO,99.471%;O1/O2v1_07_kfoC,96.811%	NA	0	NA	0 / 7 (0%)	NA	5	Extra_genes_wbbY_01_wbbY,99.865%;O12_01_rfbB,98.028%;OL101_03_rfbD,98.653%;OL101_02_rfbA,97.917%;O12_04_rfbC,97.297%
GCF_001316865.2	Lam et al 2021	NCBI_refseq	South Africa	unknown	human	unknown	human	SAMN04011430	Klebsiella pneumoniae	strong	130	143505	367575	5738409	no	-	ST14	O1/O2v1	O1	Good	?-	1	0.9998	n/a	6 / 7 (85.7%)	O1/O2v1_01_wzm,100.0%;O1/O2v1_02_wzt,100.0%;O1/O2v1_03_wbbM,100.0%;O1/O2v1_04_glf,100.0%;O1/O2v1_05_wbbN,100.0%;O1/O2v1_07_kfoC,100.0%	O1/O2v1_06_wbbO	0	NA	0 / 7 (0%)	NA	3	Extra_genes_wbbY_01_wbbY,100.0%;O3b_01_manC,99.788%;O3/O3a_02_manB,98.904%
GCF_009746165.1	Lam et al 2021	NCBI_refseq	Spain	unknown	human	Axillary smear	human	SAMN13337943	Klebsiella pneumoniae	strong	70	172716	332448	5188638	yes (378)	ambiguous_bases	ST15	O1/O2v1	O1	Very high	NA	1	0.9852	0 bp	7 / 7 (100%)	O1/O2v1_01_wzm,100.0%;O1/O2v1_02_wzt,99.595%;O1/O2v1_03_wbbM,99.367%;O1/O2v1_04_glf,99.221%;O1/O2v1_05_wbbN,98.322%;O1/O2v1_06_wbbO,99.206%;O1/O2v1_07_kfoC,98.633%	NA	0	NA	0 / 7 (0%)	NA	3	Extra_genes_wbbY_01_wbbY,100.0%;O3b_01_manC,99.576%;O3/O3a_02_manB,98.904%
GCF_001316895.2	Lam et al 2021	NCBI_refseq	South Africa	unknown	human	unknown	human	SAMN04011434	Klebsiella pneumoniae	strong	195	114326	291777	5733530	no	-	ST101	O1/O2v1	O1	High	-	1	0.9802	-3 bp	6 / 7 (85.7%)	O1/O2v1_01_wzm,100.0%;O1/O2v1_02_wzt,99.19%;O1/O2v1_03_wbbM,99.367%;O1/O2v1_04_glf,98.961%;O1/O2v1_05_wbbN,98.658%;O1/O2v1_07_kfoC,96.811%	O1/O2v1_06_wbbO	0	NA	0 / 7 (0%)	NA	5	Extra_genes_wbbY_01_wbbY,99.865%;O12_01_rfbB,98.028%;OL101_03_rfbD,98.653%;OL101_02_rfbA,97.917%;O12_04_rfbC,97.297%
GCF_004311305.1	Lam et al 2021	NCBI_refseq	Japan	2013	human	unknown	human	SAMD00129533	Klebsiella pneumoniae	strong	60	359128	761451	5386798	no	-	ST86	O1/O2v1	O1	Very high	NA	1	0.9846	-2 bp	7 / 7 (100%)	O1/O2v1_01_wzm,100.0%;O1/O2v1_02_wzt,99.595%;O1/O2v1_03_wbbM,99.525%;O1/O2v1_04_glf,99.481%;O1/O2v1_05_wbbN,98.658%;O1/O2v1_06_wbbO,99.206%;O1/O2v1_07_kfoC,98.633%	NA	0	NA	0 / 7 (0%)	NA	3	Extra_genes_wbbY_01_wbbY,100.0%;O3b_01_manC,100.0%;O3/O3a_02_manB,98.904%
GCF_004312045.1	Lam et al 2021	NCBI_refseq	Japan	2013	human	unknown	human	SAMD00129570	Klebsiella pneumoniae	strong	75	253285	673265	5468353	no	-	ST1824	O1/O2v1	O1	Very high	NA	1	0.9808	-2 bp	7 / 7 (100%)	O1/O2v1_01_wzm,100.0%;O1/O2v1_02_wzt,99.595%;O1/O2v1_03_wbbM,99.209%;O1/O2v1_04_glf,97.922%;O1/O2v1_05_wbbN,98.322%;O1/O2v1_06_wbbO,98.942%;O1/O2v1_07_kfoC,97.267%	NA	0	NA	0 / 7 (0%)	NA	3	Extra_genes_wbbY_01_wbbY,100.0%;O3/O3a_01_manC,99.576%;O3/O3a_02_manB,98.904%
GCF_004312465.1	Lam et al 2021	NCBI_refseq	Japan	2013	human	unknown	human	SAMD00129591	Klebsiella pneumoniae	strong	45	473053	1596945	5357643	no	-	ST1266	O1/O2v1	O1	Very high	NA	1	0.9802	-2 bp	7 / 7 (100%)	O1/O2v1_01_wzm,100.0%;O1/O2v1_02_wzt,99.595%;O1/O2v1_03_wbbM,99.367%;O1/O2v1_04_glf,97.922%;O1/O2v1_05_wbbN,98.322%;O1/O2v1_06_wbbO,99.206%;O1/O2v1_07_kfoC,96.583%	NA	0	NA	0 / 7 (0%)	NA	3	Extra_genes_wbbY_01_wbbY,99.865%;O3b_01_manC,100.0%;O3/O3a_02_manB,99.123%
GCF_004312525.1	Lam et al 2021	NCBI_refseq	Japan	2013	human	unknown	human	SAMD00129594	Klebsiella pneumoniae	strong	208	434661	958230	5493552	no	-	ST215	O1/O2v1	O1	Very high	NA	1	0.9897	+2 bp	7 / 7 (100%)	O1/O2v1_01_wzm,100.0%;O1/O2v1_02_wzt,100.0%;O1/O2v1_03_wbbM,99.842%;O1/O2v1_04_glf,99.481%;O1/O2v1_05_wbbN,98.658%;O1/O2v1_06_wbbO,98.942%;O1/O2v1_07_kfoC,98.633%	NA	0	NA	0 / 7 (0%)	NA	3	Extra_genes_wbbY_01_wbbY,100.0%;O3b_01_manC,99.788%;O3/O3a_02_manB,98.904%
GCF_004312645.1	Lam et al 2021	NCBI_refseq	Japan	2014	human	unknown	human	SAMD00129600	Klebsiella pneumoniae	strong	53	338147	516926	5398233	no	-	ST86	O1/O2v1	O1	Very high	NA	1	0.9846	-2 bp	7 / 7 (100%)	O1/O2v1_01_wzm,100.0%;O1/O2v1_02_wzt,99.595%;O1/O2v1_03_wbbM,99.525%;O1/O2v1_04_glf,99.481%;O1/O2v1_05_wbbN,98.658%;O1/O2v1_06_wbbO,99.206%;O1/O2v1_07_kfoC,98.633%	NA	0	NA	0 / 7 (0%)	NA	3	Extra_genes_wbbY_01_wbbY,100.0%;O3b_01_manC,100.0%;O3/O3a_02_manB,98.684%
GCF_004312705.1	Lam et al 2021	NCBI_refseq	Japan	2014	human	unknown	human	SAMD00129603	Klebsiella pneumoniae	strong	74	224574	406351	5238546	no	-	ST540	O1/O2v1	O1	Very high	NA	1	0.9866	0 bp	7 / 7 (100%)	O1/O2v1_01_wzm,100.0%;O1/O2v1_02_wzt,99.595%;O1/O2v1_03_wbbM,99.525%;O1/O2v1_04_glf,98.701%;O1/O2v1_05_wbbN,100.0%;O1/O2v1_06_wbbO,99.206%;O1/O2v1_07_kfoC,98.633%	NA	0	NA	0 / 7 (0%)	NA	3	Extra_genes_wbbY_01_wbbY,99.865%;O3b_01_manC,99.788%;O3/O3a_02_manB,98.904%
GCF_004312825.1	Lam et al 2021	NCBI_refseq	Japan	2014	human	unknown	human	SAMD00129609	Klebsiella pneumoniae	strong	105	349149	1330253	5549106	no	-	ST327	O1/O2v1	O1	Very high	NA	1	0.9834	0 bp	7 / 7 (100%)	O1/O2v1_01_wzm,100.0%;O1/O2v1_02_wzt,99.595%;O1/O2v1_03_wbbM,99.367%;O1/O2v1_04_glf,98.182%;O1/O2v1_05_wbbN,98.322%;O1/O2v1_06_wbbO,98.942%;O1/O2v1_07_kfoC,98.633%	NA	0	NA	0 / 7 (0%)	NA	3	Extra_genes_wbbY_01_wbbY,99.861%;O3b_01_manC,99.788%;O3/O3a_02_manB,99.123%
GCF_004313005.1	Lam et al 2021	NCBI_refseq	Japan	2014	human	unknown	human	SAMD00129618	Klebsiella pneumoniae	strong	102	217054	898121	5469283	no	-	ST107	O1/O2v1	O1	Very high	NA	1	0.9809	-1 bp	7 / 7 (100%)	O1/O2v1_01_wzm,100.0%;O1/O2v1_02_wzt,99.19%;O1/O2v1_03_wbbM,99.367%;O1/O2v1_04_glf,98.442%;O1/O2v1_05_wbbN,97.651%;O1/O2v1_06_wbbO,98.677%;O1/O2v1_07_kfoC,98.861%	NA	0	NA	0 / 7 (0%)	NA	5	Extra_genes_wbbY_01_wbbY,100.0%;O12_01_rfbB,98.31%;OL101_03_rfbD,98.653%;OL101_02_rfbA,97.917%;O12_04_rfbC,97.838%
GCF_004313025.1	Lam et al 2021	NCBI_refseq	Japan	2014	human	unknown	human	SAMD00129619	Klebsiella pneumoniae	strong	64	324108	558375	5413123	no	-	ST86	O1/O2v1	O1	Very high	NA	1	0.9846	-2 bp	7 / 7 (100%)	O1/O2v1_01_wzm,100.0%;O1/O2v1_02_wzt,99.595%;O1/O2v1_03_wbbM,99.525%;O1/O2v1_04_glf,99.481%;O1/O2v1_05_wbbN,98.658%;O1/O2v1_06_wbbO,99.206%;O1/O2v1_07_kfoC,98.633%	NA	0	NA	0 / 7 (0%)	NA	3	Extra_genes_wbbY_01_wbbY,100.0%;O3b_01_manC,100.0%;O3/O3a_02_manB,98.904%
GCF_004313205.1	Lam et al 2021	NCBI_refseq	Japan	unknown	human	unknown	human	SAMD00129628	Klebsiella pneumoniae	strong	62	287027	778064	5475284	no	-	ST1544	O1/O2v1	O1	Very high	NA	1	0.9859	0 bp	7 / 7 (100%)	O1/O2v1_01_wzm,100.0%;O1/O2v1_02_wzt,99.595%;O1/O2v1_03_wbbM,99.367%;O1/O2v1_04_glf,98.961%;O1/O2v1_05_wbbN,99.664%;O1/O2v1_06_wbbO,99.206%;O1/O2v1_07_kfoC,97.494%	NA	0	NA	0 / 7 (0%)	NA	3	Extra_genes_wbbY_01_wbbY,100.0%;O3b_01_manC,99.788%;O3/O3a_02_manB,98.684%
GCF_004313585.1	Lam et al 2021	NCBI_refseq	Japan	2014	human	unknown	human	SAMD00129647	Klebsiella pneumoniae	strong	99	199423	443874	5476301	yes (100)	ambiguous_bases	ST86	O1/O2v1	O1	Very high	NA	1	0.9846	-2 bp	7 / 7 (100%)	O1/O2v1_01_wzm,100.0%;O1/O2v1_02_wzt,99.595%;O1/O2v1_03_wbbM,99.525%;O1/O2v1_04_glf,99.481%;O1/O2v1_05_wbbN,98.658%;O1/O2v1_06_wbbO,99.206%;O1/O2v1_07_kfoC,98.633%	NA	0	NA	0 / 7 (0%)	NA	3	Extra_genes_wbbY_01_wbbY,100.0%;O3b_01_manC,100.0%;O3/O3a_02_manB,98.904%
GCF_003112795.1	Lam et al 2021	NCBI_refseq	unknown	2014	human	unknown	human	SAMD00114665	Klebsiella pneumoniae	strong	254	44182	155390	5660542	yes (1710)	ambiguous_bases	ST34	O1/O2v1	O1	Good	?-	1	0.986	n/a	5 / 7 (71.4%)	O1/O2v1_02_wzt,100.0%;O1/O2v1_03_wbbM,99.367%;O1/O2v1_04_glf,97.922%;O1/O2v1_05_wbbN,99.664%;O1/O2v1_07_kfoC,98.405%	O1/O2v1_01_wzm;O1/O2v1_06_wbbO	0	NA	0 / 7 (0%)	NA	5	Extra_genes_wbbY_01_wbbY,99.73%;O12_01_rfbB,98.31%;OL101_03_rfbD,98.653%;OL101_02_rfbA,97.569%;O12_04_rfbC,97.297%
GCF_003115395.1	Lam et al 2021	NCBI_refseq	unknown	2014	human	unknown	human	SAMD00114668	Klebsiella pneumoniae	strong	156	96612	314529	5582785	yes (480)	ambiguous_bases	ST34	O1/O2v1	O1	Good	?-	0.9983	0.9866	n/a	6 / 7 (85.7%)	O1/O2v1_01_wzm,100.0%;O1/O2v1_02_wzt,100.0%;O1/O2v1_04_glf,97.922%;O1/O2v1_05_wbbN,99.664%;O1/O2v1_06_wbbO,98.942%;O1/O2v1_07_kfoC,98.405%	O1/O2v1_03_wbbM	0	NA	0 / 7 (0%)	NA	5	Extra_genes_wbbY_01_wbbY,99.73%;O12_01_rfbB,98.31%;OL101_03_rfbD,98.653%;OL101_02_rfbA,97.569%;O12_04_rfbC,97.297%
GCF_003115635.1	Lam et al 2021	NCBI_refseq	unknown	2014	human	unknown	human	SAMD00114680	Klebsiella pneumoniae	strong	233	51554	271763	5654616	yes (1317)	ambiguous_bases	ST34	O1/O2v1	O1	Good	-	0.9244	0.9859	-1 bp	6 / 7 (85.7%)	O1/O2v1_02_wzt,100.0%;O1/O2v1_03_wbbM,99.367%;O1/O2v1_04_glf,97.922%;O1/O2v1_05_wbbN,99.664%;O1/O2v1_06_wbbO,98.942%;O1/O2v1_07_kfoC,98.405%	O1/O2v1_01_wzm	0	NA	0 / 7 (0%)	NA	5	Extra_genes_wbbY_01_wbbY,99.73%;O12_01_rfbB,94.366%;OL101_03_rfbD,98.653%;OL101_02_rfbA,97.569%;O12_04_rfbC,97.297%
GCF_003115715.1	Lam et al 2021	NCBI_refseq	unknown	2014	human	unknown	human	SAMD00114684	Klebsiella pneumoniae	strong	242	64542	198273	5816480	yes (183)	ambiguous_bases	ST34	O1/O2v1	O1	None	?-	0.8707	0.9862	n/a	5 / 7 (71.4%)	O1/O2v1_01_wzm,99.609%;O1/O2v1_02_wzt,100.0%;O1/O2v1_04_glf,97.922%;O1/O2v1_05_wbbN,99.664%;O1/O2v1_07_kfoC,98.405%	O1/O2v1_03_wbbM;O1/O2v1_06_wbbO	0	NA	0 / 7 (0%)	NA	5	Extra_genes_wbbY_01_wbbY,99.73%;O12_01_rfbB,98.31%;OL101_03_rfbD,98.653%;OL101_02_rfbA,97.569%;O12_04_rfbC,97.297%
GCF_003227875.1	Lam et al 2021	NCBI_refseq	Singapore	unknown	human	unknown	human	SAMD00126354	Klebsiella pneumoniae	strong	169	127409	353369	5439443	no	-	ST65	O1/O2v1	O1	Good	-+	0.8829	0.938	-31 bp	5 / 7 (71.4%)	O1/O2v1_02_wzt,99.595%;O1/O2v1_03_wbbM,99.209%;O1/O2v1_04_glf,98.182%;O1/O2v1_05_wbbN,99.329%;O1/O2v1_06_wbbO,97.714%	O1/O2v1_01_wzm;O1/O2v1_07_kfoC	1	O1/O2v2_07_kfoC,99.256%	0 / 7 (0%)	NA	4	Extra_genes_wbbY_01_wbbY,99.46%;O3/O3a_01_manC,99.576%;O3/O3a_02_manB,99.123%;O1/O2v2_09_gmlB,98.706%
GCF_002163225.1	Lam et al 2021	NCBI_refseq	USA	2015	human	unknown	human	SAMN04521858	Klebsiella pneumoniae	strong	5	3521148	3521148	5653102	yes (50614)	ambiguous_bases	ST466	O1/O2v1	O1	Very high	NA	1	0.9811	-2 bp	7 / 7 (100%)	O1/O2v1_01_wzm,100.0%;O1/O2v1_02_wzt,99.595%;O1/O2v1_03_wbbM,99.367%;O1/O2v1_04_glf,98.182%;O1/O2v1_05_wbbN,98.322%;O1/O2v1_06_wbbO,99.206%;O1/O2v1_07_kfoC,97.267%	NA	0	NA	0 / 7 (0%)	NA	1	Extra_genes_wbbY_01_wbbY,99.865%
GCF_002152765.1	Lam et al 2021	NCBI_refseq	USA	2015	human	unknown	human	SAMN04521862	Klebsiella pneumoniae	strong	19	5500940	5500940	5832408	yes (178301)	ambiguous_bases	ST3831	O1/O2v1	O1	Very high	NA	1	0.9769	-2 bp	7 / 7 (100%)	O1/O2v1_01_wzm,100.0%;O1/O2v1_02_wzt,99.19%;O1/O2v1_03_wbbM,99.367%;O1/O2v1_04_glf,98.442%;O1/O2v1_05_wbbN,97.651%;O1/O2v1_06_wbbO,98.677%;O1/O2v1_07_kfoC,96.583%	NA	0	NA	0 / 7 (0%)	NA	5	Extra_genes_wbbY_01_wbbY,99.73%;O12_01_rfbB,98.028%;OL101_03_rfbD,98.653%;OL101_02_rfbA,97.917%;O12_04_rfbC,96.757%
GCF_002152825.1	Lam et al 2021	NCBI_refseq	USA	2015	human	unknown	human	SAMN04521866	Klebsiella pneumoniae	strong	9	5211968	5211968	5654547	yes (95140)	ambiguous_bases	ST15	O1/O2v1	O1	Very high	NA	1	0.9851	0 bp	7 / 7 (100%)	O1/O2v1_01_wzm,100.0%;O1/O2v1_02_wzt,99.595%;O1/O2v1_03_wbbM,99.209%;O1/O2v1_04_glf,99.221%;O1/O2v1_05_wbbN,98.322%;O1/O2v1_06_wbbO,99.206%;O1/O2v1_07_kfoC,98.633%	NA	0	NA	0 / 7 (0%)	NA	3	Extra_genes_wbbY_01_wbbY,100.0%;O3b_01_manC,100.0%;O3/O3a_02_manB,98.904%
GCF_001034285.1	Lam et al 2021	NCBI_refseq	unknown	2014	human	unknown	human	SAMN03280427	Klebsiella pneumoniae	strong	13	3023119	3023119	5560967	yes (7778)	ambiguous_bases	ST107	O1/O2v1	O1	Very high	NA	1	0.9828	0 bp	7 / 7 (100%)	O1/O2v1_01_wzm,100.0%;O1/O2v1_02_wzt,99.19%;O1/O2v1_03_wbbM,99.051%;O1/O2v1_04_glf,98.182%;O1/O2v1_05_wbbN,97.987%;O1/O2v1_06_wbbO,99.206%;O1/O2v1_07_kfoC,98.405%	NA	0	NA	0 / 7 (0%)	NA	5	Extra_genes_wbbY_01_wbbY,100.0%;O12_01_rfbB,98.028%;OL101_03_rfbD,98.653%;OL101_02_rfbA,97.917%;O12_04_rfbC,97.838%
GCF_001034365.1	Lam et al 2021	NCBI_refseq	unknown	2014	human	unknown	human	SAMN03280431	Klebsiella pneumoniae	strong	3	4432030	4432030	5467031	yes (15860)	ambiguous_bases	ST15	O1/O2v1	O1	None	-	0.4185	0.9924	-4000 bp	3 / 7 (42.9%)	O1/O2v1_01_wzm,97.531%;O1/O2v1_06_wbbO,99.206%;O1/O2v1_07_kfoC,98.633%	O1/O2v1_02_wzt;O1/O2v1_03_wbbM;O1/O2v1_04_glf;O1/O2v1_05_wbbN	0	NA	0 / 7 (0%)	NA	3	Extra_genes_wbbY_01_wbbY,100.0%;O3b_01_manC,100.0%;O3/O3a_02_manB,98.904%
GCF_002853165.1	Lam et al 2021	NCBI_refseq	China	2015	human	unknown	human	SAMN07609104	Klebsiella pneumoniae	strong	56	251931	479644	5553721	yes (351)	ambiguous_bases	ST660	O1/O2v1	O1	Very high	NA	1	0.9854	0 bp	7 / 7 (100%)	O1/O2v1_01_wzm,100.0%;O1/O2v1_02_wzt,99.595%;O1/O2v1_03_wbbM,99.209%;O1/O2v1_04_glf,99.221%;O1/O2v1_05_wbbN,98.322%;O1/O2v1_06_wbbO,99.206%;O1/O2v1_07_kfoC,98.633%	NA	0	NA	0 / 7 (0%)	NA	3	Extra_genes_wbbY_01_wbbY,100.0%;O3/O3a_01_manC,99.576%;O3/O3a_02_manB,98.904%
GCF_002257855.1	Lam et al 2021	NCBI_refseq	China	2015	human	unknown	human	SAMN06671961	Klebsiella pneumoniae	strong	110	283434	467188	5544604	yes (868)	ambiguous_bases	ST15	O1/O2v1	O1	Good	?-	1	0.9884	n/a	6 / 7 (85.7%)	O1/O2v1_01_wzm,99.609%;O1/O2v1_02_wzt,100.0%;O1/O2v1_04_glf,98.442%;O1/O2v1_05_wbbN,100.0%;O1/O2v1_06_wbbO,99.206%;O1/O2v1_07_kfoC,98.861%	O1/O2v1_03_wbbM	0	NA	0 / 7 (0%)	NA	3	Extra_genes_wbbY_01_wbbY,100.0%;O3b_01_manC,99.788%;O3/O3a_02_manB,99.123%
GCF_003196775.1	Lam et al 2021	NCBI_refseq	USA	2017	human	bile	human	SAMN09266894	Klebsiella pneumoniae	strong	64	172686	533495	5400352	no	-	ST2648	O1/O2v1	O1	Very high	NA	1	0.9768	-2 bp	7 / 7 (100%)	O1/O2v1_01_wzm,100.0%;O1/O2v1_02_wzt,98.785%;O1/O2v1_03_wbbM,98.892%;O1/O2v1_04_glf,98.442%;O1/O2v1_05_wbbN,97.315%;O1/O2v1_06_wbbO,98.413%;O1/O2v1_07_kfoC,96.811%	NA	0	NA	0 / 7 (0%)	NA	1	Extra_genes_wbbY_01_wbbY,99.73%
GCF_009907245.1	Lam et al 2021	NCBI_refseq	Nigeria	2015	human	unknown	human	SAMN13829967	Klebsiella pneumoniae	strong	185	94748	400512	5501319	no	-	ST48	O1/O2v1	O1	Very high	NA	1	0.9828	-2 bp	7 / 7 (100%)	O1/O2v1_01_wzm,100.0%;O1/O2v1_02_wzt,99.595%;O1/O2v1_03_wbbM,99.367%;O1/O2v1_04_glf,98.701%;O1/O2v1_05_wbbN,99.329%;O1/O2v1_06_wbbO,99.206%;O1/O2v1_07_kfoC,98.405%	NA	0	NA	0 / 7 (0%)	NA	5	Extra_genes_wbbY_01_wbbY,99.865%;O12_01_rfbB,97.746%;OL101_03_rfbD,98.653%;OL101_02_rfbA,97.917%;O12_04_rfbC,97.838%
GCF_902508375.1	Lam et al 2021	NCBI_refseq	China	2017	human	orbital cellulitis	human	SAMEA6099584	Klebsiella pneumoniae	strong	281	409039	723942	5210235	yes (976)	ambiguous_bases	ST1049	O1/O2v1	O1	Very high	NA	1	0.9821	-2 bp	7 / 7 (100%)	O1/O2v1_01_wzm,100.0%;O1/O2v1_02_wzt,99.595%;O1/O2v1_03_wbbM,99.525%;O1/O2v1_04_glf,97.662%;O1/O2v1_05_wbbN,99.664%;O1/O2v1_06_wbbO,98.942%;O1/O2v1_07_kfoC,97.494%	NA	0	NA	0 / 7 (0%)	NA	3	Extra_genes_wbbY_01_wbbY,99.73%;O3/O3a_01_manC,100.0%;O3/O3a_02_manB,98.684%
GCF_004803085.1	Lam et al 2021	NCBI_refseq	Egypt	unknown	human	unknown	human	SAMN11388470	Klebsiella pneumoniae	strong	96	123393	340536	5550994	no	-	ST383	O1/O2v2	O1	Very high	NA	1	0.9844	+6 bp	10 / 10 (100%)	O1/O2v2_01_wzm,100.0%;O1/O2v2_02_wzt,99.19%;O1/O2v2_03_wbbM,98.734%;O1/O2v2_04_glf,98.961%;O1/O2v2_05_wbbN,98.322%;O1/O2v2_06_wbbO,99.735%;O1/O2v2_07_kfoC,98.759%;O1/O2v2_08_gmlC,97.741%;O1/O2v2_09_gmlB,99.388%;O1/O2v2_10_gmlA,100.0%	NA	0	NA	0 / 10 (0%)	NA	3	Extra_genes_wbbY_01_wbbY,99.73%;O3b_01_manC,99.576%;O3/O3a_02_manB,99.123%
GCF_004208855.1	Lam et al 2021	NCBI_refseq	Egypt	2003	human	unknown	human	SAMN10907305	Klebsiella pneumoniae	strong	241	247573	584888	5729143	no	-	ST15	O1/O2v2	O1	Very high	NA	1	0.9954	0 bp	10 / 10 (100%)	O1/O2v2_01_wzm,100.0%;O1/O2v2_02_wzt,99.595%;O1/O2v2_03_wbbM,99.525%;O1/O2v2_04_glf,98.961%;O1/O2v2_05_wbbN,99.329%;O1/O2v2_06_wbbO,99.735%;O1/O2v2_07_kfoC,100.0%;O1/O2v2_08_gmlC,100.0%;O1/O2v2_09_gmlB,100.0%;O1/O2v2_10_gmlA,100.0%	NA	0	NA	0 / 10 (0%)	NA	3	Extra_genes_wbbY_01_wbbY,100.0%;O3b_01_manC,99.788%;O3/O3a_02_manB,98.465%
GCF_004802845.1	Lam et al 2021	NCBI_refseq	Egypt	unknown	human	unknown	human	SAMN11388485	Klebsiella pneumoniae	strong	77	182941	411790	5402564	no	-	ST395	O1/O2v2	O1	Very high	NA	1	0.9897	-2 bp	10 / 10 (100%)	O1/O2v2_01_wzm,100.0%;O1/O2v2_02_wzt,99.595%;O1/O2v2_03_wbbM,100.0%;O1/O2v2_04_glf,98.961%;O1/O2v2_05_wbbN,97.651%;O1/O2v2_06_wbbO,99.735%;O1/O2v2_07_kfoC,99.256%;O1/O2v2_08_gmlC,98.768%;O1/O2v2_09_gmlB,99.388%;O1/O2v2_10_gmlA,100.0%	NA	0	NA	0 / 10 (0%)	NA	3	Extra_genes_wbbY_01_wbbY,99.73%;O3b_01_manC,99.153%;O3/O3a_02_manB,98.246%
GCF_002173875.1	Lam et al 2021	NCBI_refseq	China	2012	human	unknown	human	SAMN05945909	Klebsiella pneumoniae	strong	375	27962	113749	5509257	no	-	ST23	O1/O2v2	O1	Very high	NA	1	0.9912	-2 bp	10 / 10 (100%)	O1/O2v2_01_wzm,100.0%;O1/O2v2_02_wzt,99.595%;O1/O2v2_03_wbbM,99.367%;O1/O2v2_04_glf,98.442%;O1/O2v2_05_wbbN,98.658%;O1/O2v2_06_wbbO,100.0%;O1/O2v2_07_kfoC,99.007%;O1/O2v2_08_gmlC,98.563%;O1/O2v2_09_gmlB,99.388%;O1/O2v2_10_gmlA,100.0%	NA	0	NA	0 / 10 (0%)	NA	3	Extra_genes_wbbY_01_wbbY,100.0%;O3b_01_manC,99.576%;O3/O3a_02_manB,99.123%
GCF_003403275.1	Lam et al 2021	NCBI_refseq	Russia	2015	human	unknown	human	SAMN09781316	Klebsiella pneumoniae	strong	33	295245	1419284	5199422	no	-	ST17	O1/O2v2	O1	Very high	NA	1	0.9843	0 bp	10 / 10 (100%)	O1/O2v2_01_wzm,100.0%;O1/O2v2_02_wzt,99.19%;O1/O2v2_03_wbbM,98.892%;O1/O2v2_04_glf,98.701%;O1/O2v2_05_wbbN,98.322%;O1/O2v2_06_wbbO,99.735%;O1/O2v2_07_kfoC,99.007%;O1/O2v2_08_gmlC,97.125%;O1/O2v2_09_gmlB,99.083%;O1/O2v2_10_gmlA,99.206%	NA	0	NA	0 / 10 (0%)	NA	5	Extra_genes_wbbY_01_wbbY,100.0%;O12_01_rfbB,97.746%;OL101_03_rfbD,98.316%;OL101_02_rfbA,96.875%;O12_04_rfbC,95.676%
GCF_002369925.1	Lam et al 2021	NCBI_refseq	China	2013	human	unknown	human	SAMN07259332	Klebsiella pneumoniae	strong	4	5426969	5426969	5824783	no	-	ST23	O1/O2v2	O1	Very high	NA	1	0.9911	-2 bp	10 / 10 (100%)	O1/O2v2_01_wzm,100.0%;O1/O2v2_02_wzt,99.595%;O1/O2v2_03_wbbM,99.367%;O1/O2v2_04_glf,98.442%;O1/O2v2_05_wbbN,98.658%;O1/O2v2_06_wbbO,100.0%;O1/O2v2_07_kfoC,99.007%;O1/O2v2_08_gmlC,98.357%;O1/O2v2_09_gmlB,99.694%;O1/O2v2_10_gmlA,100.0%	NA	0	NA	0 / 10 (0%)	NA	3	Extra_genes_wbbY_01_wbbY,100.0%;O3b_01_manC,99.576%;O3/O3a_02_manB,99.123%
GCF_000814805.1	Lam et al 2021	NCBI_refseq	Taiwan	2002	human	unknown	human	SAMN03097203	Klebsiella pneumoniae	strong	1	5341039	5341039	5341039	no	-	ST65	O1/O2v2	O1	Very high	NA	1	0.9898	0 bp	10 / 10 (100%)	O1/O2v2_01_wzm,100.0%;O1/O2v2_02_wzt,99.595%;O1/O2v2_03_wbbM,99.842%;O1/O2v2_04_glf,98.961%;O1/O2v2_05_wbbN,97.651%;O1/O2v2_06_wbbO,99.735%;O1/O2v2_07_kfoC,99.256%;O1/O2v2_08_gmlC,98.768%;O1/O2v2_09_gmlB,98.777%;O1/O2v2_10_gmlA,99.206%	NA	0	NA	0 / 10 (0%)	NA	3	Extra_genes_wbbY_01_wbbY,99.46%;O3/O3a_01_manC,99.576%;O3/O3a_02_manB,99.123%
GCF_002173885.1	Lam et al 2021	NCBI_refseq	China	2012	human	unknown	human	SAMN05945919	Klebsiella pneumoniae	strong	746	15690	81321	5583060	no	-	ST23-1LV	O1/O2v2	O1	Very high	NA	1	0.9913	-2 bp	10 / 10 (100%)	O1/O2v2_01_wzm,100.0%;O1/O2v2_02_wzt,99.595%;O1/O2v2_03_wbbM,99.367%;O1/O2v2_04_glf,98.442%;O1/O2v2_05_wbbN,98.658%;O1/O2v2_06_wbbO,100.0%;O1/O2v2_07_kfoC,99.007%;O1/O2v2_08_gmlC,98.563%;O1/O2v2_09_gmlB,99.694%;O1/O2v2_10_gmlA,100.0%	NA	0	NA	0 / 10 (0%)	NA	3	Extra_genes_wbbY_01_wbbY,100.0%;O3b_01_manC,99.576%;O3/O3a_02_manB,99.123%
GCF_008374365.1	Lam et al 2021	NCBI_refseq	France	2018	human	unknown	human	SAMN12676088	Klebsiella pneumoniae	strong	188	120307	264996	5744255	no	-	ST383	O1/O2v2	O1	None	-	0.4712	0.9857	0 bp	4 / 10 (40%)	O1/O2v2_07_kfoC,99.007%;O1/O2v2_08_gmlC,97.536%;O1/O2v2_09_gmlB,98.777%;O1/O2v2_10_gmlA,100.0%	O1/O2v2_01_wzm;O1/O2v2_02_wzt;O1/O2v2_03_wbbM;O1/O2v2_04_glf;O1/O2v2_05_wbbN;O1/O2v2_06_wbbO	0	NA	0 / 10 (0%)	NA	1	Extra_genes_wbbY_01_wbbY,99.73%
GCF_002174015.1	Lam et al 2021	NCBI_refseq	China	2012	human	unknown	human	SAMN05945968	Klebsiella pneumoniae	strong	304	39780	105804	5374378	no	-	ST29	O1/O2v2	O1	Very high	NA	1	0.9914	-2 bp	10 / 10 (100%)	O1/O2v2_01_wzm,100.0%;O1/O2v2_02_wzt,99.595%;O1/O2v2_03_wbbM,99.842%;O1/O2v2_04_glf,99.221%;O1/O2v2_05_wbbN,98.993%;O1/O2v2_06_wbbO,100.0%;O1/O2v2_07_kfoC,98.263%;O1/O2v2_08_gmlC,97.947%;O1/O2v2_09_gmlB,99.694%;O1/O2v2_10_gmlA,100.0%	NA	0	NA	0 / 10 (0%)	NA	3	Extra_genes_wbbY_01_wbbY,99.73%;O3/O3a_01_manC,99.364%;O3/O3a_02_manB,98.684%
GCF_009497755.1	Lam et al 2021	NCBI_refseq	China	2014	human	unknown	human	SAMN08366843	Klebsiella pneumoniae	strong	3	5438591	5438591	5749567	no	-	ST1265	O1/O2v2	O1	Very high	NA	1	0.9912	-2 bp	10 / 10 (100%)	O1/O2v2_01_wzm,100.0%;O1/O2v2_02_wzt,99.595%;O1/O2v2_03_wbbM,99.367%;O1/O2v2_04_glf,98.442%;O1/O2v2_05_wbbN,98.658%;O1/O2v2_06_wbbO,100.0%;O1/O2v2_07_kfoC,99.007%;O1/O2v2_08_gmlC,98.563%;O1/O2v2_09_gmlB,99.694%;O1/O2v2_10_gmlA,100.0%	NA	0	NA	0 / 10 (0%)	NA	3	Extra_genes_wbbY_01_wbbY,99.865%;O3b_01_manC,99.576%;O3/O3a_02_manB,99.123%
GCF_003953905.1	Lam et al 2021	NCBI_refseq	China	2014	human	unknown	human	SAMN08366844	Klebsiella pneumoniae	strong	2	5252687	5252687	5445863	no	-	ST23	O1/O2v2	O1	Very high	NA	1	0.9913	-2 bp	10 / 10 (100%)	O1/O2v2_01_wzm,100.0%;O1/O2v2_02_wzt,99.595%;O1/O2v2_03_wbbM,99.367%;O1/O2v2_04_glf,98.442%;O1/O2v2_05_wbbN,98.658%;O1/O2v2_06_wbbO,100.0%;O1/O2v2_07_kfoC,99.007%;O1/O2v2_08_gmlC,98.563%;O1/O2v2_09_gmlB,99.694%;O1/O2v2_10_gmlA,100.0%	NA	0	NA	0 / 10 (0%)	NA	3	Extra_genes_wbbY_01_wbbY,100.0%;O3b_01_manC,99.576%;O3/O3a_02_manB,99.123%
GCF_009825455.1	Lam et al 2021	NCBI_refseq	UK	2010	human	unknown	human	SAMN13675337	Klebsiella pneumoniae	strong	128	200385	518999	5550142	yes (764)	ambiguous_bases	ST101	O1/O2v2	O1	Very high	NA	1	0.9853	0 bp	10 / 10 (100%)	O1/O2v2_01_wzm,100.0%;O1/O2v2_02_wzt,99.19%;O1/O2v2_03_wbbM,98.734%;O1/O2v2_04_glf,99.74%;O1/O2v2_05_wbbN,98.322%;O1/O2v2_06_wbbO,99.204%;O1/O2v2_07_kfoC,99.007%;O1/O2v2_08_gmlC,97.741%;O1/O2v2_09_gmlB,99.388%;O1/O2v2_10_gmlA,100.0%	NA	0	NA	0 / 10 (0%)	NA	1	Extra_genes_wbbY_01_wbbY,99.865%
GCF_009826375.1	Lam et al 2021	NCBI_refseq	Greece	2012	human	unknown	human	SAMN13675346	Klebsiella pneumoniae	strong	108	127122	541770	5560088	yes (410)	ambiguous_bases	ST383	O1/O2v2	O1	Very high	NA	1	0.9844	+6 bp	10 / 10 (100%)	O1/O2v2_01_wzm,100.0%;O1/O2v2_02_wzt,99.19%;O1/O2v2_03_wbbM,98.734%;O1/O2v2_04_glf,98.961%;O1/O2v2_05_wbbN,98.322%;O1/O2v2_06_wbbO,99.735%;O1/O2v2_07_kfoC,98.759%;O1/O2v2_08_gmlC,97.741%;O1/O2v2_09_gmlB,99.388%;O1/O2v2_10_gmlA,100.0%	NA	0	NA	0 / 10 (0%)	NA	3	Extra_genes_wbbY_01_wbbY,99.595%;O3b_01_manC,99.576%;O3/O3a_02_manB,99.123%
GCF_009825615.1	Lam et al 2021	NCBI_refseq	Greece	2012	human	unknown	human	SAMN13675355	Klebsiella pneumoniae	strong	114	117376	340584	5543867	yes (318)	ambiguous_bases	ST383	O1/O2v2	O1	Good	?-	0.9744	0.9843	n/a	9 / 10 (90%)	O1/O2v2_01_wzm,100.0%;O1/O2v2_02_wzt,99.19%;O1/O2v2_03_wbbM,98.734%;O1/O2v2_04_glf,98.961%;O1/O2v2_05_wbbN,98.322%;O1/O2v2_06_wbbO,99.735%;O1/O2v2_07_kfoC,98.759%;O1/O2v2_09_gmlB,99.388%;O1/O2v2_10_gmlA,100.0%	O1/O2v2_08_gmlC	0	NA	0 / 10 (0%)	NA	3	Extra_genes_wbbY_01_wbbY,99.595%;O3b_01_manC,99.576%;O3/O3a_02_manB,99.123%
GCF_009825675.1	Lam et al 2021	NCBI_refseq	Greece	2012	human	unknown	human	SAMN13675357	Klebsiella pneumoniae	strong	106	114090	304628	5558056	yes (422)	ambiguous_bases	ST383	O1/O2v2	O1	Very high	NA	1	0.9835	+15 bp	10 / 10 (100%)	O1/O2v2_01_wzm,100.0%;O1/O2v2_02_wzt,99.19%;O1/O2v2_03_wbbM,98.734%;O1/O2v2_04_glf,98.961%;O1/O2v2_05_wbbN,98.322%;O1/O2v2_06_wbbO,99.735%;O1/O2v2_07_kfoC,97.783%;O1/O2v2_08_gmlC,97.741%;O1/O2v2_09_gmlB,99.388%;O1/O2v2_10_gmlA,100.0%	NA	0	NA	0 / 10 (0%)	NA	3	Extra_genes_wbbY_01_wbbY,99.595%;O3b_01_manC,99.576%;O3/O3a_02_manB,99.123%
GCF_009825605.1	Lam et al 2021	NCBI_refseq	Netherlands	2013	human	unknown	human	SAMN13675361	Klebsiella pneumoniae	strong	110	183263	728673	5588920	yes (276)	ambiguous_bases	ST395	O1/O2v2	O1	Very high	NA	1	0.9897	-2 bp	10 / 10 (100%)	O1/O2v2_01_wzm,100.0%;O1/O2v2_02_wzt,99.595%;O1/O2v2_03_wbbM,100.0%;O1/O2v2_04_glf,98.961%;O1/O2v2_05_wbbN,97.651%;O1/O2v2_06_wbbO,99.735%;O1/O2v2_07_kfoC,99.256%;O1/O2v2_08_gmlC,98.768%;O1/O2v2_09_gmlB,99.388%;O1/O2v2_10_gmlA,100.0%	NA	0	NA	0 / 10 (0%)	NA	3	Extra_genes_wbbY_01_wbbY,99.73%;O3b_01_manC,99.153%;O3/O3a_02_manB,98.246%
GCF_000223435.1	Lam et al 2021	NCBI_refseq	Netherlands	2011	human	unknown	human	SAMN00699801	Klebsiella pneumoniae	strong	394	34170	151374	5687314	yes (127)	ambiguous_bases	ST395	O1/O2v2	O1	High	-	1	0.9895	-3 bp	9 / 10 (90%)	O1/O2v2_01_wzm,100.0%;O1/O2v2_02_wzt,99.595%;O1/O2v2_03_wbbM,100.0%;O1/O2v2_04_glf,98.958%;O1/O2v2_05_wbbN,97.651%;O1/O2v2_06_wbbO,99.735%;O1/O2v2_08_gmlC,98.768%;O1/O2v2_09_gmlB,99.388%;O1/O2v2_10_gmlA,100.0%	O1/O2v2_07_kfoC	0	NA	0 / 10 (0%)	NA	3	Extra_genes_wbbY_01_wbbY,99.73%;O3b_01_manC,99.153%;O3/O3a_02_manB,98.246%
GCF_004010995.1	Lam et al 2021	NCBI_refseq	Sweden	2008	human	unknown	human	SAMN08222595	Klebsiella pneumoniae	strong	5	5277535	5277535	5582414	no	-	ST101	O1/O2v2	O1	Very high	NA	1	0.9853	0 bp	10 / 10 (100%)	O1/O2v2_01_wzm,100.0%;O1/O2v2_02_wzt,99.19%;O1/O2v2_03_wbbM,98.734%;O1/O2v2_04_glf,99.74%;O1/O2v2_05_wbbN,98.322%;O1/O2v2_06_wbbO,99.204%;O1/O2v2_07_kfoC,99.007%;O1/O2v2_08_gmlC,97.741%;O1/O2v2_09_gmlB,99.388%;O1/O2v2_10_gmlA,100.0%	NA	0	NA	0 / 10 (0%)	NA	1	Extra_genes_wbbY_01_wbbY,99.865%
GCF_008374515.1	Lam et al 2021	NCBI_refseq	France	2018	human	unknown	human	SAMN12676082	Klebsiella pneumoniae	strong	59	241997	504241	5458618	no	-	ST13	O1/O2v2	O1	None	-	0.2915	0.9834	0 bp	3 / 10 (30%)	O1/O2v2_08_gmlC,97.536%;O1/O2v2_09_gmlB,99.083%;O1/O2v2_10_gmlA,100.0%	O1/O2v2_01_wzm;O1/O2v2_02_wzt;O1/O2v2_03_wbbM;O1/O2v2_04_glf;O1/O2v2_05_wbbN;O1/O2v2_06_wbbO;O1/O2v2_07_kfoC	0	NA	0 / 10 (0%)	NA	1	Extra_genes_wbbY_01_wbbY,99.865%
GCF_008374465.1	Lam et al 2021	NCBI_refseq	France	2018	human	unknown	human	SAMN12676084	Klebsiella pneumoniae	strong	86	172506	417993	5507418	no	-	ST1788	O1/O2v2	O1	None	-	0.3786	0.999	0 bp	3 / 10 (30%)	O1/O2v2_08_gmlC,100.0%;O1/O2v2_09_gmlB,100.0%;O1/O2v2_10_gmlA,100.0%	O1/O2v2_01_wzm;O1/O2v2_02_wzt;O1/O2v2_03_wbbM;O1/O2v2_04_glf;O1/O2v2_05_wbbN;O1/O2v2_06_wbbO;O1/O2v2_07_kfoC	0	NA	0 / 10 (0%)	NA	1	Extra_genes_wbbY_01_wbbY,100.0%
GCF_008374255.1	Lam et al 2021	NCBI_refseq	France	2018	human	unknown	human	SAMN12676094	Klebsiella pneumoniae	strong	203	127372	286944	5596899	no	-	ST13	O1/O2v2	O1	Good	?-	0.9981	0.9873	n/a	9 / 10 (90%)	O1/O2v2_01_wzm,100.0%;O1/O2v2_02_wzt,98.785%;O1/O2v2_03_wbbM,99.209%;O1/O2v2_04_glf,99.221%;O1/O2v2_05_wbbN,98.322%;O1/O2v2_06_wbbO,99.735%;O1/O2v2_08_gmlC,97.536%;O1/O2v2_09_gmlB,99.083%;O1/O2v2_10_gmlA,100.0%	O1/O2v2_07_kfoC	0	NA	0 / 10 (0%)	NA	2	Extra_genes_wbbY_01_wbbY,99.865%;O3b_02_manB,98.904%
GCF_009740045.1	Lam et al 2021	NCBI_refseq	Taiwan	2018	human	unknown	human	SAMN12838239	Klebsiella pneumoniae	strong	4	5292691	5292691	5555061	no	-	0	O1/O2v2	O1	None	-	1	0.9852	-5 bp	5 / 10 (50%)	O1/O2v2_02_wzt,99.595%;O1/O2v2_06_wbbO,100.0%;O1/O2v2_07_kfoC,98.759%;O1/O2v2_08_gmlC,96.92%;O1/O2v2_10_gmlA,100.0%	O1/O2v2_01_wzm;O1/O2v2_03_wbbM;O1/O2v2_04_glf;O1/O2v2_05_wbbN;O1/O2v2_09_gmlB	0	NA	0 / 10 (0%)	NA	5	Extra_genes_wbbY_01_wbbY,99.865%;O12_01_rfbB,97.746%;OL101_03_rfbD,98.99%;OL101_02_rfbA,97.917%;OL103_01_rmlC,96.774%
GCF_009740065.1	Lam et al 2021	NCBI_refseq	Taiwan	2018	human	unknown	human	SAMN12838238	Klebsiella pneumoniae	strong	4	5308286	5308286	5772996	no	-	0	O1/O2v2	O1	High	-	1	0.9894	0 bp	8 / 10 (80%)	O1/O2v2_02_wzt,100.0%;O1/O2v2_03_wbbM,99.684%;O1/O2v2_04_glf,98.701%;O1/O2v2_05_wbbN,98.658%;O1/O2v2_06_wbbO,99.735%;O1/O2v2_07_kfoC,99.256%;O1/O2v2_09_gmlB,99.083%;O1/O2v2_10_gmlA,100.0%	O1/O2v2_01_wzm;O1/O2v2_08_gmlC	0	NA	0 / 10 (0%)	NA	4	Extra_genes_wbbY_01_wbbY,99.595%;OL101_03_rfbD,97.98%;O12_04_rfbC,96.216%;OL102_01_rfbB,94.286%
GCF_900493735.1	Lam et al 2021	NCBI_refseq	Thailand	2016	human	unknown	human	SAMEA4364579	Klebsiella pneumoniae	strong	51	442555	684931	5610427	yes (984)	ambiguous_bases	ST23	O1/O2v2	O1	Very high	NA	1	0.9912	-2 bp	10 / 10 (100%)	O1/O2v2_01_wzm,100.0%;O1/O2v2_02_wzt,99.595%;O1/O2v2_03_wbbM,99.367%;O1/O2v2_04_glf,98.442%;O1/O2v2_05_wbbN,98.658%;O1/O2v2_06_wbbO,100.0%;O1/O2v2_07_kfoC,99.007%;O1/O2v2_08_gmlC,98.563%;O1/O2v2_09_gmlB,99.388%;O1/O2v2_10_gmlA,100.0%	NA	0	NA	0 / 10 (0%)	NA	3	Extra_genes_wbbY_01_wbbY,100.0%;O3b_01_manC,99.576%;O3/O3a_02_manB,99.123%
GCF_900493725.1	Lam et al 2021	NCBI_refseq	Thailand	2016	human	unknown	human	SAMEA4364581	Klebsiella pneumoniae	strong	46	477059	1473127	5545562	yes (1373)	ambiguous_bases	ST23	O1/O2v2	O1	Very high	NA	1	0.9913	-2 bp	10 / 10 (100%)	O1/O2v2_01_wzm,100.0%;O1/O2v2_02_wzt,99.595%;O1/O2v2_03_wbbM,99.367%;O1/O2v2_04_glf,98.442%;O1/O2v2_05_wbbN,98.658%;O1/O2v2_06_wbbO,100.0%;O1/O2v2_07_kfoC,99.007%;O1/O2v2_08_gmlC,98.563%;O1/O2v2_09_gmlB,99.694%;O1/O2v2_10_gmlA,100.0%	NA	0	NA	0 / 10 (0%)	NA	3	Extra_genes_wbbY_01_wbbY,100.0%;O3b_01_manC,99.576%;O3/O3a_02_manB,99.123%
GCF_900493775.1	Lam et al 2021	NCBI_refseq	Thailand	2016	human	unknown	human	SAMEA4364584	Klebsiella pneumoniae	strong	70	274466	601841	5230924	yes (378)	ambiguous_bases	ST65	O1/O2v2	O1	Very high	NA	1	0.9899	0 bp	10 / 10 (100%)	O1/O2v2_01_wzm,100.0%;O1/O2v2_02_wzt,99.595%;O1/O2v2_03_wbbM,100.0%;O1/O2v2_04_glf,98.961%;O1/O2v2_05_wbbN,97.651%;O1/O2v2_06_wbbO,99.735%;O1/O2v2_07_kfoC,99.256%;O1/O2v2_08_gmlC,98.768%;O1/O2v2_09_gmlB,98.777%;O1/O2v2_10_gmlA,99.206%	NA	0	NA	0 / 10 (0%)	NA	3	Extra_genes_wbbY_01_wbbY,99.595%;O3/O3a_01_manC,99.576%;O3/O3a_02_manB,99.123%
GCF_900493655.1	Lam et al 2021	NCBI_refseq	Thailand	2016	human	unknown	human	SAMEA4364589	Klebsiella pneumoniae	strong	48	405875	951269	5504177	yes (511)	ambiguous_bases	ST25	O1/O2v2	O1	Very high	NA	1	0.992	0 bp	10 / 10 (100%)	O1/O2v2_01_wzm,100.0%;O1/O2v2_02_wzt,99.595%;O1/O2v2_03_wbbM,99.525%;O1/O2v2_04_glf,98.961%;O1/O2v2_05_wbbN,98.993%;O1/O2v2_06_wbbO,100.0%;O1/O2v2_07_kfoC,99.752%;O1/O2v2_08_gmlC,99.384%;O1/O2v2_09_gmlB,99.388%;O1/O2v2_10_gmlA,99.206%	NA	0	NA	0 / 10 (0%)	NA	3	Extra_genes_wbbY_01_wbbY,99.73%;O3/O3a_01_manC,99.576%;O3/O3a_02_manB,99.123%
GCF_900493795.1	Lam et al 2021	NCBI_refseq	Thailand	2016	human	unknown	human	SAMEA4364601	Klebsiella pneumoniae	strong	55	418483	681333	5482421	yes (1861)	ambiguous_bases	ST23	O1/O2v2	O1	Very high	NA	1	0.9913	-2 bp	10 / 10 (100%)	O1/O2v2_01_wzm,100.0%;O1/O2v2_02_wzt,99.595%;O1/O2v2_03_wbbM,99.367%;O1/O2v2_04_glf,98.442%;O1/O2v2_05_wbbN,98.658%;O1/O2v2_06_wbbO,100.0%;O1/O2v2_07_kfoC,99.007%;O1/O2v2_08_gmlC,98.563%;O1/O2v2_09_gmlB,99.694%;O1/O2v2_10_gmlA,100.0%	NA	0	NA	0 / 10 (0%)	NA	3	Extra_genes_wbbY_01_wbbY,100.0%;O3b_01_manC,99.364%;O3/O3a_02_manB,99.123%
GCF_900493905.1	Lam et al 2021	NCBI_refseq	Thailand	2016	human	unknown	human	SAMEA4364603	Klebsiella pneumoniae	strong	101	327515	604400	5748011	yes (2565)	ambiguous_bases	ST23	O1/O2v2	O1	Very high	NA	1	0.9913	-2 bp	10 / 10 (100%)	O1/O2v2_01_wzm,100.0%;O1/O2v2_02_wzt,99.595%;O1/O2v2_03_wbbM,99.367%;O1/O2v2_04_glf,98.442%;O1/O2v2_05_wbbN,98.658%;O1/O2v2_06_wbbO,100.0%;O1/O2v2_07_kfoC,99.007%;O1/O2v2_08_gmlC,98.563%;O1/O2v2_09_gmlB,99.694%;O1/O2v2_10_gmlA,100.0%	NA	0	NA	0 / 10 (0%)	NA	3	Extra_genes_wbbY_01_wbbY,100.0%;O3b_01_manC,99.576%;O3/O3a_02_manB,99.123%
GCF_900493965.1	Lam et al 2021	NCBI_refseq	Thailand	2016	human	unknown	human	SAMEA4364605	Klebsiella pneumoniae	strong	59	399955	1256459	5679662	yes (479)	ambiguous_bases	ST23	O1/O2v2	O1	Very high	NA	1	0.9912	-2 bp	10 / 10 (100%)	O1/O2v2_01_wzm,100.0%;O1/O2v2_02_wzt,99.595%;O1/O2v2_03_wbbM,99.209%;O1/O2v2_04_glf,98.442%;O1/O2v2_05_wbbN,98.658%;O1/O2v2_06_wbbO,100.0%;O1/O2v2_07_kfoC,99.007%;O1/O2v2_08_gmlC,98.563%;O1/O2v2_09_gmlB,99.694%;O1/O2v2_10_gmlA,100.0%	NA	0	NA	0 / 10 (0%)	NA	3	Extra_genes_wbbY_01_wbbY,100.0%;O3b_01_manC,99.576%;O3/O3a_02_manB,99.123%
GCF_900493975.1	Lam et al 2021	NCBI_refseq	Thailand	2016	human	unknown	human	SAMEA4364606	Klebsiella pneumoniae	strong	140	289460	830973	5602445	yes (2283)	ambiguous_bases	ST23	O1/O2v2	O1	Good	-	0.9615	0.9911	-421 bp	9 / 10 (90%)	O1/O2v2_01_wzm,100.0%;O1/O2v2_02_wzt,99.595%;O1/O2v2_03_wbbM,99.367%;O1/O2v2_04_glf,98.442%;O1/O2v2_05_wbbN,98.658%;O1/O2v2_06_wbbO,100.0%;O1/O2v2_07_kfoC,99.007%;O1/O2v2_09_gmlB,99.361%;O1/O2v2_10_gmlA,100.0%	O1/O2v2_08_gmlC	0	NA	0 / 10 (0%)	NA	3	Extra_genes_wbbY_01_wbbY,100.0%;O3b_01_manC,99.576%;O3/O3a_02_manB,99.123%
GCF_900493935.1	Lam et al 2021	NCBI_refseq	Thailand	2016	human	unknown	human	SAMEA4364608	Klebsiella pneumoniae	strong	58	409009	933863	5576123	yes (631)	ambiguous_bases	ST29	O1/O2v2	O1	Very high	NA	1	0.9916	-2 bp	10 / 10 (100%)	O1/O2v2_01_wzm,100.0%;O1/O2v2_02_wzt,99.595%;O1/O2v2_03_wbbM,99.842%;O1/O2v2_04_glf,99.481%;O1/O2v2_05_wbbN,98.993%;O1/O2v2_06_wbbO,100.0%;O1/O2v2_07_kfoC,98.263%;O1/O2v2_08_gmlC,97.947%;O1/O2v2_09_gmlB,99.694%;O1/O2v2_10_gmlA,100.0%	NA	0	NA	0 / 10 (0%)	NA	3	Extra_genes_wbbY_01_wbbY,99.73%;O3/O3a_01_manC,99.364%;O3/O3a_02_manB,98.684%
GCF_900493895.1	Lam et al 2021	NCBI_refseq	Thailand	2016	human	unknown	human	SAMEA4364615	Klebsiella pneumoniae	strong	83	219759	908932	5777241	yes (467)	ambiguous_bases	ST110	O1/O2v2	O1	Very high	NA	1	0.9849	+1 bp	10 / 10 (100%)	O1/O2v2_01_wzm,100.0%;O1/O2v2_02_wzt,99.19%;O1/O2v2_03_wbbM,98.734%;O1/O2v2_04_glf,99.221%;O1/O2v2_05_wbbN,97.651%;O1/O2v2_06_wbbO,99.735%;O1/O2v2_07_kfoC,99.007%;O1/O2v2_08_gmlC,97.331%;O1/O2v2_09_gmlB,97.705%;O1/O2v2_10_gmlA,100.0%	NA	0	NA	0 / 10 (0%)	NA	3	Extra_genes_wbbY_01_wbbY,99.865%;O3/O3a_01_manC,100.0%;O3/O3a_02_manB,99.123%
GCF_900494655.1	Lam et al 2021	NCBI_refseq	Thailand	2016	human	unknown	human	SAMEA4364616	Klebsiella pneumoniae	strong	86	216866	477412	5605217	yes (417)	ambiguous_bases	ST874	O1/O2v2	O1	Very high	NA	1	0.9949	0 bp	10 / 10 (100%)	O1/O2v2_01_wzm,100.0%;O1/O2v2_02_wzt,99.595%;O1/O2v2_03_wbbM,99.367%;O1/O2v2_04_glf,98.961%;O1/O2v2_05_wbbN,98.993%;O1/O2v2_06_wbbO,99.469%;O1/O2v2_07_kfoC,100.0%;O1/O2v2_08_gmlC,99.795%;O1/O2v2_09_gmlB,100.0%;O1/O2v2_10_gmlA,100.0%	NA	0	NA	0 / 10 (0%)	NA	5	Extra_genes_wbbY_01_wbbY,99.595%;O12_01_rfbB,93.521%;O12_03_rfbD,98.99%;OL101_02_rfbA,98.276%;O12_04_rfbC,97.297%
GCF_900494685.1	Lam et al 2021	NCBI_refseq	Thailand	2016	human	unknown	human	SAMEA4364619	Klebsiella pneumoniae	strong	45	721730	1468236	5416579	yes (126)	ambiguous_bases	ST29	O1/O2v2	O1	Very high	NA	1	0.9915	-2 bp	10 / 10 (100%)	O1/O2v2_01_wzm,100.0%;O1/O2v2_02_wzt,99.595%;O1/O2v2_03_wbbM,99.842%;O1/O2v2_04_glf,99.221%;O1/O2v2_05_wbbN,98.993%;O1/O2v2_06_wbbO,100.0%;O1/O2v2_07_kfoC,98.263%;O1/O2v2_08_gmlC,97.947%;O1/O2v2_09_gmlB,99.694%;O1/O2v2_10_gmlA,100.0%	NA	0	NA	0 / 10 (0%)	NA	3	Extra_genes_wbbY_01_wbbY,99.595%;O3/O3a_01_manC,99.364%;O3/O3a_02_manB,98.684%
GCF_900494715.1	Lam et al 2021	NCBI_refseq	Thailand	2016	human	unknown	human	SAMEA4364624	Klebsiella pneumoniae	strong	102	242450	628270	5501174	yes (543)	ambiguous_bases	ST252	O1/O2v2	O1	Good	?-	1	0.9843	n/a	9 / 10 (90%)	O1/O2v2_01_wzm,100.0%;O1/O2v2_02_wzt,99.19%;O1/O2v2_03_wbbM,98.418%;O1/O2v2_04_glf,99.221%;O1/O2v2_05_wbbN,97.987%;O1/O2v2_06_wbbO,99.469%;O1/O2v2_07_kfoC,99.256%;O1/O2v2_08_gmlC,96.66%;O1/O2v2_10_gmlA,99.206%	O1/O2v2_09_gmlB	0	NA	0 / 10 (0%)	NA	1	Extra_genes_wbbY_01_wbbY,100.0%
GCF_900494595.1	Lam et al 2021	NCBI_refseq	Thailand	2016	human	unknown	human	SAMEA4364628	Klebsiella pneumoniae	strong	127	338229	935208	5577602	yes (254)	ambiguous_bases	ST231	O1/O2v2	O1	Very high	NA	1	0.9843	0 bp	10 / 10 (100%)	O1/O2v2_01_wzm,100.0%;O1/O2v2_02_wzt,99.19%;O1/O2v2_03_wbbM,98.734%;O1/O2v2_04_glf,98.961%;O1/O2v2_05_wbbN,98.322%;O1/O2v2_06_wbbO,99.735%;O1/O2v2_07_kfoC,99.007%;O1/O2v2_08_gmlC,97.125%;O1/O2v2_09_gmlB,99.388%;O1/O2v2_10_gmlA,99.206%	NA	0	NA	0 / 10 (0%)	NA	1	Extra_genes_wbbY_01_wbbY,99.865%
GCF_900494045.1	Lam et al 2021	NCBI_refseq	Thailand	2016	human	unknown	human	SAMEA4364629	Klebsiella pneumoniae	strong	83	350376	690183	5524056	yes (619)	ambiguous_bases	ST111	O1/O2v2	O1	Very high	NA	1	0.9929	-2 bp	10 / 10 (100%)	O1/O2v2_01_wzm,100.0%;O1/O2v2_02_wzt,99.595%;O1/O2v2_03_wbbM,100.0%;O1/O2v2_04_glf,99.221%;O1/O2v2_05_wbbN,98.993%;O1/O2v2_06_wbbO,100.0%;O1/O2v2_07_kfoC,98.759%;O1/O2v2_08_gmlC,98.973%;O1/O2v2_09_gmlB,99.694%;O1/O2v2_10_gmlA,100.0%	NA	0	NA	0 / 10 (0%)	NA	3	Extra_genes_wbbY_01_wbbY,99.73%;O3b_01_manC,99.788%;O3/O3a_02_manB,98.684%
GCF_900494575.1	Lam et al 2021	NCBI_refseq	Thailand	2016	human	unknown	human	SAMEA4364637	Klebsiella pneumoniae	strong	65	324434	672505	5464253	yes (494)	ambiguous_bases	ST375	O1/O2v2	O1	Very high	NA	1	0.9899	0 bp	10 / 10 (100%)	O1/O2v2_01_wzm,100.0%;O1/O2v2_02_wzt,99.595%;O1/O2v2_03_wbbM,100.0%;O1/O2v2_04_glf,98.961%;O1/O2v2_05_wbbN,97.651%;O1/O2v2_06_wbbO,99.469%;O1/O2v2_07_kfoC,99.256%;O1/O2v2_08_gmlC,98.768%;O1/O2v2_09_gmlB,99.083%;O1/O2v2_10_gmlA,99.206%	NA	0	NA	0 / 10 (0%)	NA	3	Extra_genes_wbbY_01_wbbY,99.73%;O3/O3a_01_manC,99.576%;O3/O3a_02_manB,99.123%
GCF_900494125.1	Lam et al 2021	NCBI_refseq	Thailand	2016	human	unknown	human	SAMEA4364639	Klebsiella pneumoniae	strong	51	419768	969537	5683426	yes (1506)	ambiguous_bases	ST23	O1/O2v2	O1	Very high	NA	1	0.9913	-2 bp	10 / 10 (100%)	O1/O2v2_01_wzm,100.0%;O1/O2v2_02_wzt,99.595%;O1/O2v2_03_wbbM,99.367%;O1/O2v2_04_glf,98.442%;O1/O2v2_05_wbbN,98.658%;O1/O2v2_06_wbbO,100.0%;O1/O2v2_07_kfoC,99.007%;O1/O2v2_08_gmlC,98.563%;O1/O2v2_09_gmlB,99.694%;O1/O2v2_10_gmlA,100.0%	NA	0	NA	0 / 10 (0%)	NA	3	Extra_genes_wbbY_01_wbbY,100.0%;O3b_01_manC,99.576%;O3/O3a_02_manB,98.904%
GCF_900494055.1	Lam et al 2021	NCBI_refseq	Thailand	2016	human	unknown	human	SAMEA4364640	Klebsiella pneumoniae	strong	66	307913	1194923	5678536	yes (953)	ambiguous_bases	ST23	O1/O2v2	O1	Very high	NA	1	0.9911	-2 bp	10 / 10 (100%)	O1/O2v2_01_wzm,100.0%;O1/O2v2_02_wzt,99.595%;O1/O2v2_03_wbbM,99.367%;O1/O2v2_04_glf,98.442%;O1/O2v2_05_wbbN,98.658%;O1/O2v2_06_wbbO,100.0%;O1/O2v2_07_kfoC,99.007%;O1/O2v2_08_gmlC,98.563%;O1/O2v2_09_gmlB,99.694%;O1/O2v2_10_gmlA,99.206%	NA	0	NA	0 / 10 (0%)	NA	3	Extra_genes_wbbY_01_wbbY,100.0%;O3b_01_manC,99.576%;O3/O3a_02_manB,99.123%
GCF_900494025.1	Lam et al 2021	NCBI_refseq	Thailand	2016	human	unknown	human	SAMEA4364645	Klebsiella pneumoniae	strong	50	448983	1386528	5684598	yes (1375)	ambiguous_bases	ST23	O1/O2v2	O1	Very high	NA	1	0.9913	-2 bp	10 / 10 (100%)	O1/O2v2_01_wzm,100.0%;O1/O2v2_02_wzt,99.595%;O1/O2v2_03_wbbM,99.367%;O1/O2v2_04_glf,98.442%;O1/O2v2_05_wbbN,98.658%;O1/O2v2_06_wbbO,100.0%;O1/O2v2_07_kfoC,99.007%;O1/O2v2_08_gmlC,98.563%;O1/O2v2_09_gmlB,99.694%;O1/O2v2_10_gmlA,100.0%	NA	0	NA	0 / 10 (0%)	NA	3	Extra_genes_wbbY_01_wbbY,100.0%;O3b_01_manC,99.576%;O3/O3a_02_manB,99.123%
GCF_900494245.1	Lam et al 2021	NCBI_refseq	Thailand	2016	human	unknown	human	SAMEA4364649	Klebsiella pneumoniae	strong	45	690933	1720664	5319507	yes (484)	ambiguous_bases	ST784	O1/O2v2	O1	Very high	NA	1	0.9837	0 bp	10 / 10 (100%)	O1/O2v2_01_wzm,100.0%;O1/O2v2_02_wzt,99.19%;O1/O2v2_03_wbbM,98.576%;O1/O2v2_04_glf,98.961%;O1/O2v2_05_wbbN,98.322%;O1/O2v2_06_wbbO,99.735%;O1/O2v2_07_kfoC,99.007%;O1/O2v2_08_gmlC,97.125%;O1/O2v2_09_gmlB,99.083%;O1/O2v2_10_gmlA,100.0%	NA	0	NA	0 / 10 (0%)	NA	3	Extra_genes_wbbY_01_wbbY,99.865%;O3/O3a_01_manC,99.576%;O3/O3a_02_manB,99.123%
GCF_900494205.1	Lam et al 2021	NCBI_refseq	Thailand	2016	human	unknown	human	SAMEA4364656	Klebsiella pneumoniae	strong	51	771522	2065792	5311185	yes (1120)	ambiguous_bases	ST530	O1/O2v2	O1	Very high	NA	1	0.9917	-2 bp	10 / 10 (100%)	O1/O2v2_01_wzm,100.0%;O1/O2v2_02_wzt,99.595%;O1/O2v2_03_wbbM,100.0%;O1/O2v2_04_glf,99.221%;O1/O2v2_05_wbbN,98.993%;O1/O2v2_06_wbbO,100.0%;O1/O2v2_07_kfoC,98.511%;O1/O2v2_08_gmlC,97.947%;O1/O2v2_09_gmlB,99.694%;O1/O2v2_10_gmlA,100.0%	NA	0	NA	0 / 10 (0%)	NA	3	Extra_genes_wbbY_01_wbbY,99.595%;O3/O3a_01_manC,99.576%;O3/O3a_02_manB,98.904%
GCF_900494215.1	Lam et al 2021	NCBI_refseq	Thailand	2016	human	unknown	human	SAMEA4364658	Klebsiella pneumoniae	strong	590	318164	600284	5658977	yes (266)	ambiguous_bases	ST231	O1/O2v2	O1	Good	?	1	0.9844	n/a	10 / 10 (100%)	O1/O2v2_01_wzm,100.0%;O1/O2v2_02_wzt,99.19%;O1/O2v2_03_wbbM,98.734%;O1/O2v2_04_glf,98.961%;O1/O2v2_05_wbbN,98.322%;O1/O2v2_06_wbbO,99.717%;O1/O2v2_07_kfoC,99.007%;O1/O2v2_08_gmlC,97.125%;O1/O2v2_09_gmlB,99.388%;O1/O2v2_10_gmlA,99.206%	NA	0	NA	0 / 10 (0%)	NA	1	Extra_genes_wbbY_01_wbbY,99.865%
GCF_900494315.1	Lam et al 2021	NCBI_refseq	Thailand	2016	human	unknown	human	SAMEA4364659	Klebsiella pneumoniae	strong	94	376055	941362	5526332	yes (390)	ambiguous_bases	ST656	O1/O2v2	O1	Very high	NA	1	0.9845	0 bp	10 / 10 (100%)	O1/O2v2_01_wzm,100.0%;O1/O2v2_02_wzt,99.19%;O1/O2v2_03_wbbM,98.892%;O1/O2v2_04_glf,98.701%;O1/O2v2_05_wbbN,98.322%;O1/O2v2_06_wbbO,99.735%;O1/O2v2_07_kfoC,99.007%;O1/O2v2_08_gmlC,97.125%;O1/O2v2_09_gmlB,99.083%;O1/O2v2_10_gmlA,99.206%	NA	0	NA	0 / 10 (0%)	NA	5	Extra_genes_wbbY_01_wbbY,99.73%;O12_01_rfbB,98.028%;OL101_03_rfbD,98.316%;OL101_02_rfbA,97.917%;O12_04_rfbC,95.676%
GCF_900494295.1	Lam et al 2021	NCBI_refseq	Thailand	2016	human	unknown	human	SAMEA4364662	Klebsiella pneumoniae	strong	79	384620	662234	5606983	yes (377)	ambiguous_bases	ST65	O1/O2v2	O1	Very high	NA	1	0.9898	0 bp	10 / 10 (100%)	O1/O2v2_01_wzm,100.0%;O1/O2v2_02_wzt,99.595%;O1/O2v2_03_wbbM,99.842%;O1/O2v2_04_glf,98.961%;O1/O2v2_05_wbbN,97.651%;O1/O2v2_06_wbbO,99.735%;O1/O2v2_07_kfoC,99.256%;O1/O2v2_08_gmlC,98.768%;O1/O2v2_09_gmlB,98.777%;O1/O2v2_10_gmlA,99.206%	NA	0	NA	0 / 10 (0%)	NA	3	Extra_genes_wbbY_01_wbbY,99.46%;O3/O3a_01_manC,99.576%;O3/O3a_02_manB,99.123%
GCF_900494275.1	Lam et al 2021	NCBI_refseq	Thailand	2016	human	unknown	human	SAMEA4364666	Klebsiella pneumoniae	strong	257	314356	542462	5771810	yes (105)	ambiguous_bases	ST8	O1/O2v2	O1	Very high	NA	1	0.9837	0 bp	10 / 10 (100%)	O1/O2v2_01_wzm,99.609%;O1/O2v2_02_wzt,99.19%;O1/O2v2_03_wbbM,98.892%;O1/O2v2_04_glf,98.442%;O1/O2v2_05_wbbN,98.322%;O1/O2v2_06_wbbO,99.735%;O1/O2v2_07_kfoC,99.007%;O1/O2v2_08_gmlC,97.741%;O1/O2v2_09_gmlB,99.388%;O1/O2v2_10_gmlA,100.0%	NA	0	NA	0 / 10 (0%)	NA	3	Extra_genes_wbbY_01_wbbY,100.0%;O3/O3a_01_manC,98.517%;O3/O3a_02_manB,99.123%
GCF_900493315.1	Lam et al 2021	NCBI_refseq	Thailand	2016	human	unknown	human	SAMEA4364674	Klebsiella pneumoniae	strong	47	366351	874129	5540746	yes (326)	ambiguous_bases	ST65	O1/O2v2	O1	Very high	NA	1	0.9898	0 bp	10 / 10 (100%)	O1/O2v2_01_wzm,100.0%;O1/O2v2_02_wzt,99.595%;O1/O2v2_03_wbbM,99.842%;O1/O2v2_04_glf,98.961%;O1/O2v2_05_wbbN,97.651%;O1/O2v2_06_wbbO,99.735%;O1/O2v2_07_kfoC,99.256%;O1/O2v2_08_gmlC,98.768%;O1/O2v2_09_gmlB,98.777%;O1/O2v2_10_gmlA,99.206%	NA	0	NA	0 / 10 (0%)	NA	3	Extra_genes_wbbY_01_wbbY,99.46%;O3/O3a_01_manC,99.576%;O3/O3a_02_manB,99.123%
GCF_900493465.1	Lam et al 2021	NCBI_refseq	Thailand	2016	human	unknown	human	SAMEA4394725	Klebsiella pneumoniae	strong	40	432484	742650	5355752	yes (329)	ambiguous_bases	ST29	O1/O2v2	O1	Perfect	NA	1	1	0 bp	10 / 10 (100%)	O1/O2v2_01_wzm,100.0%;O1/O2v2_02_wzt,100.0%;O1/O2v2_03_wbbM,100.0%;O1/O2v2_04_glf,100.0%;O1/O2v2_05_wbbN,100.0%;O1/O2v2_06_wbbO,100.0%;O1/O2v2_07_kfoC,100.0%;O1/O2v2_08_gmlC,100.0%;O1/O2v2_09_gmlB,100.0%;O1/O2v2_10_gmlA,100.0%	NA	0	NA	0 / 10 (0%)	NA	5	Extra_genes_wbbY_01_wbbY,99.865%;O12_01_rfbB,98.31%;OL101_03_rfbD,98.316%;OL101_02_rfbA,97.917%;O12_04_rfbC,97.838%
GCF_900493615.1	Lam et al 2021	NCBI_refseq	Thailand	2016	human	unknown	human	SAMEA4394729	Klebsiella pneumoniae	strong	60	946295	2033485	5617569	yes (671)	ambiguous_bases	ST231	O1/O2v2	O1	Very high	NA	1	0.9845	0 bp	10 / 10 (100%)	O1/O2v2_01_wzm,100.0%;O1/O2v2_02_wzt,99.19%;O1/O2v2_03_wbbM,98.734%;O1/O2v2_04_glf,98.961%;O1/O2v2_05_wbbN,98.322%;O1/O2v2_06_wbbO,99.735%;O1/O2v2_07_kfoC,99.256%;O1/O2v2_08_gmlC,97.125%;O1/O2v2_09_gmlB,99.388%;O1/O2v2_10_gmlA,99.206%	NA	0	NA	0 / 10 (0%)	NA	1	Extra_genes_wbbY_01_wbbY,99.865%
GCF_900492765.1	Lam et al 2021	NCBI_refseq	Thailand	2016	human	unknown	human	SAMEA23986168	Klebsiella pneumoniae	strong	26	897714	1926219	5569110	yes (176)	ambiguous_bases	ST3597	O1/O2v2	O1	Very high	NA	1	0.9947	0 bp	10 / 10 (100%)	O1/O2v2_01_wzm,100.0%;O1/O2v2_02_wzt,99.595%;O1/O2v2_03_wbbM,99.525%;O1/O2v2_04_glf,98.961%;O1/O2v2_05_wbbN,98.993%;O1/O2v2_06_wbbO,100.0%;O1/O2v2_07_kfoC,99.752%;O1/O2v2_08_gmlC,100.0%;O1/O2v2_09_gmlB,99.694%;O1/O2v2_10_gmlA,99.206%	NA	0	NA	0 / 10 (0%)	NA	3	Extra_genes_wbbY_01_wbbY,99.46%;O3b_01_manC,99.788%;O3/O3a_02_manB,99.123%
GCF_900492925.1	Lam et al 2021	NCBI_refseq	Thailand	2016	human	unknown	human	SAMEA23989918	Klebsiella pneumoniae	strong	39	441218	875076	5613165	yes (1251)	ambiguous_bases	ST23	O1/O2v2	O1	Very high	NA	1	0.9913	-2 bp	10 / 10 (100%)	O1/O2v2_01_wzm,100.0%;O1/O2v2_02_wzt,99.595%;O1/O2v2_03_wbbM,99.367%;O1/O2v2_04_glf,98.442%;O1/O2v2_05_wbbN,98.658%;O1/O2v2_06_wbbO,100.0%;O1/O2v2_07_kfoC,99.007%;O1/O2v2_08_gmlC,98.563%;O1/O2v2_09_gmlB,99.694%;O1/O2v2_10_gmlA,100.0%	NA	0	NA	0 / 10 (0%)	NA	3	Extra_genes_wbbY_01_wbbY,100.0%;O3b_01_manC,99.576%;O3/O3a_02_manB,99.123%
GCF_900492835.1	Lam et al 2021	NCBI_refseq	Thailand	2016	human	unknown	human	SAMEA23994418	Klebsiella pneumoniae	strong	46	429181	1545185	5367872	yes (366)	ambiguous_bases	ST29	O1/O2v2	O1	Perfect	NA	1	1	0 bp	10 / 10 (100%)	O1/O2v2_01_wzm,100.0%;O1/O2v2_02_wzt,100.0%;O1/O2v2_03_wbbM,100.0%;O1/O2v2_04_glf,100.0%;O1/O2v2_05_wbbN,100.0%;O1/O2v2_06_wbbO,100.0%;O1/O2v2_07_kfoC,100.0%;O1/O2v2_08_gmlC,100.0%;O1/O2v2_09_gmlB,100.0%;O1/O2v2_10_gmlA,100.0%	NA	0	NA	0 / 10 (0%)	NA	5	Extra_genes_wbbY_01_wbbY,99.865%;O12_01_rfbB,98.31%;OL101_03_rfbD,98.316%;OL101_02_rfbA,97.917%;O12_04_rfbC,97.838%
GCF_900492785.1	Lam et al 2021	NCBI_refseq	Thailand	2016	human	unknown	human	SAMEA23998918	Klebsiella pneumoniae	strong	48	305493	874123	5671939	yes (419)	ambiguous_bases	ST65	O1/O2v2	O1	Very high	NA	1	0.9896	-3 bp	10 / 10 (100%)	O1/O2v2_01_wzm,100.0%;O1/O2v2_02_wzt,99.595%;O1/O2v2_03_wbbM,99.842%;O1/O2v2_04_glf,98.953%;O1/O2v2_05_wbbN,97.651%;O1/O2v2_06_wbbO,99.735%;O1/O2v2_07_kfoC,99.256%;O1/O2v2_08_gmlC,98.768%;O1/O2v2_09_gmlB,98.777%;O1/O2v2_10_gmlA,99.206%	NA	0	NA	0 / 10 (0%)	NA	3	Extra_genes_wbbY_01_wbbY,99.46%;O3/O3a_01_manC,99.576%;O3/O3a_02_manB,99.123%
GCF_900492855.1	Lam et al 2021	NCBI_refseq	Thailand	2016	human	unknown	human	SAMEA23999668	Klebsiella pneumoniae	strong	77	355638	714369	5736895	yes (1977)	ambiguous_bases	ST35	O1/O2v2	O1	Very high	NA	1	0.9849	0 bp	10 / 10 (100%)	O1/O2v2_01_wzm,100.0%;O1/O2v2_02_wzt,99.19%;O1/O2v2_03_wbbM,98.734%;O1/O2v2_04_glf,98.961%;O1/O2v2_05_wbbN,97.651%;O1/O2v2_06_wbbO,99.735%;O1/O2v2_07_kfoC,99.007%;O1/O2v2_08_gmlC,97.331%;O1/O2v2_09_gmlB,99.083%;O1/O2v2_10_gmlA,100.0%	NA	0	NA	0 / 10 (0%)	NA	3	Extra_genes_wbbY_01_wbbY,100.0%;O3/O3a_01_manC,100.0%;O3/O3a_02_manB,99.123%
GCF_900493125.1	Lam et al 2021	NCBI_refseq	Thailand	2016	human	unknown	human	SAMEA24027418	Klebsiella pneumoniae	strong	48	777435	1296928	5509411	yes (680)	ambiguous_bases	ST70	O1/O2v2	O1	Very high	NA	1	0.9855	0 bp	10 / 10 (100%)	O1/O2v2_01_wzm,100.0%;O1/O2v2_02_wzt,99.19%;O1/O2v2_03_wbbM,98.576%;O1/O2v2_04_glf,99.221%;O1/O2v2_05_wbbN,98.322%;O1/O2v2_06_wbbO,99.735%;O1/O2v2_07_kfoC,99.256%;O1/O2v2_08_gmlC,97.947%;O1/O2v2_09_gmlB,98.777%;O1/O2v2_10_gmlA,98.413%	NA	0	NA	0 / 10 (0%)	NA	1	Extra_genes_wbbY_01_wbbY,99.865%
GCF_900496895.1	Lam et al 2021	NCBI_refseq	Thailand	2016	human	unknown	human	SAMEA104305407	Klebsiella pneumoniae	strong	70	353907	714835	5525872	yes (750)	ambiguous_bases	ST35	O1/O2v2	O1	Very high	NA	1	0.9849	0 bp	10 / 10 (100%)	O1/O2v2_01_wzm,100.0%;O1/O2v2_02_wzt,99.19%;O1/O2v2_03_wbbM,98.734%;O1/O2v2_04_glf,98.961%;O1/O2v2_05_wbbN,97.651%;O1/O2v2_06_wbbO,99.735%;O1/O2v2_07_kfoC,99.007%;O1/O2v2_08_gmlC,97.331%;O1/O2v2_09_gmlB,99.083%;O1/O2v2_10_gmlA,100.0%	NA	0	NA	0 / 10 (0%)	NA	3	Extra_genes_wbbY_01_wbbY,100.0%;O3/O3a_01_manC,100.0%;O3/O3a_02_manB,99.123%
GCF_900496805.1	Lam et al 2021	NCBI_refseq	Thailand	2016	human	unknown	human	SAMEA104305409	Klebsiella pneumoniae	strong	92	401721	866041	5478199	yes (1108)	ambiguous_bases	ST580	O1/O2v2	O1	Very high	NA	1	0.9854	0 bp	10 / 10 (100%)	O1/O2v2_01_wzm,100.0%;O1/O2v2_02_wzt,99.19%;O1/O2v2_03_wbbM,98.734%;O1/O2v2_04_glf,99.74%;O1/O2v2_05_wbbN,98.322%;O1/O2v2_06_wbbO,99.204%;O1/O2v2_07_kfoC,99.007%;O1/O2v2_08_gmlC,97.741%;O1/O2v2_09_gmlB,99.694%;O1/O2v2_10_gmlA,100.0%	NA	0	NA	0 / 10 (0%)	NA	1	Extra_genes_wbbY_01_wbbY,99.73%
GCF_900774785.1	Lam et al 2021	NCBI_refseq	Caribbean	unknown	human	unknown	human	SAMEA104567795	Klebsiella pneumoniae	strong	28	749522	2290229	5312029	yes (457)	ambiguous_bases	ST234	O1/O2v2	O1	Very high	NA	1	0.9951	0 bp	10 / 10 (100%)	O1/O2v2_01_wzm,100.0%;O1/O2v2_02_wzt,99.595%;O1/O2v2_03_wbbM,99.051%;O1/O2v2_04_glf,98.961%;O1/O2v2_05_wbbN,98.993%;O1/O2v2_06_wbbO,99.735%;O1/O2v2_07_kfoC,100.0%;O1/O2v2_08_gmlC,100.0%;O1/O2v2_09_gmlB,100.0%;O1/O2v2_10_gmlA,100.0%	NA	0	NA	0 / 10 (0%)	NA	3	Extra_genes_wbbY_01_wbbY,99.46%;O3b_01_manC,99.788%;O3/O3a_02_manB,99.123%
GCF_900774795.1	Lam et al 2021	NCBI_refseq	Caribbean	unknown	human	unknown	human	SAMEA104567797	Klebsiella pneumoniae	strong	40	394743	805387	5607605	yes (4)	ambiguous_bases	ST65	O1/O2v2	O1	Very high	NA	1	0.9898	0 bp	10 / 10 (100%)	O1/O2v2_01_wzm,100.0%;O1/O2v2_02_wzt,99.595%;O1/O2v2_03_wbbM,99.842%;O1/O2v2_04_glf,98.961%;O1/O2v2_05_wbbN,97.651%;O1/O2v2_06_wbbO,99.735%;O1/O2v2_07_kfoC,99.256%;O1/O2v2_08_gmlC,98.768%;O1/O2v2_09_gmlB,98.777%;O1/O2v2_10_gmlA,99.206%	NA	0	NA	0 / 10 (0%)	NA	3	Extra_genes_wbbY_01_wbbY,99.46%;O3/O3a_01_manC,99.576%;O3/O3a_02_manB,99.123%
GCF_900774875.1	Lam et al 2021	NCBI_refseq	Caribbean	unknown	human	unknown	human	SAMEA104567800	Klebsiella pneumoniae	strong	29	733151	2145629	5327967	yes (332)	ambiguous_bases	ST1661	O1/O2v2	O1	Very high	NA	1	0.9845	0 bp	10 / 10 (100%)	O1/O2v2_01_wzm,100.0%;O1/O2v2_02_wzt,99.19%;O1/O2v2_03_wbbM,98.418%;O1/O2v2_04_glf,99.221%;O1/O2v2_05_wbbN,98.322%;O1/O2v2_06_wbbO,99.204%;O1/O2v2_07_kfoC,99.256%;O1/O2v2_08_gmlC,97.947%;O1/O2v2_09_gmlB,99.388%;O1/O2v2_10_gmlA,100.0%	NA	0	NA	0 / 10 (0%)	NA	3	Extra_genes_wbbY_01_wbbY,99.73%;O3/O3a_01_manC,99.576%;O3/O3a_02_manB,98.465%
GCF_900774915.1	Lam et al 2021	NCBI_refseq	Caribbean	unknown	human	unknown	human	SAMEA104567803	Klebsiella pneumoniae	strong	47	428541	809699	5604928	yes (444)	ambiguous_bases	ST65	O1/O2v2	O1	Very high	NA	1	0.9898	0 bp	10 / 10 (100%)	O1/O2v2_01_wzm,100.0%;O1/O2v2_02_wzt,99.595%;O1/O2v2_03_wbbM,99.842%;O1/O2v2_04_glf,98.961%;O1/O2v2_05_wbbN,97.651%;O1/O2v2_06_wbbO,99.735%;O1/O2v2_07_kfoC,99.256%;O1/O2v2_08_gmlC,98.768%;O1/O2v2_09_gmlB,98.777%;O1/O2v2_10_gmlA,99.206%	NA	0	NA	0 / 10 (0%)	NA	3	Extra_genes_wbbY_01_wbbY,99.46%;O3/O3a_01_manC,99.576%;O3/O3a_02_manB,99.123%
GCF_900774955.1	Lam et al 2021	NCBI_refseq	Caribbean	unknown	human	unknown	human	SAMEA104567812	Klebsiella pneumoniae	strong	41	480396	2250174	5378661	yes (55)	ambiguous_bases	ST784	O1/O2v2	O1	Very high	NA	1	0.9836	0 bp	10 / 10 (100%)	O1/O2v2_01_wzm,100.0%;O1/O2v2_02_wzt,99.19%;O1/O2v2_03_wbbM,98.418%;O1/O2v2_04_glf,98.961%;O1/O2v2_05_wbbN,98.322%;O1/O2v2_06_wbbO,99.735%;O1/O2v2_07_kfoC,99.007%;O1/O2v2_08_gmlC,97.125%;O1/O2v2_09_gmlB,99.083%;O1/O2v2_10_gmlA,100.0%	NA	0	NA	0 / 10 (0%)	NA	3	Extra_genes_wbbY_01_wbbY,99.865%;O3/O3a_01_manC,99.576%;O3/O3a_02_manB,99.123%
GCF_900776185.1	Lam et al 2021	NCBI_refseq	Caribbean	unknown	human	eye	human	SAMEA4873605	Klebsiella pneumoniae	strong	50	668644	1340588	5432958	yes (204)	ambiguous_bases	ST29	O1/O2v2	O1	Very high	NA	1	0.9915	-2 bp	10 / 10 (100%)	O1/O2v2_01_wzm,100.0%;O1/O2v2_02_wzt,99.595%;O1/O2v2_03_wbbM,99.842%;O1/O2v2_04_glf,99.221%;O1/O2v2_05_wbbN,98.993%;O1/O2v2_06_wbbO,100.0%;O1/O2v2_07_kfoC,98.015%;O1/O2v2_08_gmlC,97.947%;O1/O2v2_09_gmlB,99.694%;O1/O2v2_10_gmlA,100.0%	NA	0	NA	0 / 10 (0%)	NA	3	Extra_genes_wbbY_01_wbbY,99.595%;O3/O3a_01_manC,99.364%;O3/O3a_02_manB,98.684%
GCF_900775665.1	Lam et al 2021	NCBI_refseq	Caribbean	unknown	human	exit site	human	SAMEA4873666	Klebsiella pneumoniae	strong	55	371995	781279	5525317	yes (732)	ambiguous_bases	ST39	O1/O2v2	O1	Very high	NA	1	0.99	0 bp	10 / 10 (100%)	O1/O2v2_01_wzm,100.0%;O1/O2v2_02_wzt,100.0%;O1/O2v2_03_wbbM,99.684%;O1/O2v2_04_glf,98.961%;O1/O2v2_05_wbbN,98.993%;O1/O2v2_06_wbbO,99.735%;O1/O2v2_07_kfoC,99.256%;O1/O2v2_08_gmlC,97.741%;O1/O2v2_09_gmlB,99.083%;O1/O2v2_10_gmlA,100.0%	NA	0	NA	0 / 10 (0%)	NA	5	Extra_genes_wbbY_01_wbbY,99.73%;O12_01_rfbB,98.31%;OL101_03_rfbD,98.99%;OL101_02_rfbA,99.31%;O12_04_rfbC,96.216%
GCF_003850165.1	Lam et al 2021	NCBI_refseq	unknown	unknown	human	unknown	human	SAMN10432823	Klebsiella pneumoniae	strong	7	5326159	5326159	5562458	no	-	ST231	O1/O2v2	O1	Very high	NA	1	0.9844	0 bp	10 / 10 (100%)	O1/O2v2_01_wzm,100.0%;O1/O2v2_02_wzt,99.19%;O1/O2v2_03_wbbM,98.734%;O1/O2v2_04_glf,98.961%;O1/O2v2_05_wbbN,98.322%;O1/O2v2_06_wbbO,99.735%;O1/O2v2_07_kfoC,99.007%;O1/O2v2_08_gmlC,97.125%;O1/O2v2_09_gmlB,99.388%;O1/O2v2_10_gmlA,99.206%	NA	0	NA	0 / 10 (0%)	NA	1	Extra_genes_wbbY_01_wbbY,99.865%
GCF_006542235.2	Lam et al 2021	NCBI_refseq	USA	2003	human	unknown	human	SAMN11125718	Klebsiella pneumoniae	strong	275	192322	634672	5150144	yes (1422)	ambiguous_bases	ST234	O1/O2v2	O1	Low	?-	0.9395	0.996	n/a	8 / 10 (80%)	O1/O2v2_01_wzm,100.0%;O1/O2v2_02_wzt,99.595%;O1/O2v2_03_wbbM,99.209%;O1/O2v2_05_wbbN,98.951%;O1/O2v2_06_wbbO,99.735%;O1/O2v2_08_gmlC,100.0%;O1/O2v2_09_gmlB,100.0%;O1/O2v2_10_gmlA,100.0%	O1/O2v2_04_glf;O1/O2v2_07_kfoC	0	NA	0 / 10 (0%)	NA	3	Extra_genes_wbbY_01_wbbY,99.46%;O3b_01_manC,99.788%;O3/O3a_02_manB,99.123%
GCF_006542115.2	Lam et al 2021	NCBI_refseq	France	2008	human	unknown	human	SAMN11125719	Klebsiella pneumoniae	strong	117	170834	306825	5514846	yes (1913)	ambiguous_bases	ST23	O1/O2v2	O1	Good	?	0.9916	0.9912	n/a	10 / 10 (100%)	O1/O2v2_01_wzm,100.0%;O1/O2v2_02_wzt,99.595%;O1/O2v2_03_wbbM,99.367%;O1/O2v2_04_glf,98.442%;O1/O2v2_05_wbbN,98.658%;O1/O2v2_06_wbbO,100.0%;O1/O2v2_07_kfoC,98.939%;O1/O2v2_08_gmlC,98.563%;O1/O2v2_09_gmlB,99.694%;O1/O2v2_10_gmlA,100.0%	NA	0	NA	0 / 10 (0%)	NA	3	Extra_genes_wbbY_01_wbbY,100.0%;O3b_01_manC,99.576%;O3/O3a_02_manB,98.904%
GCF_006542065.2	Lam et al 2021	NCBI_refseq	USA	2000	human	unknown	human	SAMN11125721	Klebsiella pneumoniae	strong	124	129369	339238	5323556	yes (1510)	ambiguous_bases	ST567	O1/O2v2	O1	Very high	NA	1	0.9928	-2 bp	10 / 10 (100%)	O1/O2v2_01_wzm,100.0%;O1/O2v2_02_wzt,99.595%;O1/O2v2_03_wbbM,100.0%;O1/O2v2_04_glf,99.221%;O1/O2v2_05_wbbN,98.993%;O1/O2v2_06_wbbO,99.735%;O1/O2v2_07_kfoC,98.759%;O1/O2v2_08_gmlC,98.973%;O1/O2v2_09_gmlB,99.694%;O1/O2v2_10_gmlA,100.0%	NA	0	NA	0 / 10 (0%)	NA	3	Extra_genes_wbbY_01_wbbY,99.73%;O3b_01_manC,99.788%;O3/O3a_02_manB,98.684%
GCF_006542045.2	Lam et al 2021	NCBI_refseq	USA	2001	human	unknown	human	SAMN11125723	Klebsiella pneumoniae	strong	96	179487	444935	5465992	yes (1375)	ambiguous_bases	ST193	O1/O2v2	O1	Very high	NA	1	0.9954	0 bp	10 / 10 (100%)	O1/O2v2_01_wzm,100.0%;O1/O2v2_02_wzt,99.595%;O1/O2v2_03_wbbM,99.525%;O1/O2v2_04_glf,98.961%;O1/O2v2_05_wbbN,99.329%;O1/O2v2_06_wbbO,99.735%;O1/O2v2_07_kfoC,100.0%;O1/O2v2_08_gmlC,100.0%;O1/O2v2_09_gmlB,100.0%;O1/O2v2_10_gmlA,100.0%	NA	0	NA	0 / 10 (0%)	NA	3	Extra_genes_wbbY_01_wbbY,99.73%;O3b_01_manC,99.788%;O3/O3a_02_manB,98.684%
GCF_006542025.2	Lam et al 2021	NCBI_refseq	USA	2001	human	unknown	human	SAMN11125725	Klebsiella pneumoniae	strong	120	171254	345406	5458733	yes (1283)	ambiguous_bases	ST193	O1/O2v2	O1	Good	?-	0.9595	0.9952	n/a	8 / 10 (80%)	O1/O2v2_01_wzm,100.0%;O1/O2v2_02_wzt,99.595%;O1/O2v2_03_wbbM,99.525%;O1/O2v2_04_glf,98.961%;O1/O2v2_05_wbbN,99.329%;O1/O2v2_06_wbbO,99.724%;O1/O2v2_09_gmlB,100.0%;O1/O2v2_10_gmlA,100.0%	O1/O2v2_07_kfoC;O1/O2v2_08_gmlC	0	NA	0 / 10 (0%)	NA	3	Extra_genes_wbbY_01_wbbY,99.73%;O3b_01_manC,99.788%;O3/O3a_02_manB,98.684%
GCF_006541985.2	Lam et al 2021	NCBI_refseq	USA	2002	human	unknown	human	SAMN11125730	Klebsiella pneumoniae	strong	98	167010	371896	5695746	yes (2082)	ambiguous_bases	ST3580-3LV	O1/O2v2	O1	Very high	NA	1	0.987	-1 bp	10 / 10 (100%)	O1/O2v2_01_wzm,100.0%;O1/O2v2_02_wzt,99.595%;O1/O2v2_03_wbbM,99.367%;O1/O2v2_04_glf,98.961%;O1/O2v2_05_wbbN,97.651%;O1/O2v2_06_wbbO,99.735%;O1/O2v2_07_kfoC,99.256%;O1/O2v2_08_gmlC,98.357%;O1/O2v2_09_gmlB,98.471%;O1/O2v2_10_gmlA,100.0%	NA	0	NA	0 / 10 (0%)	NA	3	Extra_genes_wbbY_01_wbbY,99.865%;O3b_01_manC,99.153%;O3/O3a_02_manB,98.684%
GCF_006540595.2	Lam et al 2021	NCBI_refseq	USA	2001	human	unknown	human	SAMN11125750	Klebsiella pneumoniae	strong	105	190109	392797	5464532	yes (1712)	ambiguous_bases	ST193	O1/O2v2	O1	Good	?-	0.989	0.9944	n/a	9 / 10 (90%)	O1/O2v2_01_wzm,100.0%;O1/O2v2_02_wzt,99.595%;O1/O2v2_03_wbbM,99.525%;O1/O2v2_04_glf,98.961%;O1/O2v2_05_wbbN,99.329%;O1/O2v2_06_wbbO,99.735%;O1/O2v2_08_gmlC,100.0%;O1/O2v2_09_gmlB,100.0%;O1/O2v2_10_gmlA,100.0%	O1/O2v2_07_kfoC	0	NA	0 / 10 (0%)	NA	3	Extra_genes_wbbY_01_wbbY,99.73%;O3b_01_manC,99.788%;O3/O3a_02_manB,98.684%
GCF_006540385.2	Lam et al 2021	NCBI_refseq	France	2008	human	unknown	human	SAMN11125765	Klebsiella pneumoniae	strong	68	180440	367733	5438026	yes (1281)	ambiguous_bases	ST10-3LV	O1/O2v2	O1	Good	?-	0.9744	0.9915	n/a	9 / 10 (90%)	O1/O2v2_01_wzm,100.0%;O1/O2v2_02_wzt,99.595%;O1/O2v2_03_wbbM,99.367%;O1/O2v2_04_glf,98.442%;O1/O2v2_05_wbbN,98.658%;O1/O2v2_07_kfoC,99.002%;O1/O2v2_08_gmlC,98.563%;O1/O2v2_09_gmlB,99.388%;O1/O2v2_10_gmlA,100.0%	O1/O2v2_06_wbbO	0	NA	0 / 10 (0%)	NA	3	Extra_genes_wbbY_01_wbbY,100.0%;O3b_01_manC,99.576%;O3/O3a_02_manB,99.123%
GCF_002775235.1	Lam et al 2021	NCBI_refseq	Lebanon	2013	human	unknown	human	SAMN07173934	Klebsiella pneumoniae	strong	105	341307	1386165	5703699	no	-	ST111	O1/O2v2	O1	Very high	NA	1	0.9929	-2 bp	10 / 10 (100%)	O1/O2v2_01_wzm,100.0%;O1/O2v2_02_wzt,99.595%;O1/O2v2_03_wbbM,100.0%;O1/O2v2_04_glf,99.221%;O1/O2v2_05_wbbN,98.993%;O1/O2v2_06_wbbO,100.0%;O1/O2v2_07_kfoC,98.759%;O1/O2v2_08_gmlC,98.973%;O1/O2v2_09_gmlB,99.694%;O1/O2v2_10_gmlA,100.0%	NA	0	NA	0 / 10 (0%)	NA	3	Extra_genes_wbbY_01_wbbY,99.73%;O3b_01_manC,99.788%;O3/O3a_02_manB,98.684%
GCF_009791495.1	Lam et al 2021	NCBI_refseq	Bangladesh	2017	human	unknown	human	SAMN13578407	Klebsiella pneumoniae	strong	9	5359090	5359090	5834780	no	-	ST15	O1/O2v2	O1	Very high	NA	1	0.9851	0 bp	10 / 10 (100%)	O1/O2v2_01_wzm,100.0%;O1/O2v2_02_wzt,99.19%;O1/O2v2_03_wbbM,98.576%;O1/O2v2_04_glf,99.221%;O1/O2v2_05_wbbN,97.987%;O1/O2v2_06_wbbO,99.735%;O1/O2v2_07_kfoC,99.007%;O1/O2v2_08_gmlC,97.947%;O1/O2v2_09_gmlB,98.777%;O1/O2v2_10_gmlA,98.413%	NA	0	NA	0 / 10 (0%)	NA	1	Extra_genes_wbbY_01_wbbY,100.0%
GCF_009734105.1	Lam et al 2021	NCBI_refseq	Bangladesh	2017	human	unknown	human	SAMN13381623	Klebsiella pneumoniae	strong	5	5359736	5359736	5829906	no	-	ST15	O1/O2v2	O1	Very high	NA	1	0.9851	0 bp	10 / 10 (100%)	O1/O2v2_01_wzm,100.0%;O1/O2v2_02_wzt,99.19%;O1/O2v2_03_wbbM,98.576%;O1/O2v2_04_glf,99.221%;O1/O2v2_05_wbbN,97.987%;O1/O2v2_06_wbbO,99.735%;O1/O2v2_07_kfoC,99.007%;O1/O2v2_08_gmlC,97.947%;O1/O2v2_09_gmlB,98.777%;O1/O2v2_10_gmlA,98.413%	NA	0	NA	0 / 10 (0%)	NA	1	Extra_genes_wbbY_01_wbbY,100.0%
GCF_009791475.1	Lam et al 2021	NCBI_refseq	Bangladesh	2017	human	unknown	human	SAMN13564660	Klebsiella pneumoniae	strong	5	5404484	5404484	5874653	no	-	ST15	O1/O2v2	O1	Very high	NA	1	0.9851	0 bp	10 / 10 (100%)	O1/O2v2_01_wzm,100.0%;O1/O2v2_02_wzt,99.19%;O1/O2v2_03_wbbM,98.576%;O1/O2v2_04_glf,99.221%;O1/O2v2_05_wbbN,97.987%;O1/O2v2_06_wbbO,99.735%;O1/O2v2_07_kfoC,99.007%;O1/O2v2_08_gmlC,97.947%;O1/O2v2_09_gmlB,98.777%;O1/O2v2_10_gmlA,98.413%	NA	0	NA	0 / 10 (0%)	NA	1	Extra_genes_wbbY_01_wbbY,100.0%
GCF_001033995.1	Lam et al 2021	NCBI_refseq	unknown	2013	human	unknown	human	SAMN03280412	Klebsiella pneumoniae	strong	7	4567076	4567076	5683141	yes (41536)	ambiguous_bases	ST23	O1/O2v2	O1	Very high	NA	1	0.9913	-2 bp	10 / 10 (100%)	O1/O2v2_01_wzm,100.0%;O1/O2v2_02_wzt,99.595%;O1/O2v2_03_wbbM,99.367%;O1/O2v2_04_glf,98.442%;O1/O2v2_05_wbbN,98.658%;O1/O2v2_06_wbbO,100.0%;O1/O2v2_07_kfoC,99.007%;O1/O2v2_08_gmlC,98.563%;O1/O2v2_09_gmlB,99.694%;O1/O2v2_10_gmlA,100.0%	NA	0	NA	0 / 10 (0%)	NA	3	Extra_genes_wbbY_01_wbbY,100.0%;O3b_01_manC,99.576%;O3/O3a_02_manB,99.123%
GCF_001033445.1	Lam et al 2021	NCBI_refseq	USA	2014	human	unknown	human	SAMN03280383	Klebsiella pneumoniae	strong	5	4680334	4680334	5458345	yes (21596)	ambiguous_bases	ST25	O1/O2v2	O1	Very high	NA	1	0.9919	0 bp	10 / 10 (100%)	O1/O2v2_01_wzm,100.0%;O1/O2v2_02_wzt,99.595%;O1/O2v2_03_wbbM,99.525%;O1/O2v2_04_glf,98.701%;O1/O2v2_05_wbbN,98.993%;O1/O2v2_06_wbbO,100.0%;O1/O2v2_07_kfoC,99.504%;O1/O2v2_08_gmlC,99.384%;O1/O2v2_09_gmlB,99.388%;O1/O2v2_10_gmlA,99.206%	NA	0	NA	0 / 10 (0%)	NA	3	Extra_genes_wbbY_01_wbbY,99.556%;O3/O3a_01_manC,99.576%;O3/O3a_02_manB,99.123%
GCF_002406945.1	Lam et al 2021	NCBI_refseq	India	2017	human	unknown	human	SAMN07690981	Klebsiella pneumoniae	strong	128	236663	388294	5527521	no	-	ST231	O1/O2v2	O1	Very high	NA	1	0.9844	0 bp	10 / 10 (100%)	O1/O2v2_01_wzm,100.0%;O1/O2v2_02_wzt,99.19%;O1/O2v2_03_wbbM,98.734%;O1/O2v2_04_glf,98.961%;O1/O2v2_05_wbbN,98.322%;O1/O2v2_06_wbbO,99.735%;O1/O2v2_07_kfoC,99.007%;O1/O2v2_08_gmlC,97.125%;O1/O2v2_09_gmlB,99.388%;O1/O2v2_10_gmlA,99.206%	NA	0	NA	0 / 10 (0%)	NA	1	Extra_genes_wbbY_01_wbbY,99.865%
GCF_002406965.1	Lam et al 2021	NCBI_refseq	India	2017	human	unknown	human	SAMN07690982	Klebsiella pneumoniae	strong	114	209872	526660	5523489	no	-	ST231	O1/O2v2	O1	Very high	NA	1	0.9844	0 bp	10 / 10 (100%)	O1/O2v2_01_wzm,100.0%;O1/O2v2_02_wzt,99.19%;O1/O2v2_03_wbbM,98.734%;O1/O2v2_04_glf,98.961%;O1/O2v2_05_wbbN,98.322%;O1/O2v2_06_wbbO,99.735%;O1/O2v2_07_kfoC,99.007%;O1/O2v2_08_gmlC,97.125%;O1/O2v2_09_gmlB,99.388%;O1/O2v2_10_gmlA,99.206%	NA	0	NA	0 / 10 (0%)	NA	1	Extra_genes_wbbY_01_wbbY,99.865%
GCF_008931565.1	Lam et al 2021	NCBI_refseq	Australia	2007	human	unknown	human	SAMN12289275	Klebsiella pneumoniae	strong	4	5243002	5243002	5503501	no	-	ST1109	O1/O2v2	O1	Very high	NA	1	0.9916	-2 bp	10 / 10 (100%)	O1/O2v2_01_wzm,100.0%;O1/O2v2_02_wzt,99.595%;O1/O2v2_03_wbbM,100.0%;O1/O2v2_04_glf,99.221%;O1/O2v2_05_wbbN,98.993%;O1/O2v2_06_wbbO,100.0%;O1/O2v2_07_kfoC,98.015%;O1/O2v2_08_gmlC,97.947%;O1/O2v2_09_gmlB,99.694%;O1/O2v2_10_gmlA,100.0%	NA	0	NA	0 / 10 (0%)	NA	3	Extra_genes_wbbY_01_wbbY,99.73%;O3/O3a_01_manC,99.576%;O3/O3a_02_manB,98.904%
GCF_002406605.1	Lam et al 2021	NCBI_refseq	India	2017	human	blood or urine	human	SAMN07689048	Klebsiella pneumoniae	strong	114	177892	354961	5518071	no	-	ST231	O1/O2v2	O1	Very high	NA	1	0.9844	0 bp	10 / 10 (100%)	O1/O2v2_01_wzm,100.0%;O1/O2v2_02_wzt,99.19%;O1/O2v2_03_wbbM,98.734%;O1/O2v2_04_glf,98.961%;O1/O2v2_05_wbbN,98.322%;O1/O2v2_06_wbbO,99.735%;O1/O2v2_07_kfoC,99.007%;O1/O2v2_08_gmlC,97.125%;O1/O2v2_09_gmlB,99.388%;O1/O2v2_10_gmlA,99.206%	NA	0	NA	0 / 10 (0%)	NA	1	Extra_genes_wbbY_01_wbbY,99.865%
GCF_002406625.1	Lam et al 2021	NCBI_refseq	India	2017	human	blood or urine	human	SAMN07689079	Klebsiella pneumoniae	strong	170	119700	337753	5527041	no	-	ST231	O1/O2v2	O1	Very high	NA	1	0.9844	0 bp	10 / 10 (100%)	O1/O2v2_01_wzm,100.0%;O1/O2v2_02_wzt,99.19%;O1/O2v2_03_wbbM,98.734%;O1/O2v2_04_glf,98.961%;O1/O2v2_05_wbbN,98.322%;O1/O2v2_06_wbbO,99.735%;O1/O2v2_07_kfoC,99.007%;O1/O2v2_08_gmlC,97.125%;O1/O2v2_09_gmlB,99.388%;O1/O2v2_10_gmlA,99.206%	NA	0	NA	0 / 10 (0%)	NA	1	Extra_genes_wbbY_01_wbbY,99.865%
GCF_001031325.1	Lam et al 2021	NCBI_refseq	USA	2014	human	unknown	human	SAMN03280255	Klebsiella pneumoniae	strong	4	5276457	5276457	5348955	yes (14296)	ambiguous_bases	ST15	O1/O2v2	O1	Very high	NA	1	0.9837	0 bp	10 / 10 (100%)	O1/O2v2_01_wzm,100.0%;O1/O2v2_02_wzt,99.19%;O1/O2v2_03_wbbM,98.576%;O1/O2v2_04_glf,98.961%;O1/O2v2_05_wbbN,98.322%;O1/O2v2_06_wbbO,99.735%;O1/O2v2_07_kfoC,99.007%;O1/O2v2_08_gmlC,97.125%;O1/O2v2_09_gmlB,99.083%;O1/O2v2_10_gmlA,100.0%	NA	0	NA	0 / 10 (0%)	NA	3	Extra_genes_wbbY_01_wbbY,100.0%;O3/O3a_01_manC,99.576%;O3/O3a_02_manB,99.123%
GCF_001031895.1	Lam et al 2021	NCBI_refseq	USA	2014	human	unknown	human	SAMN03280288	Klebsiella pneumoniae	strong	13	3255796	3255796	5287190	yes (7037)	ambiguous_bases	ST29	O1/O2v2	O1	Perfect	NA	1	1	0 bp	10 / 10 (100%)	O1/O2v2_01_wzm,100.0%;O1/O2v2_02_wzt,100.0%;O1/O2v2_03_wbbM,100.0%;O1/O2v2_04_glf,100.0%;O1/O2v2_05_wbbN,100.0%;O1/O2v2_06_wbbO,100.0%;O1/O2v2_07_kfoC,100.0%;O1/O2v2_08_gmlC,100.0%;O1/O2v2_09_gmlB,100.0%;O1/O2v2_10_gmlA,100.0%	NA	0	NA	0 / 10 (0%)	NA	5	Extra_genes_wbbY_01_wbbY,99.865%;O12_01_rfbB,98.31%;OL101_03_rfbD,98.316%;OL101_02_rfbA,97.917%;O12_04_rfbC,97.838%
GCF_001032185.1	Lam et al 2021	NCBI_refseq	USA	2014	human	unknown	human	SAMN03280302	Klebsiella pneumoniae	strong	13	3052878	3052878	5433574	yes (12056)	ambiguous_bases	ST29	O1/O2v2	O1	High	-	1	0.9999	+1 bp	9 / 10 (90%)	O1/O2v2_01_wzm,100.0%;O1/O2v2_02_wzt,100.0%;O1/O2v2_03_wbbM,100.0%;O1/O2v2_04_glf,100.0%;O1/O2v2_05_wbbN,100.0%;O1/O2v2_07_kfoC,100.0%;O1/O2v2_08_gmlC,100.0%;O1/O2v2_09_gmlB,100.0%;O1/O2v2_10_gmlA,100.0%	O1/O2v2_06_wbbO	0	NA	0 / 10 (0%)	NA	5	Extra_genes_wbbY_01_wbbY,99.865%;O12_01_rfbB,98.31%;OL101_03_rfbD,98.316%;OL101_02_rfbA,97.917%;O12_04_rfbC,97.838%
GCF_001032845.1	Lam et al 2021	NCBI_refseq	USA	2014	human	unknown	human	SAMN03280347	Klebsiella pneumoniae	strong	11	4558128	4558128	5808713	yes (13065)	ambiguous_bases	ST2121	O1/O2v2	O1	Very high	NA	1	0.9879	0 bp	10 / 10 (100%)	O1/O2v2_01_wzm,100.0%;O1/O2v2_02_wzt,99.595%;O1/O2v2_03_wbbM,99.367%;O1/O2v2_04_glf,99.221%;O1/O2v2_05_wbbN,98.993%;O1/O2v2_06_wbbO,99.735%;O1/O2v2_07_kfoC,99.256%;O1/O2v2_08_gmlC,97.947%;O1/O2v2_09_gmlB,99.083%;O1/O2v2_10_gmlA,100.0%	NA	0	NA	0 / 10 (0%)	NA	3	Extra_genes_wbbY_01_wbbY,99.73%;O3b_01_manC,100.0%;O3/O3a_02_manB,98.904%
GCF_002854085.1	Lam et al 2021	NCBI_refseq	Colombia	2014	human	unknown	human	SAMN06629685	Klebsiella pneumoniae	strong	73	186507	633431	5479163	no	-	ST13	O1/O2v2	O1	Very high	NA	1	0.9874	0 bp	10 / 10 (100%)	O1/O2v2_01_wzm,100.0%;O1/O2v2_02_wzt,98.785%;O1/O2v2_03_wbbM,99.209%;O1/O2v2_04_glf,99.221%;O1/O2v2_05_wbbN,98.322%;O1/O2v2_06_wbbO,99.735%;O1/O2v2_07_kfoC,99.504%;O1/O2v2_08_gmlC,97.741%;O1/O2v2_09_gmlB,99.083%;O1/O2v2_10_gmlA,100.0%	NA	0	NA	0 / 10 (0%)	NA	3	Extra_genes_wbbY_01_wbbY,99.865%;O3/O3a_01_manC,98.305%;O3b_02_manB,98.904%
GCF_002854055.1	Lam et al 2021	NCBI_refseq	Colombia	2010	human	unknown	human	SAMN06629686	Klebsiella pneumoniae	strong	150	122976	349197	5920235	no	-	ST979	O1/O2v2	O1	Very high	NA	1	0.9848	0 bp	10 / 10 (100%)	O1/O2v2_01_wzm,100.0%;O1/O2v2_02_wzt,99.19%;O1/O2v2_03_wbbM,98.734%;O1/O2v2_04_glf,98.961%;O1/O2v2_05_wbbN,98.658%;O1/O2v2_06_wbbO,99.469%;O1/O2v2_07_kfoC,99.007%;O1/O2v2_08_gmlC,97.331%;O1/O2v2_09_gmlB,98.777%;O1/O2v2_10_gmlA,100.0%	NA	0	NA	0 / 10 (0%)	NA	3	Extra_genes_wbbY_01_wbbY,99.73%;OL104_01_manC,91.314%;O3/O3a_02_manB,92.967%
GCF_002853915.1	Lam et al 2021	NCBI_refseq	Colombia	2004	human	unknown	human	SAMN06629691	Klebsiella pneumoniae	strong	61	196654	658865	5427076	no	-	ST151	O1/O2v2	O1	Very high	NA	1	0.9919	-2 bp	10 / 10 (100%)	O1/O2v2_01_wzm,100.0%;O1/O2v2_02_wzt,99.595%;O1/O2v2_03_wbbM,99.842%;O1/O2v2_04_glf,99.221%;O1/O2v2_05_wbbN,98.993%;O1/O2v2_06_wbbO,100.0%;O1/O2v2_07_kfoC,99.007%;O1/O2v2_08_gmlC,98.563%;O1/O2v2_09_gmlB,100.0%;O1/O2v2_10_gmlA,100.0%	NA	0	NA	0 / 10 (0%)	NA	3	Extra_genes_wbbY_01_wbbY,100.0%;O3b_01_manC,100.0%;O3/O3a_02_manB,98.904%
GCF_002854745.1	Lam et al 2021	NCBI_refseq	Colombia	2003	human	unknown	human	SAMN06629696	Klebsiella pneumoniae	strong	98	113562	434995	5553084	no	-	ST252	O1/O2v2	O1	Very high	NA	1	0.9845	0 bp	10 / 10 (100%)	O1/O2v2_01_wzm,100.0%;O1/O2v2_02_wzt,99.19%;O1/O2v2_03_wbbM,98.576%;O1/O2v2_04_glf,98.961%;O1/O2v2_05_wbbN,98.322%;O1/O2v2_06_wbbO,99.735%;O1/O2v2_07_kfoC,99.256%;O1/O2v2_08_gmlC,97.331%;O1/O2v2_09_gmlB,99.388%;O1/O2v2_10_gmlA,99.206%	NA	0	NA	0 / 10 (0%)	NA	5	Extra_genes_wbbY_01_wbbY,100.0%;O12_01_rfbB,97.746%;OL101_03_rfbD,98.653%;OL101_02_rfbA,99.31%;O12_04_rfbC,97.838%
GCF_002853725.1	Lam et al 2021	NCBI_refseq	Colombia	2002	human	unknown	human	SAMN06629703	Klebsiella pneumoniae	strong	119	156333	360520	5437174	no	-	ST8	O1/O2v2	O1	Good	?-	1	0.9841	n/a	9 / 10 (90%)	O1/O2v2_01_wzm,99.609%;O1/O2v2_02_wzt,99.19%;O1/O2v2_03_wbbM,99.051%;O1/O2v2_04_glf,98.701%;O1/O2v2_05_wbbN,98.322%;O1/O2v2_06_wbbO,99.735%;O1/O2v2_07_kfoC,99.007%;O1/O2v2_08_gmlC,97.536%;O1/O2v2_10_gmlA,100.0%	O1/O2v2_09_gmlB	0	NA	0 / 10 (0%)	NA	3	Extra_genes_wbbY_01_wbbY,100.0%;O3/O3a_01_manC,98.517%;O3/O3a_02_manB,99.123%
GCF_002851195.1	Lam et al 2021	NCBI_refseq	Colombia	2004	human	unknown	human	SAMN06629590	Klebsiella pneumoniae	strong	57	314902	396681	5624672	no	-	ST13	O1/O2v2	O1	Very high	NA	1	0.9874	0 bp	10 / 10 (100%)	O1/O2v2_01_wzm,100.0%;O1/O2v2_02_wzt,98.785%;O1/O2v2_03_wbbM,99.209%;O1/O2v2_04_glf,99.221%;O1/O2v2_05_wbbN,98.322%;O1/O2v2_06_wbbO,99.735%;O1/O2v2_07_kfoC,99.504%;O1/O2v2_08_gmlC,97.741%;O1/O2v2_09_gmlB,99.083%;O1/O2v2_10_gmlA,100.0%	NA	0	NA	0 / 10 (0%)	NA	3	Extra_genes_wbbY_01_wbbY,99.865%;O3/O3a_01_manC,98.305%;O3b_02_manB,98.904%
GCF_002851475.1	Lam et al 2021	NCBI_refseq	Colombia	2006	human	unknown	human	SAMN06629602	Klebsiella pneumoniae	strong	150	87631	235802	5439470	no	-	ST1271	O1/O2v2	O1	Very high	NA	1	0.994	0 bp	10 / 10 (100%)	O1/O2v2_01_wzm,100.0%;O1/O2v2_02_wzt,99.595%;O1/O2v2_03_wbbM,99.525%;O1/O2v2_04_glf,98.961%;O1/O2v2_05_wbbN,98.993%;O1/O2v2_06_wbbO,99.735%;O1/O2v2_07_kfoC,99.504%;O1/O2v2_08_gmlC,99.795%;O1/O2v2_09_gmlB,100.0%;O1/O2v2_10_gmlA,100.0%	NA	0	NA	0 / 10 (0%)	NA	3	Extra_genes_wbbY_01_wbbY,99.73%;O3b_01_manC,100.0%;O3/O3a_02_manB,98.904%
[truncated: 11,299 more rows]

## Sheet: Notes
Column details: column names shown in bold are dervied from Kaptive output - see https://github.com/katholt/Kaptive for more details
Genome	Genome name
Dataset	Reference for data; Lam et al 2021 Nature Communcations doi 10.1038/s41467-021-24448-3; Raffelsberger et al 2021 Gut Microbers doi 10.1080/19490976.2021.1939599; Thorpe et al 2021 bioRxiv doi 10.1101/2021.08.05.455249
[truncated: 32 more rows]
